# Supplementary material for: MEK inhibition prevents CAR-T cell exhaustion and differentiation via downregulation of c-Fos and JunB
Source: Signal Transduct Target Ther. 2024 Oct 22;9:293. doi: 10.1038/s41392-024-01986-y (PMC11496645; doi:10.1038/s41392-024-01986-y)
Supplement: Supplementary file 2 — Supplementary Table 1 [file 41392_2024_1986_MOESM2_ESM.xlsx]

## Sheet: supplementary table 1
SYMBOL	Mock T cell+DMSO1.norcount	Mock T cell+DMSO2.norcount	Mock T cell+DMSO3.norcount	CAR-T+DMSO1.norcount	CAR-T+DMSO2.norcount	CAR-T+DMSO3.norcount	CAR-T+trametinib 15nM1.norcount	CAR-T+trametinib 15nM2.norcount	CAR-T+trametinib 15nM3.norcount	logFC_CAR-T+DMSO.VS.Mock T cell+DMSO	logCPM_CAR-T+DMSO.VS.Mock T cell+DMSO	PValue_CAR-T+DMSO.VS.Mock T cell+DMSO	FDR_CAR-T+DMSO.VS.Mock T cell+DMSO	updown_CAR-T+DMSO.VS.Mock T cell+DMSO	logFC_CAR-T+trametinib 15nM.VS.Mock T cell+DMSO	logCPM_CAR-T+trametinib 15nM.VS.Mock T cell+DMSO	PValue_CAR-T+trametinib 15nM.VS.Mock T cell+DMSO	FDR_CAR-T+trametinib 15nM.VS.Mock T cell+DMSO	updown_CAR-T+trametinib 15nM.VS.Mock T cell+DMSO	logFC_CAR-T+trametinib 15nM.VS.CAR-T+DMSO	logCPM_CAR-T+trametinib 15nM.VS.CAR-T+DMSO	PValue_CAR-T+trametinib 15nM.VS.CAR-T+DMSO	FDR_CAR-T+trametinib 15nM.VS.CAR-T+DMSO	updown_CAR-T+trametinib 15nM.VS.CAR-T+DMSO
LY75-CD302	23.5426	0	88.1467	0	0	47.2441	2.78e-17	2.78e-17	2.78e-17	-1.24583	0.0925978	0.000284815	0.000467195	Down	-8.22178	0.0925978	4.15e-24	2.59e-23	Down	-6.97104	0.0925978	2.44e-12	1.21e-11	Down
CXCL8	4.95299	4.98944	3.95381	395.304	369.416	347.921	7.0814	8.0835	14.0475	6.28558	2.82413	2.69e-239	9.74e-238	Up	1.0524	2.82413	0.0328807	0.0503813	-	-5.23296	2.82413	9.87e-218	1.5e-215	Down
MB	9.90844	7.98162	8.90466	402.782	393.876	476.175	9.09961	18.1366	7.03637	5.55039	3.02581	8.22e-196	2.32e-194	Up	0.350129	3.02581	0.453849	0.527697	-	-5.20012	3.02581	1.05e-186	1.28e-184	Down
ETV4	12.1592	14.9724	4.92076	96.0745	93.189	100.452	4.16584	3.07953	2.01029	3.16192	1.07387	8.82e-46	5.67e-45	Up	-1.75131	1.07387	0.000505778	0.00100045	Down	-4.91298	1.07387	2.06e-64	6.08e-63	Down
CCL1	11.8926	9.97801	8.89794	208.755	182.024	261.041	11.0913	6.06461	6.02762	4.38912	2.12384	4.37e-78	4.58e-77	Up	-0.403066	2.12384	0.365781	0.438059	-	-4.79204	2.12384	1.01e-83	4.14e-82	Down
PDLIM4	0	1.99707	0	82.3068	83.7103	96.0669	2.02748	6.04557	3.01366	6.79742	0.820636	4.8e-65	4.2e-64	Up	2.2796	0.820636	0.0232046	0.0364528	Up	-4.51674	0.820636	1.62e-53	3.82e-52	Down
BARX1	2.78e-17	2.78e-17	2.78e-17	49.9493	61.1201	54.8395	3.02688	0.00548548	4.01288	8.79829	0.203272	8.07e-45	5.09e-44	Up	4.30805	0.203272	0.0159891	0.0258352	Up	-4.48408	0.203272	2.88e-35	4.25e-34	Down
PPM1J	0.991116	0.998004	0	40.2007	39.4026	39.3196	3.02329	2.01808	0.00167803	5.66049	-0.204231	1.33e-30	6.14e-30	Up	1.1977	-0.204231	0.454585	0.528381	-	-4.46154	-0.204231	3.97e-27	4.4e-26	Down
APOD	0.991116	0	0.990242	30.405	26.5802	29.9867	2.01711	1.01159	1.00495	5.21044	-0.579735	4.34e-22	1.59e-21	Up	0.90055	-0.579735	0.688504	0.748414	-	-4.30858	-0.579735	6.4e-20	4.96e-19	Down
SPRY4	9.90247	14.7332	5.9162	31.4793	28.5737	31.4053	2.82229	2.1385	0.00165121	1.57078	-0.192565	3.44e-07	6.82e-07	Up	-2.53502	-0.192565	2.05e-05	4.73e-05	Down	-4.10542	-0.192565	1.91e-19	1.45e-18	Down
IL26	0.991116	0	0.990242	221.54	222.623	231.635	16.1523	14.137	15.0606	8.16296	2.15919	5.68e-190	1.56e-188	Up	4.27592	2.15919	1.76e-11	6.28e-11	Up	-3.88607	2.15919	1.16e-135	8.71e-134	Down
ASCL2	0	3.99447	0	42.1291	44.3253	48.5643	4.03494	4.03361	1.00751	4.96137	0.000903697	1.16e-31	5.49e-31	Up	1.11996	0.000903697	0.270147	0.335968	-	-3.84073	0.000903697	7.7e-27	8.43e-26	Down
PTPRF	2.96336	6.98742	3.95381	394.099	442.606	354.393	33.2987	31.2781	20.0956	6.38337	2.97991	4.96e-195	1.39e-193	Up	2.57481	2.97991	1.14e-12	4.34e-12	Up	-3.80839	2.97991	6.93e-134	5.06e-132	Down
ANGPTL4	0.991116	0.998004	0	41.1117	40.3356	62.8493	4.03665	3.03051	3.01304	5.93839	0.0688568	5.71e-31	2.66e-30	Up	2.14681	0.0688568	0.0421692	0.06322	-	-3.79049	0.0688568	3.24e-23	2.97e-22	Down
KAZN	6.1089	9.19313	3.94553	24.3987	31.4805	24.1285	3.46597	1.01343	1.00574	2.03578	-0.432478	5.74e-09	1.25e-08	Up	-1.74353	-0.432478	0.0166214	0.0267774	Down	-3.77892	-0.432478	6.06e-16	3.8e-15	Down
SHC4	2.96611	4.99018	3.95713	125.518	136.043	105.785	8.08374	8.08056	11.0404	4.90388	1.35708	1.75e-69	1.64e-68	Up	1.16672	1.35708	0.0270353	0.0420109	Up	-3.73692	1.35708	2.25e-56	5.67e-55	Down
PNCK	2.97541	0.996782	1.97811	31.4155	21.6341	27.9188	2.02039	3.02418	1.00603	3.6838	-0.579737	4.24e-16	1.26e-15	Up	0.0206065	-0.579737	1	1	-	-3.6626	-0.579737	4.24e-16	2.68e-15	Down
BICDL2	0.988231	0.997355	1.98161	96.0612	116.478	80.9611	10.0868	4.05354	9.04382	6.07999	1.03138	4.92e-57	3.84e-56	Up	2.43893	1.03138	0.000444082	0.000884038	Up	-3.64048	1.03138	6.41e-40	1.09e-38	Down
TNS1	36.1186	40.1401	53.4676	23.5014	31.6024	23.8378	2.0207	1.01436	3.21085	-0.713474	0.495809	0.00317893	0.00476639	-	-4.2961	0.495809	1.78e-26	1.2e-25	Down	-3.58238	0.495809	1.73e-15	1.06e-14	Down
EGR3	117.771	153.683	146.484	1963.43	2208.59	1939.45	179.721	180.661	164.677	3.86907	5.41458	0	0	Up	0.328998	5.41458	0.00221158	0.00405198	-	-3.54006	5.41458	0	0	Down
UTP14C	20.8483	63.3205	85.5225	18.6622	0	6.15075	0.00155724	1.92229	0.000641383	-2.75697	0.378278	1.11e-14	3.15e-14	Down	-6.20812	0.378278	4.14e-29	3.08e-28	Down	-3.45049	0.378278	2.14e-05	5.7e-05	Down
CBSL	35.856	29.7146	0	178.028	174.2	206.715	2.48618	11.0624	39.8505	3.08793	2.06817	2.29e-26	9.44e-26	Up	-0.290529	2.06817	0.401814	0.47503	-	-3.3784	2.06817	8.96e-30	1.1e-28	Down
CD276	3.96583	3.99233	0.980437	83.3213	85.7136	84.8291	8.07901	8.07601	8.03249	4.7717	0.878512	7.48e-59	6.02e-58	Up	1.39973	0.878512	0.0141562	0.023105	Up	-3.37167	0.878512	3.37e-45	6.46e-44	Down
PROC	2.97371	0	3.96634	49.9524	54.1757	60.9383	7.06086	6.05406	3.01655	4.49734	0.312373	9.89e-36	5.21e-35	Up	1.1719	0.312373	0.0970388	0.13511	-	-3.32505	0.312373	3.87e-28	4.45e-27	Down
MT3	5.95184	3.99123	1.96915	66.686	55.0998	72.2899	7.06598	8.06798	4.02067	3.98403	0.550688	1.29e-35	6.76e-35	Up	0.668098	0.550688	0.291672	0.359046	-	-3.31568	0.550688	2.51e-30	3.13e-29	Down
HSPG2	38.5997	55.5919	39.6541	727.851	687.503	654.414	79.7247	60.0116	68.7966	3.94762	3.87351	7.74e-305	3.89e-303	Up	0.638648	3.87351	0.000151636	0.000317996	-	-3.30895	3.87351	3.41e-254	6.86e-252	Down
COL6A3	54.4646	52.882	62.3689	3143.3	3121.92	3084.07	300.984	325.001	326.289	5.78052	5.98249	0	0	Up	2.48553	5.98249	6.35e-129	2.13e-127	Up	-3.29498	5.98249	0	0	Down
FAM153B	2.46961	1.17686	1.18454	44.0973	40.4501	57.3168	3.68135	5.93052	4.65915	4.77077	0.107449	5.44e-30	2.47e-29	Up	1.4913	0.107449	0.0681898	0.0980131	-	-3.27894	0.107449	1.57e-22	1.39e-21	Down
SLC34A1	7.93793	3.99023	2.95829	23.4953	29.5722	27.9189	1.01711	4.0319	3.01174	2.41399	-0.443417	6.24e-11	1.51e-10	Up	-0.855339	-0.443417	0.217534	0.277454	-	-3.26901	-0.443417	7.38e-15	4.34e-14	Down
EGR4	0	1.99664	0.988595	127.539	113.255	113.869	12.1197	9.10007	16.057	6.7273	1.31582	2.57e-86	2.95e-85	Up	3.48957	1.31582	2.87e-08	8.29e-08	Up	-3.23703	1.31582	5.69e-54	1.36e-52	Down
SRPX	21.7783	25.9458	24.7402	0.978536	0.983748	1.03695	2.78e-17	2.78e-17	2.78e-17	-4.43304	-0.819607	3.2e-17	9.95e-17	Down	-7.60148	-0.819607	4.51e-21	2.53e-20	Down	-3.16464	-0.819607	0.250951	0.324478	-
DOK5	0.983319	3.99271	2.96934	81.4379	78.8403	63.2885	11.0949	7.07261	7.03104	4.75194	0.729086	1e-45	6.45e-45	Up	1.62042	0.729086	0.0054464	0.00942375	Up	-3.1312	0.729086	2e-32	2.71e-31	Down
LOC102724062	2.96128	0	0	21.1103	22.6385	27.8242	2.09396	5.02621	1.08733	4.43146	-0.721216	1.26e-16	3.84e-16	Up	1.36389	-0.721216	0.230873	0.292129	-	-3.06674	-0.721216	1.8e-12	9.04e-12	Down
RASAL1	7.93045	6.16631	5.01919	40.5376	33.7149	41.6013	6.03288	2.13086	6.04182	2.57555	0.0113687	3.15e-16	9.45e-16	Up	-0.418545	0.0113687	0.494631	0.568106	-	-2.99389	0.0113687	5.27e-19	3.91e-18	Down
ADGRD1	0.992787	0	0	41.1552	43.3451	45.4847	5.05128	8.06282	3.01655	6.57587	-0.00781455	6.72e-35	3.45e-34	Up	3.59263	-0.00781455	0.00030111	0.000610489	Up	-2.98153	-0.00781455	3.47e-21	2.87e-20	Down
TMEM45A	0.991116	0.998004	0	58.7964	66.0351	60.0307	6.06863	11.0895	7.03041	6.29539	0.465052	2.54e-48	1.71e-47	Up	3.37935	0.465052	1.21e-05	2.85e-05	Up	-2.91505	0.465052	1.34e-28	1.56e-27	Down
EPB41L4B	2.78e-17	2.78e-17	2.78e-17	37.2439	42.3899	35.227	7.05908	3.03741	5.02044	8.26979	-0.164706	4.26e-32	2.05e-31	Up	5.36824	-0.164706	6.89e-05	0.000149438	Up	-2.89553	-0.164706	4.49e-18	3.15e-17	Down
SNCB	0	0.998379	0	38.2972	31.5198	25.9629	2.03005	2.0289	9.02616	6.13809	-0.374178	1.13e-23	4.28e-23	Up	3.30037	-0.374178	0.00215492	0.0039526	Up	-2.836	-0.374178	1.13e-13	6.19e-13	Down
HILPDA	60.0588	61.5815	79.3238	1435.88	1510.81	1461.58	195.178	217.459	205.021	4.45249	4.9824	0	0	Up	1.61787	4.9824	1e-47	1.16e-46	Up	-2.8346	4.9824	0	0	Down
COL27A1	0	0.998379	0	49.8424	82.866	69.2821	8.08528	6.07152	14.0467	7.2107	0.585872	9.17e-41	5.33e-40	Up	4.38556	0.585872	3.49e-07	9.33e-07	Up	-2.82348	0.585872	1.76e-20	1.41e-19	Down
VWA1	0	0.997062	3.97061	52.9631	58.1778	40.5104	11.0876	5.05654	5.02417	4.83293	0.240518	3.81e-31	1.79e-30	Up	2.01258	0.240518	0.00322196	0.00576257	Up	-2.81987	0.240518	1.3e-19	9.88e-19	Down
APLP1	5.94032	5.9866	6.92914	233.487	199.873	216.22	22.2551	28.2762	42.1456	5.0787	2.23132	4.25e-120	6.92e-119	Up	2.27476	2.23132	4.89e-12	1.8e-11	Up	-2.80381	2.23132	2.11e-69	6.69e-68	Down
KISS1R	1.9758	5.99045	0.980437	28.409	36.4929	26.9606	2.03005	3.03475	8.0245	3.30943	-0.329773	7.12e-16	2.11e-15	Up	0.533475	-0.329773	0.532958	0.605106	-	-2.77562	-0.329773	1.72e-13	9.3e-13	Down
CGREF1	3.0246	3.28406	0	71.4614	71.2903	55.8163	8.18677	9.4798	11.1919	4.89993	0.602743	1.01e-42	6.09e-42	Up	2.13235	0.602743	0.000161837	0.000338194	Up	-2.7672	0.602743	8.15e-26	8.52e-25	Down
PTGS2	25.7492	26.9426	25.7246	1208.73	1243.31	1234.12	184.772	193.75	162.682	5.54806	4.70344	0	0	Up	2.78095	4.70344	1.03e-84	2.12e-83	Up	-2.76708	4.70344	0	0	Down
SH2B2	6.93549	1.99184	9.91453	48.062	49.2825	39.4152	8.07408	8.07127	5.02417	2.83489	0.233144	7.54e-20	2.56e-19	Up	0.163329	0.233144	0.877907	0.910301	-	-2.67139	0.233144	1.32e-18	9.54e-18	Down
DPYSL4	1.97447	1.99426	5.95114	221.476	251.335	224.61	31.3286	38.3503	40.1538	6.08231	2.33147	3.15e-159	7e-158	Up	3.41949	2.33147	1.33e-21	7.59e-21	Up	-2.66259	2.33147	1.17e-81	4.64e-80	Down
TEAD4	7.91816	5.984	12.8846	39.2603	41.4255	22.9442	6.0562	5.04933	5.02109	1.9376	-0.00789479	6.75e-09	1.47e-08	Up	-0.71971	-0.00789479	0.152224	0.202474	-	-2.65715	-0.00789479	7.13e-13	3.68e-12	Down
CACNA1D	2.96202	5.98803	5.94144	90.1344	84.667	80.9509	11.7731	20.7989	8.04233	4.06904	0.989137	2.4e-48	1.62e-47	Up	1.42472	0.989137	0.000932575	0.00178837	Up	-2.64414	0.989137	1.8e-31	2.37e-30	Down
EGR1	230.618	298.384	280.081	21764.2	22536.5	20801	3531.12	3597.35	3304.32	6.32975	8.84649	0	0	Up	3.6882	8.84649	0	0	Up	-2.64154	8.84649	0	0	Down
ZBED2	90.1466	84.815	85.09	463.614	475.801	498.375	73.7298	67.6719	89.333	2.46489	3.55287	1e-167	2.38e-166	Up	-0.172144	3.55287	0.219556	0.279733	-	-2.63702	3.55287	5.64e-180	6.52e-178	Down
PCGF2	1.12838	1.11741	1.07752	60.0884	54.1685	53.5575	11.6704	7.24592	7.98413	5.50731	0.380865	1.65e-42	9.92e-42	Up	2.88171	0.380865	1.01e-05	2.38e-05	Up	-2.62495	0.380865	2.27e-23	2.1e-22	Down
FOS	414.916	444.049	452.275	5302.04	5370.09	5269.98	839.245	942.573	841.406	3.60351	6.90595	0	0	Up	1.00019	6.90595	2.42e-79	4.6e-78	Up	-2.60332	6.90595	0	0	Down
IGFBP2	14.8774	7.97997	8.89631	1789.21	1831.49	1774.39	284.816	309.843	300.197	7.39154	5.25556	0	0	Up	4.79992	5.25556	3e-216	1.85e-214	Up	-2.59156	5.25556	0	0	Down
CXCL10	0	1.99552	3.96842	100.081	79.7126	95.1203	18.1618	12.127	15.0606	5.44268	1.05214	1.49e-60	1.22e-59	Up	2.85251	1.05214	3.87e-08	1.11e-07	Up	-2.5898	1.05214	3.51e-32	4.7e-31	Down
H1-3	1.98326	0.997355	0.987073	25.4589	32.5374	27.9464	7.05726	4.0414	3.01543	4.31267	-0.443412	2.46e-19	8.19e-19	Up	1.73686	-0.443412	0.0329035	0.0504045	-	-2.57521	-0.443412	1.81e-12	9.09e-12	Down
CHAC1	50.5104	51.8889	50.4622	137.309	128.042	129.352	23.271	23.1823	20.0846	1.36661	1.93187	5.27e-24	2.02e-23	Up	-1.19555	1.93187	1.13e-08	3.36e-08	Down	-2.56213	1.93187	4.41e-54	1.05e-52	Down
H1-5	2.97209	1.99487	2.96934	24.5007	26.6146	21.7594	2.02877	2.02768	8.02368	3.13996	-0.580009	5.29e-13	1.39e-12	Up	0.584205	-0.580009	0.51001	0.582493	-	-2.5554	-0.580009	1.01e-10	4.49e-10	Down
INSRR	0.988231	1.99624	0.987073	18.6862	30.7109	28.9205	4.0415	4.03992	5.01909	4.17821	-0.550511	6.07e-17	1.87e-16	Up	1.63272	-0.550511	0.0530662	0.0780787	-	-2.54489	-0.550511	7.68e-11	3.45e-10	Down
GMPR	3.94827	7.98373	8.91541	49.9965	46.2715	54.7569	7.07698	9.08385	10.0378	2.8343	0.380751	5.19e-23	1.94e-22	Up	0.324702	0.380751	0.566903	0.637829	-	-2.50945	0.380751	2.26e-20	1.79e-19	Down
BEND5	33.6791	31.9301	32.6528	401.892	421.7	410.713	70.6974	69.666	79.3055	3.64581	3.24241	1.36e-243	5.12e-242	Up	1.15762	3.24241	1.11e-11	4.01e-11	Up	-2.48816	3.24241	4.22e-164	4.08e-162	Down
ITGA9	0.986924	1.99587	1.97981	30.4457	25.617	18.7241	8.05958	3.03475	2.01235	3.81761	-0.579761	5.59e-15	1.59e-14	Up	1.33604	-0.579761	0.103344	0.143081	-	-2.48107	-0.579761	4.07e-10	1.72e-09	Down
C2orf72	2.78e-17	2.78e-17	2.78e-17	125.402	154.804	125.334	19.2096	22.2168	31.1105	10.0859	1.58003	5.18e-92	6.3e-91	Up	7.60323	1.58003	8.63e-21	4.78e-20	Up	-2.4767	1.58003	8.88e-38	1.42e-36	Down
LOC102724219	17.7325	45.9904	0	51.0364	61.0947	80.8334	0.689066	18.9904	14.7125	1.5969	0.896303	1.59e-07	3.23e-07	Up	-0.878618	0.896303	0.0191367	0.0305322	-	-2.47546	0.896303	9e-14	4.95e-13	Down
EFCAB3	0.983479	2.85393	3.96464	117.728	115.256	97.4484	23.5806	17.6247	18.1159	5.33903	1.32517	3.84e-71	3.69e-70	Up	2.8679	1.32517	3.02e-10	1e-09	Up	-2.47085	1.32517	5.95e-36	8.95e-35	Down
PTPN3	10.9779	12.3034	13.1949	223.468	232.623	195.705	33.5315	45.7767	38.1547	4.14577	2.31241	3.35e-113	5.18e-112	Up	1.67693	2.31241	1.95e-10	6.52e-10	Up	-2.46877	2.31241	1.99e-65	5.98e-64	Down
SHF	20.7909	19.9542	26.7387	210.792	215.781	203.897	36.3606	36.3469	41.1585	3.21675	2.32278	2.09e-109	3.12e-108	Up	0.751297	2.32278	0.000663101	0.00129257	-	-2.46541	2.32278	1.81e-81	7.16e-80	Down
RRAD	6.92478	11.9778	6.91737	30.4527	22.6448	19.7329	6.05103	4.03992	3.01485	1.48471	-0.351814	1.49e-05	2.68e-05	Up	-0.958357	-0.351814	0.0622227	0.0901201	-	-2.4429	-0.351814	5.2e-10	2.18e-09	Down
VEGFA	54.4451	64.8642	63.3411	742.417	678.606	701.474	138.305	122.175	130.522	3.53609	4.03204	0	0	Up	1.09659	4.03204	2.63e-17	1.26e-16	Up	-2.43948	4.03204	8.21e-218	1.26e-215	Down
TMEM74B	6.93076	6.98445	7.91864	59.7303	70.9528	72.3401	12.1197	16.1334	9.04278	3.19452	0.755157	1.56e-32	7.58e-32	Up	0.761776	0.755157	0.0750785	0.106868	-	-2.43261	0.755157	3.81e-24	3.69e-23	Down
PFKFB4	47.5269	52.8882	51.4585	2580.61	2520.91	2520.21	473.614	497.575	468.891	5.64587	5.79773	0	0	Up	3.24205	5.79773	9.37e-254	7.42e-252	Up	-2.4038	5.79773	0	0	Down
NTRK1	28.6765	44.9093	43.5617	236.198	223.439	232.738	38.3986	47.4272	46.1806	2.5596	2.53232	7.18e-89	8.46e-88	Up	0.172063	2.53232	0.385976	0.458713	-	-2.38751	2.53232	8.1e-81	3.15e-79	Down
STC2	3.95795	4.98944	4.94836	405.024	379.207	387.982	67.7	76.7184	87.3297	6.36067	3.11273	1.41e-297	6.87e-296	Up	4.02386	3.11273	1.24e-50	1.5e-49	Up	-2.33666	3.11273	4.32e-131	3.12e-129	Down
RAB20	4.96339	1.99487	0.981678	137.241	130.968	148.814	27.2663	30.2703	25.1054	5.64923	1.66209	4.95e-99	6.56e-98	Up	3.31936	1.66209	4.22e-16	1.92e-15	Up	-2.32959	1.66209	7.67e-46	1.5e-44	Down
HMSD	2.96472	5.98879	3.95545	59.7673	64.0357	67.1868	10.1109	19.148	9.04337	3.84891	0.648243	3.48e-36	1.85e-35	Up	1.54206	0.648243	0.000837997	0.00161721	Up	-2.30665	0.648243	2.26e-21	1.89e-20	Down
CASKIN1	0	3.22496	1.08596	48.4886	43.5517	38.5172	8.75554	9.83733	7.61291	4.80966	0.110457	8.29e-31	3.84e-30	Up	2.50769	0.110457	7.5e-05	0.00016208	Up	-2.30146	0.110457	8.94e-16	5.55e-15	Down
OLIG3	60.3923	79.8427	57.3494	17.636	23.6805	14.5522	2.02748	4.03686	5.01768	-1.81372	0.775467	4.3e-14	1.18e-13	Down	-4.11049	0.775467	4.84e-35	4.26e-34	Down	-2.29667	0.775467	1.18e-07	3.98e-07	Down
CALHM6	5.93438	11.979	4.93391	49.94	54.166	65.029	14.1243	9.09582	11.0452	2.86813	0.556629	1.69e-23	6.4e-23	Up	0.577801	0.556629	0.202886	0.261013	-	-2.2902	0.556629	3.2e-18	2.26e-17	Down
PPFIA4	11.8976	5.98369	9.89765	1556.96	1549.64	1525.04	320.094	312.938	321.279	7.36175	5.08446	0	0	Up	5.08292	5.08446	7.27e-242	5.25e-240	Up	-2.27874	5.08446	0	0	Down
GPT2	21.7708	24.9451	30.7003	274.508	283.774	267.026	50.5189	56.5288	63.2403	3.40812	2.71726	1.54e-148	3.15e-147	Up	1.1335	2.71726	4.83e-09	1.48e-08	Up	-2.27458	2.71726	6.97e-95	3.35e-93	Down
CTTN	7.20514	10.8268	13.423	31.8105	30.0012	34.3814	9.07616	5.99927	4.63242	1.6006	-0.00407449	5.67e-08	1.18e-07	Up	-0.66489	-0.00407449	0.171472	0.22512	-	-2.26537	-0.00407449	5.78e-12	2.8e-11	Down
EGR2	311.88	354.249	355.303	15496.3	15866.9	15330.8	3370.65	3400.64	3319.3	5.51415	8.44512	0	0	Up	3.30392	8.44512	0	0	Up	-2.21023	8.44512	0	0	Down
CTXN1	2.96336	4.98944	5.94328	23.5047	30.5726	23.8322	3.04156	7.06022	7.02574	2.45626	-0.385476	8.46e-11	2.04e-10	Up	0.294723	-0.385476	0.726042	0.782191	-	-2.16133	-0.385476	1.76e-09	7.07e-09	Down
OSBPL10	7.90389	16.9685	11.8715	43.0069	57.1356	72.163	12.1213	18.1438	8.04104	2.21857	0.675766	5.77e-14	1.58e-13	Up	0.0596213	0.675766	1	1	-	-2.15886	0.675766	1.52e-13	8.23e-13	Down
SARDH	17.7907	30.9383	29.7036	133.455	113.239	114.923	20.2283	25.245	36.1264	2.19987	1.70262	2.3e-30	1.05e-29	Up	0.0573815	1.70262	0.828678	0.869676	-	-2.14245	1.70262	2.5e-29	3.02e-28	Down
RIMKLA	21.3972	22.6887	30.3575	356.483	366.026	381.327	100.824	77.6694	71.3977	3.88312	3.12282	2.88e-187	7.7e-186	Up	1.74165	3.12282	1.01e-21	5.8e-21	Up	-2.14144	3.12282	3.43e-95	1.66e-93	Down
SMAD6	6.92478	8.98086	9.90122	23.5369	22.657	21.7428	4.04453	5.04781	6.02242	1.38399	-0.38548	3.53e-05	6.19e-05	Up	-0.757194	-0.38548	0.123777	0.168233	-	-2.14104	-0.38548	9.92e-09	3.73e-08	Down
MYO1B	38.5994	52.8947	42.5377	142.088	157.675	150.005	35.3365	37.3331	29.1259	1.74403	2.08525	4.56e-35	2.35e-34	Up	-0.395532	2.08525	0.0515871	0.0760479	-	-2.13953	2.08525	1.75e-45	3.39e-44	Down
FOSB	902.221	996.899	888.45	4114.46	4350.64	4223.93	972.383	991.146	916.719	2.18643	6.79152	0	0	Up	0.0472277	6.79152	0.335128	0.405361	-	-2.1392	6.79152	0	0	Down
SERPINE2	40.6169	37.9172	37.5952	267.55	299.612	271.166	70.653	61.5849	59.2458	2.84792	2.8107	6.35e-115	9.94e-114	Up	0.719512	2.8107	4.08e-05	9.1e-05	-	-2.12838	2.8107	5.42e-80	2.08e-78	Down
SHB	1.97859	2.9941	1.97648	56.9003	52.2056	49.7127	15.1324	9.09867	12.0486	4.44298	0.407205	1.61e-35	8.4e-35	Up	2.32339	0.407205	1.18e-05	2.77e-05	Up	-2.11927	0.407205	1.77e-17	1.21e-16	Down
PRRX2	3.95795	6.98742	2.95975	38.3397	19.6441	25.9001	10.0795	6.05874	3.01815	2.56171	-0.297345	4.14e-10	9.63e-10	Up	0.451963	-0.297345	0.515524	0.587936	-	-2.10954	-0.297345	3.45e-08	1.23e-07	Down
EPHB3	6.88257	1.99289	5.94155	47.0818	45.3201	41.4359	12.1097	5.98485	13.047	3.1427	0.254099	2.24e-22	8.24e-22	Up	1.05198	0.254099	0.0293805	0.0453747	Up	-2.09054	0.254099	2.67e-14	1.53e-13	Down
AFAP1	74.2485	77.8277	93.9659	289.176	299.404	294.832	64.648	68.6431	74.2873	1.84245	3.0307	7.88e-80	8.47e-79	Up	-0.244875	3.0307	0.0865916	0.121699	-	-2.08731	3.0307	8.54e-94	4.03e-92	Down
NAB2	107.945	130.918	121.887	839.548	775.771	772.335	212.113	185.957	168.841	2.72549	4.32873	2.89e-242	1.08e-240	Up	0.651596	4.32873	6.87e-10	2.22e-09	-	-2.07389	4.32873	2.02e-166	2.03e-164	Down
LOC102724951	36.2104	14.1128	11.9904	73.4811	9.88247	70.4864	0.0292118	36.2681	0.0120312	1.29931	0.704264	3.18e-05	5.59e-05	Up	-0.77101	0.704264	0.0440379	0.0657875	-	-2.07026	0.704264	8.22e-10	3.39e-09	Down
GAD1	4.9597	3.99195	0.979225	27.4415	35.5185	21.8316	6.06262	9.07404	5.02357	3.04891	-0.318891	1.07e-13	2.89e-13	Up	0.994931	-0.318891	0.110111	0.151598	-	-2.05373	-0.318891	4.81e-09	1.86e-08	Down
C4orf47	4.22902	6.30616	8.55056	29.4217	31.5474	23.8077	6.06262	9.07404	5.02357	2.13064	-0.222699	5.63e-10	1.3e-09	Up	0.0770428	-0.222699	1	1	-	-2.05344	-0.222699	1.38e-09	5.59e-09	Down
SPRED2	243.184	247.503	261.838	145.084	139.778	126.474	31.3121	36.9067	30.7876	-0.869952	2.95437	1.23e-21	4.43e-21	-	-2.92154	2.95437	1.48e-116	4.35e-115	Down	-2.05158	2.95437	5e-44	9.33e-43	Down
PTGR1	5.34072	3.20329	0	32.7664	25.3631	27.4152	8.30385	3.18484	8.89156	3.2714	-0.32485	5.52e-15	1.57e-14	Up	1.22172	-0.32485	0.0680048	0.0977578	-	-2.0494	-0.32485	2.28e-09	9.05e-09	Down
ZNF404	3.95649	5.98803	4.94664	38.3076	23.5905	31.0372	11.0894	6.06317	5.02475	2.61201	-0.164698	1.8e-12	4.66e-12	Up	0.562719	-0.164698	0.344074	0.414799	-	-2.0491	-0.164698	1.43e-09	5.8e-09	Down
TMEM145	0	1.99624	1.98161	61.7689	61.0758	61.0431	17.1554	13.1306	14.0579	5.40666	0.59165	9.12e-46	5.86e-45	Up	3.36319	0.59165	2.32e-09	7.24e-09	Up	-2.04293	0.59165	2.9e-19	2.18e-18	Down
CHST15	7.92276	10.9796	4.93242	42.1874	32.4623	42.3605	13.1092	6.07152	9.03717	2.27784	0.172757	1.74e-13	4.67e-13	Up	0.240643	0.172757	0.689569	0.749322	-	-2.03707	0.172757	6.03e-12	2.91e-11	Down
DPF1	8.90859	8.97947	11.8838	41.1209	45.3031	54.7	12.1149	13.1151	9.04096	2.22933	0.426782	2.89e-16	8.68e-16	Up	0.200112	0.426782	0.71672	0.773934	-	-2.02912	0.426782	1.55e-14	8.99e-14	Down
UPK1A	5.94187	7.98486	3.94758	45.0765	52.2598	47.6021	11.1115	12.1121	12.0479	2.99399	0.380941	6.79e-24	2.6e-23	Up	0.966445	0.380941	0.02952	0.0455685	-	-2.0274	0.380941	1.18e-15	7.26e-15	Down
PTGFRN	6.87069	7.63365	7.57006	121.741	155.032	132.861	23.8447	33.0206	43.4736	4.19091	1.72852	1.12e-63	9.59e-63	Up	2.1657	1.72852	2.06e-11	7.31e-11	Up	-2.02511	1.72852	1.8e-27	2.01e-26	Down
PTPRS	3.96583	1.99456	2.96762	59.8245	60.1102	52.8409	17.152	10.1123	15.0586	4.21818	0.544703	4.05e-36	2.15e-35	Up	2.19763	0.544703	5.3e-06	1.29e-05	Up	-2.0203	0.544703	3.54e-17	2.36e-16	Down
NPAS1	4.9546	2.99207	4.95013	33.3896	27.5822	21.8215	6.06262	9.07404	5.02357	2.64866	-0.308088	4.74e-12	1.2e-11	Up	0.628676	-0.308088	0.309956	0.378487	-	-2.01978	-0.308088	5.09e-09	1.96e-08	Down
CBARP	0.986912	2.00586	1.97979	26.5431	36.7234	23.9732	4.07324	11.1447	6.04649	4.03533	-0.335026	9.6e-18	3.04e-17	Up	2.01653	-0.335026	0.0033072	0.00590452	Up	-2.01835	-0.335026	6.41e-09	2.45e-08	Down
PROS1	0	0	1.98568	31.3309	41.4177	34.1663	14.1098	7.07406	5.02703	5.50752	-0.116755	2.33e-25	9.33e-25	Up	3.49328	-0.116755	5.28e-06	1.28e-05	Up	-2.01326	-0.116755	1.63e-10	7.12e-10	Down
SERPINE1	97.438	132.404	111.656	409.791	413.129	455.631	109.122	116.79	91.2616	1.90347	3.55891	1.6e-78	1.68e-77	Up	-0.106412	3.55891	0.429075	0.502806	-	-2.00987	3.55891	2.43e-84	1.01e-82	Down
PLCH1	62.4561	42.8997	45.7214	8.42585	13.9404	7.25554	0.00573418	2.02113	5.05466	-2.33387	0.319017	2.72e-15	7.86e-15	Down	-4.34186	0.319017	2.85e-28	2.07e-27	Down	-2.00786	0.319017	0.000344402	0.000784299	Down
KCTD15	4.94259	5.98592	9.91058	37.3136	23.5883	33.0774	7.0724	6.06461	10.0357	2.15257	-0.0887481	2.87e-10	6.73e-10	Up	0.150491	-0.0887481	0.885549	0.915827	-	-2.00194	-0.0887481	1.53e-09	6.18e-09	Down
FAM43A	46.5455	56.8871	39.5399	455.942	461.114	430.612	119.123	108.026	109.443	3.23404	3.47524	5.93e-218	1.9e-216	Up	1.23342	3.47524	3.82e-18	1.89e-17	Up	-2.00061	3.47524	1.21e-122	8.04e-121	Down
SEMA3B	12.3159	12.0026	15.5466	50.0598	60.9328	54.3786	17.2402	12.1409	11.6708	2.04209	0.672256	4.31e-17	1.33e-16	Up	0.0414703	0.672256	1	1	-	-2.00054	0.672256	1.49e-16	9.62e-16	Down
ME3	9.9021	8.97913	11.882	77.4149	79.7843	86.8104	14.1663	20.1904	27.095	2.97171	1.09348	2.2e-36	1.18e-35	Up	0.989617	1.09348	0.00317922	0.00568924	-	-1.98201	1.09348	1.51e-22	1.34e-21	Down
HMOX1	6.92624	10.9792	6.91898	141.063	154.671	166.361	51.4411	36.3544	31.1407	4.19832	1.90904	3.43e-78	3.6e-77	Up	2.24357	1.90904	2.95e-14	1.22e-13	Up	-1.95465	1.90904	1.09e-32	1.49e-31	Down
DTHD1	0	1.99664	0.988595	26.537	20.6652	23.7944	6.05947	6.05721	6.02446	4.41254	-0.592259	8.95e-17	2.75e-16	Up	2.46515	-0.592259	0.0016899	0.00315006	Up	-1.94668	-0.592259	5.93e-08	2.06e-07	Down
HOXB9	3.94958	7.9841	7.92224	77.6155	50.1656	54.9297	15.1506	19.1634	13.0577	3.17828	0.691917	1.51e-24	5.89e-24	Up	1.23889	0.691917	0.00286459	0.00515871	Up	-1.93926	0.691917	1.23e-13	6.73e-13	Down
B9D1	14.8518	17.2965	8.8818	41.2172	58.319	55.5015	11.501	16.5902	12.0511	1.90829	0.615403	2.96e-13	7.88e-13	Up	-0.0309797	0.615403	1	1	-	-1.93919	0.615403	1.99e-13	1.07e-12	Down
WHRN	22.7794	26.9562	18.7798	233.449	233.578	201.023	57.5727	71.6072	46.2077	3.27882	2.48699	2.79e-85	3.15e-84	Up	1.35137	2.48699	2.03e-10	6.79e-10	Up	-1.92741	2.48699	2.63e-43	4.86e-42	Down
CRACD	0	4.99056	5.94909	48.0075	52.2177	53.7563	17.1485	12.1197	11.049	3.77245	0.426775	2.48e-30	1.13e-29	Up	1.84898	0.426775	7.82e-05	0.000168669	Up	-1.92326	0.426775	4.79e-15	2.85e-14	Down
VLDLR	58.8378	45.8952	49.4753	385.604	364.163	353.111	99.1539	87.1078	106.258	2.83546	3.2402	1.11e-149	2.29e-148	Up	0.921916	3.2402	2.94e-10	9.75e-10	-	-1.91353	3.2402	2.01e-90	9.06e-89	Down
OGDHL	0	0.998004	0.990242	48.8794	65.0231	79.4022	15.1569	22.1834	14.0624	6.35954	0.670339	2.34e-40	1.35e-39	Up	4.45518	0.670339	5.78e-12	2.12e-11	Up	-1.90341	0.670339	3.12e-13	1.65e-12	Down
HDC	0	6.02077	2.15353	66.8755	53.3996	58.0619	17.1605	14.9239	15.3225	4.39028	0.60165	1.2e-37	6.57e-37	Up	2.48665	0.60165	1.69e-07	4.63e-07	Up	-1.90335	0.60165	5.62e-16	3.53e-15	Down
PTPN13	6.94957	0.995506	2.96435	28.3903	37.4701	32.0821	10.092	9.08385	7.03166	3.12221	-0.116758	1.81e-16	5.5e-16	Up	1.23474	-0.116758	0.0236322	0.0370934	Up	-1.88724	-0.116758	1.39e-09	5.61e-09	Down
DUSP2	310.95	343.278	317.608	3455.73	3677.91	3438.16	969.342	979.05	911.697	3.44303	6.44149	0	0	Up	1.55696	6.44149	6.59e-169	2.97e-167	Up	-1.88607	6.44149	0	0	Down
CCL3	87.9071	95.3708	83.746	2769.67	2720.04	2958.94	800.053	772.407	722.536	4.98171	6.0536	0	0	Up	3.10174	6.0536	1.75405947416104e-310	0	Up	-1.87996	6.0536	0	0	Down
CXCR5	34.4683	50.2318	37.575	260.403	279.192	277.392	67.7779	69.6613	85.9012	2.73667	2.83058	1.03e-107	1.5e-106	Up	0.867678	2.83058	1.77e-07	4.83e-07	-	-1.86897	2.83058	1.69e-65	5.1e-64	Down
FOSL1	77.2617	62.8514	87.1355	207.905	198.982	196.63	50.5113	61.5449	53.2166	1.40756	2.61302	5.35e-34	2.7e-33	Up	-0.458857	2.61302	0.00319173	0.00571086	-	-1.8664	2.61302	1.24e-50	2.72e-49	Down
MAP3K15	3.44839	0	5.36609	27.185	31.6969	25.7412	6.18748	7.15976	9.60473	3.20878	-0.303769	4.57e-15	1.31e-14	Up	1.34273	-0.303769	0.0229525	0.0360872	Up	-1.86578	-0.303769	2.45e-08	8.88e-08	Down
BCAT1	69.9893	59.6581	58.4586	789.589	817.416	754.443	238.518	199.633	213.129	3.64759	4.27767	0	0	Up	1.78959	4.27767	1.88e-54	2.43e-53	Up	-1.85798	4.27767	1.16e-159	1.09e-157	Down
JAM3	54.3203	38.2883	48.7413	425.402	441.801	465.187	111.613	117.872	139.587	3.2327	3.48648	1.24e-188	3.37e-187	Up	1.38209	3.48648	4.13e-22	2.41e-21	Up	-1.85059	3.48648	1.51e-92	7.01e-91	Down
ATF3	468.572	422.069	447.268	422.501	416.636	449.733	122.173	109.063	127.495	-0.0543676	4.18135	0.40635	0.455975	-	-1.89791	4.18135	1.24e-113	3.53e-112	Down	-1.84354	4.18135	1.27e-105	6.97e-104	Down
UBXN10	10.9143	5.98592	3.94317	156.719	163.466	200.267	60.528	41.4175	43.1828	4.61769	2.08341	1.14e-80	1.24e-79	Up	2.77755	2.08341	4.55e-20	2.44e-19	Up	-1.84004	2.08341	2.08e-27	2.32e-26	Down
IL17RB	94.5837	83.3565	82.7123	781.932	811.27	870.648	228.792	250.64	209.964	3.23858	4.36942	1.55e-306	7.87e-305	Up	1.40178	4.36942	2.13e-38	2.03e-37	Up	-1.83679	4.36942	3.21e-144	2.65e-142	Down
ITPKA	2.96472	0.995033	8.93161	29.3798	38.4628	30.0466	10.0936	9.08541	8.03444	2.88822	-0.088755	6.06e-15	1.73e-14	Up	1.05487	-0.088755	0.0455861	0.0679295	-	-1.83316	-0.088755	4.89e-09	1.89e-08	Down
PCBP3	24.7394	19.5941	24.5277	248.448	261.971	250.986	64.025	62.7337	87.6085	3.45957	2.67853	2.23e-124	3.73e-123	Up	1.63297	2.67853	3.28e-17	1.55e-16	Up	-1.82657	2.67853	2.3e-57	5.89e-56	Down
KRT7	170.407	209.93	180.189	83.6494	81.8477	65.9671	21.9624	18.1859	24.9535	-1.27359	2.40541	1.56e-21	5.6e-21	Down	-3.09851	2.40541	5.65e-72	9.63e-71	Down	-1.82491	2.40541	2.16e-19	1.63e-18	Down
CKB	26.7397	33.9341	20.7476	565.426	631.634	611.287	163.625	181.656	172.69	4.46719	3.86865	0	0	Up	2.66428	3.86865	6.29e-71	1.06e-69	Up	-1.80288	3.86865	1.37e-114	8.5e-113	Down
NRN1	105.959	119.751	104.862	802.917	777.113	846.814	236.275	242.22	219.902	2.87443	4.38724	2.43817915036115e-315	1.2795055003009e-313	Up	1.0783	4.38724	3.71e-28	2.68e-27	Up	-1.79612	4.38724	2.72e-169	2.8e-167	Down
HPCAL4	15.8417	19.9602	14.8316	64.6874	77.9078	57.0543	15.1659	21.1888	21.0807	1.97228	0.974534	1.61e-17	5.04e-17	Up	0.18092	0.974534	0.651359	0.714996	-	-1.79131	0.974534	1.57e-15	9.61e-15	Down
BNIP3	122.876	125.296	139.781	1762.75	1680.49	1699.12	493.188	529.573	463.963	3.72719	5.40547	0	0	Up	1.93701	5.40547	8.1e-133	2.83e-131	Up	-1.79018	5.40547	0	0	Down
IL22	3.95944	5.98879	2.96125	207.917	177.175	214.947	60.5745	54.5235	58.2322	5.49867	2.27524	2.25e-126	3.84e-125	Up	3.70941	2.27524	6.21e-34	5.29e-33	Up	-1.78908	2.27524	1.2e-39	2.02e-38	Down
MERTK	4.95299	4.98944	3.95381	48.9972	58.1727	46.632	18.1601	12.1256	14.0579	3.43414	0.471334	9.44e-28	4.04e-27	Up	1.64764	0.471334	0.000145838	0.000306229	Up	-1.78632	0.471334	2.19e-13	1.17e-12	Down
LAMB3	29.7205	24.9427	29.6929	140.965	178.4	176.722	47.4633	43.4261	53.2027	2.55035	2.16119	1.02e-51	7.27e-51	Up	0.76966	2.16119	0.000307603	0.000623073	-	-1.78066	2.16119	1.73e-31	2.28e-30	Down
CLEC12A	28.7253	33.933	21.7371	57.7921	58.7999	73.2826	20.1877	20.1805	14.7963	1.16572	1.06654	1.9e-08	4.05e-08	Up	-0.609998	1.06654	0.0265441	0.0413017	-	-1.77568	1.06654	5.42e-15	3.22e-14	Down
JAG2	157.451	160.65	175.197	242.397	204.835	199.903	54.5685	63.5916	71.2692	0.391716	3.02537	0.000202272	0.000335289	-	-1.37894	3.02537	1.98e-25	1.29e-24	Down	-1.77065	3.02537	9.92e-45	1.89e-43	Down
CTHRC1	2.97911	0	0.987073	106.929	99.4946	93.2161	33.3037	26.2588	28.1148	6.11036	1.30181	1.35e-73	1.34e-72	Up	4.34074	1.30181	1.71e-20	9.35e-20	Up	-1.7691	1.30181	4.23e-23	3.85e-22	Down
ALOX12B	0.983319	2.99373	3.96436	38.2468	49.3502	22.9772	13.1162	8.08779	11.0439	3.73833	0.0266795	2.81e-17	8.76e-17	Up	1.97191	0.0266795	0.000564609	0.00111094	Up	-1.76613	0.0266795	1.94e-07	6.42e-07	Down
IGLON5	5.9765	2.99146	5.94138	41.2105	41.4024	30.1245	12.1127	12.7915	8.03794	2.88825	0.107299	3.67e-17	1.14e-16	Up	1.12304	0.107299	0.0167227	0.0269278	Up	-1.76504	0.107299	1.38e-09	5.6e-09	Down
CBS	69.1994	55.0964	85.1779	509.47	432.34	470.573	163.059	145.397	107.746	2.75091	3.63104	1.18e-87	1.37e-86	Up	0.98906	3.63104	1.82e-10	6.11e-10	-	-1.76183	3.63104	2.02e-44	3.82e-43	Down
C1orf198	83.2244	67.8439	81.1588	267.696	269.976	249.511	80.7686	77.7248	74.3035	1.75981	2.9375	4.06e-65	3.55e-64	Up	0.00323543	2.9375	1	1	-	-1.75656	2.9375	1.34e-64	3.97e-63	Down
TMEM88	4.94259	9.98172	5.93113	51.9795	39.3303	58.8189	15.1458	14.1355	15.06	2.82565	0.490083	2.04e-20	7.03e-20	Up	1.07525	0.490083	0.00913986	0.0153136	Up	-1.75028	0.490083	1.77e-11	8.32e-11	Down
CYP1B1	246.244	199.207	225.619	1989.55	2116.41	1971.92	545.762	611.683	660.558	3.17821	5.69304	0	0	Up	1.43723	5.69304	1.65e-79	3.15e-78	Up	-1.74098	5.69304	8e-213	1.17e-210	Down
SEPTIN3	16.865	16.9829	17.8235	84.3557	82.7707	72.5274	27.198	22.2152	22.092	2.20602	1.19947	2.04e-26	8.41e-26	Up	0.465591	1.19947	0.115738	0.158544	-	-1.74038	1.19947	1.49e-19	1.13e-18	Down
PHKA1	19.8226	11.9691	18.8102	209.824	220.757	192.651	65.6218	63.5886	58.2411	3.6127	2.40556	2.08e-109	3.1e-108	Up	1.88085	2.40556	1.17e-18	5.91e-18	Up	-1.73181	2.40556	3.25e-45	6.25e-44	Down
TMPRSS3	53.3533	56.5109	51.3234	336.323	323.596	315.871	96.5524	103.219	93.9131	2.5955	3.12613	4.03e-137	7.55e-136	Up	0.864044	3.12613	8.85e-10	2.84e-09	-	-1.73144	3.12613	3.52e-81	1.38e-79	Down
FZD7	4.94504	8.98338	5.20808	32.3349	35.4736	34.5993	10.0994	7.28146	13.3473	2.39776	0.0371127	7e-14	1.9e-13	Up	0.673671	0.0371127	0.127399	0.172618	-	-1.72396	0.0371127	3.92e-09	1.53e-08	Down
PLA2G4A	2.96901	2.99304	3.96063	49.0654	41.3534	42.4485	13.1295	14.1293	13.0532	3.69383	0.276905	1.67e-26	6.9e-26	Up	1.98169	0.276905	3.22e-05	7.28e-05	Up	-1.7119	0.276905	1.57e-11	7.36e-11	Down
EBI3	7.91519	11.9766	8.90127	135.199	155.719	146.888	37.3963	48.435	48.186	3.90941	1.89737	3.87e-81	4.23e-80	Up	2.20444	1.89737	2.68e-16	1.22e-15	Up	-1.70489	1.89737	6.24e-31	8.01e-30	Down
RASD2	0.985678	2.99448	1.97811	33.2639	36.4187	52.5554	11.1146	11.06	15.0551	4.27493	0.141224	4.88e-24	1.88e-23	Up	2.57059	0.141224	4.55e-06	1.11e-05	Up	-1.70398	0.141224	4.57e-09	1.78e-08	Down
IL23R	19.7456	18.9096	16.455	60.1417	67.8351	63.4449	14.313	30.8927	13.4152	1.78944	0.962175	2.99e-14	8.28e-14	Up	0.0883647	0.962175	0.796396	0.842564	-	-1.70102	0.962175	2.57e-13	1.38e-12	Down
SAMD14	19.1366	13.6173	17.3488	71.7905	83.2314	54.8954	22.8957	12.9974	28.4496	2.05854	1.04696	5.17e-16	1.54e-15	Up	0.35853	1.04696	0.283673	0.350687	-	-1.69996	1.04696	3.35e-12	1.65e-11	Down
DUSP1	214.864	251.478	224.594	566.549	618.863	566.107	188.791	174.652	176.713	1.34181	4.17784	9.7e-78	1.01e-76	Up	-0.354859	4.17784	8.96e-05	0.000192296	-	-1.69667	4.17784	7.28e-111	4.19e-109	Down
PLAUR	38.8861	40.7643	36.0147	231.417	249.329	226.063	69.5894	77.5117	71.0374	2.60794	2.67357	1.13e-95	1.43e-94	Up	0.913156	2.67357	3.44e-08	9.9e-08	-	-1.69476	2.67357	1.54e-54	3.73e-53	Down
NECTIN1	21.8002	16.9606	19.791	124.617	118.251	96.4744	31.321	36.3331	37.1444	2.52777	1.65092	3.57e-38	1.98e-37	Up	0.835586	1.65092	0.000672361	0.00131013	-	-1.69214	1.65092	2.64e-22	2.31e-21	Down
ZNF395	652.664	674.552	670.913	4362.22	4227.21	4117.94	1271.44	1397.81	1281.16	2.66883	6.81448	0	0	Up	0.983218	6.81448	1.37e-95	3.18e-94	-	-1.68561	6.81448	0	0	Down
KCTD12	67.2978	89.8175	80.1558	108.732	130.116	117.953	39.3707	30.3125	41.1564	0.587947	2.12561	3.23e-05	5.68e-05	-	-1.09523	2.12561	8.65e-10	2.78e-09	Down	-1.68316	2.12561	1.81e-24	1.78e-23	Down
NRARP	13.8608	13.9687	16.8313	76.4378	90.7098	72.5377	25.2435	24.2295	25.1002	2.4147	1.18425	1.06e-28	4.65e-28	Up	0.734619	1.18425	0.0105042	0.0174471	-	-1.68002	1.18425	3.78e-18	2.66e-17	Down
TLE6	1.9758	4.99136	1.97342	106.936	92.5549	98.297	33.312	28.2762	31.1243	5.00173	1.32979	2.23e-67	2.01e-66	Up	3.32193	1.32979	6.73e-18	3.3e-17	Up	-1.67955	1.32979	1.11e-21	9.39e-21	Down
CD86	4.95795	2.99271	2.96435	268.758	246.232	247.352	85.8016	79.7421	72.3024	6.07803	2.63155	6.17e-190	1.69e-188	Up	4.39861	2.63155	1.79e-54	2.32e-53	Up	-1.67922	2.63155	3.39e-55	8.36e-54	Down
AGRN	263.421	287.394	268.138	917.659	965.667	871.584	288.791	267.571	304.186	1.75003	4.74683	7.18e-164	1.64e-162	Up	0.0715702	4.74683	0.38221	0.454899	-	-1.67846	4.74683	6.69e-153	5.83e-151	Down
ULBP1	14.3082	20.5318	10.0984	20.5193	24.0636	16.6068	4.29136	8.12791	6.526	0.444085	-0.210582	0.185526	0.222512	-	-1.22931	-0.210582	0.00287337	0.00517166	Down	-1.67331	-0.210582	1.26e-05	3.45e-05	Down
AK4	41.9594	44.9049	42.5555	3365.53	3407.06	3529.18	1078.64	1087.12	1065.27	6.31043	6.36444	0	0	Up	4.6379	6.36444	0	0	Up	-1.67252	6.36444	0	0	Down
AIM2	18.7835	14.4074	13.8034	380.366	374.354	406.29	123.902	109.132	132.51	4.61529	3.26017	7.34e-240	2.68e-238	Up	2.94944	3.26017	2.06e-58	2.85e-57	Up	-1.6658	3.26017	1.24e-76	4.55e-75	Down
TNS3	0.989617	0	1.98355	260.033	226.529	216.484	65.6745	83.7366	72.2923	7.7137	2.51004	1.48e-156	3.22e-155	Up	6.04955	2.51004	1.3e-55	1.73e-54	Up	-1.66348	2.51004	5.3e-38	8.53e-37	Down
GNA11	12.888	7.9803	9.89246	72.5609	63.9813	77.4879	22.2174	21.2043	24.0935	2.78275	0.992209	7.66e-31	3.56e-30	Up	1.12425	0.992209	0.000535964	0.00105776	Up	-1.65842	0.992209	2.8e-16	1.79e-15	Down
ADTRP	28.7114	27.9363	36.6407	174.615	144.69	170.581	39.4379	71.5736	44.1911	2.38795	2.18813	6.7e-36	3.54e-35	Up	0.73195	2.18813	0.00114353	0.00217157	-	-1.65598	2.18813	7.64e-21	6.21e-20	Down
FAM153A	162.217	157.939	186.491	721.712	762.04	731.258	244.755	228.16	235.051	2.12738	4.37716	4.26e-227	1.45e-225	Up	0.482246	4.37716	2.23e-08	6.51e-08	-	-1.64513	4.37716	2.63e-157	2.44e-155	Down
TMEM163	9.9021	12.9749	7.90364	23.5402	18.6905	24.7888	5.05877	9.07574	7.02848	1.11271	-0.276115	0.000788415	0.00125012	Up	-0.532267	-0.276115	0.227574	0.288486	-	-1.64488	-0.276115	3.37e-06	9.84e-06	Down
CIART	1.97447	3.99195	3.96063	28.3996	25.5695	41.2157	13.1127	11.0995	6.03171	3.21262	-0.116708	2.09e-15	6.05e-15	Up	1.57119	-0.116708	0.00361272	0.00641842	Up	-1.64119	-0.116708	3.43e-07	1.11e-06	Down
FGF11	87.1908	85.8204	68.2166	968.514	979.177	1021.74	341.208	285.787	325.287	3.61963	4.65414	0	0	Up	1.97948	4.65414	1.83e-87	3.9e-86	Up	-1.64013	4.65414	1.95e-171	2.05e-169	Down
RXRA	46.4984	63.8681	64.3496	64.8156	42.2809	53.7947	20.1814	12.1355	19.0727	-0.118631	1.2911	0.611586	0.656934	-	-1.75794	1.2911	2.68e-12	1e-11	Down	-1.63929	1.2911	1.02e-10	4.54e-10	Down
EFNA3	16.8399	17.963	13.8405	94.07	111.407	92.1874	33.3169	30.2905	32.1283	2.60469	1.47133	8.67e-38	4.79e-37	Up	0.971507	1.47133	0.000227309	0.000467387	-	-1.63313	1.47133	1.65e-20	1.32e-19	Down
PHLDA1	483.338	542.164	451.829	5978.51	5915.03	5651.72	1852.18	1938.87	1882.91	3.56992	7.21861	0	0	Up	1.94124	7.21861	0	0	Up	-1.62868	7.21861	0	0	Down
PANX2	8.90413	12.9741	10.8837	119.575	124.132	126.166	41.3951	30.3252	48.1764	3.48214	1.70272	6.95e-63	5.9e-62	Up	1.86025	1.70272	5.06e-12	1.86e-11	Up	-1.62181	1.70272	6.27e-25	6.3e-24	Down
BATF3	87.5172	84.8267	82.8506	258.446	270.554	238.938	77.5085	74.9161	97.7128	1.58842	2.96136	1.14e-48	7.74e-48	Up	-0.028658	2.96136	0.867107	0.901822	-	-1.61707	2.96136	1.54e-49	3.28e-48	Down
PLXND1	21.8034	19.958	14.8219	49.0324	49.2676	44.5377	22.1817	10.1178	14.0592	1.33075	0.670219	2.86e-08	6.04e-08	Up	-0.28541	0.670219	0.350172	0.421515	-	-1.61611	0.670219	8.78e-11	3.92e-10	Down
SH3D21	100.185	108.114	124.907	1362.53	1301.24	1349.27	443.035	448.434	423.857	3.58859	5.09636	0	0	Up	1.97961	5.09636	2.52e-128	8.39e-127	Up	-1.60897	5.09636	9.95e-273	2.5e-270	Down
NID1	0	1.99707	0	64.7159	62.0512	64.1341	26.2282	21.1967	15.0713	6.34145	0.718643	6.95e-49	4.72e-48	Up	4.73505	0.718643	8.7e-16	3.89e-15	Up	-1.60545	0.718643	6.47e-14	3.61e-13	Down
ADORA2B	14.2653	21.375	24.8712	99.8093	80.8107	95.5751	28.7362	28.1928	33.7482	2.18338	1.42427	2.65e-27	1.12e-26	Up	0.58072	1.42427	0.0211579	0.033475	-	-1.60262	1.42427	4.59e-18	3.22e-17	Down
CAVIN1	30.6363	30.6043	29.2248	147.043	132.592	116.28	36.7173	47.9872	45.6284	2.12571	1.93656	7.42e-36	3.92e-35	Up	0.524987	1.93656	0.0142049	0.0231729	-	-1.6007	1.93656	3.59e-24	3.48e-23	Down
ADM2	116.327	120.129	100.457	250.293	190.785	215.962	80.402	76.3246	60.5042	0.962861	2.89075	5.77e-14	1.58e-13	-	-0.63233	2.89075	3.04e-05	6.9e-05	-	-1.59518	2.89075	6.87e-31	8.78e-30	Down
PYGL	0.98448	3.99312	1.97648	78.4843	78.8526	61.2256	26.2452	20.2068	26.1008	4.9029	0.929611	1.15e-46	7.51e-46	Up	3.31593	0.929611	9.9e-14	3.98e-13	Up	-1.58667	0.929611	3.53e-14	2e-13	Down
GNAI1	27.8504	18.5883	13.4648	221.398	195.444	203.5	56.1416	88.2931	61.9909	3.36425	2.44607	4.9e-73	4.83e-72	Up	1.77853	2.44607	9.19e-16	4.09e-15	Up	-1.58568	2.44607	2.6e-26	2.77e-25	Down
MYO3B	4.44607	4.02065	5.03858	41.1586	47.6554	56.166	18.1563	16.3918	13.479	3.3871	0.433967	7.27e-26	2.95e-25	Up	1.80141	0.433967	1.43e-05	3.33e-05	Up	-1.58551	0.433967	1.14e-10	5.05e-10	Down
DPCD	39.6217	42.9118	33.6173	105.827	112.307	117.841	27.31	46.3903	38.1511	1.52917	1.81074	8.35e-21	2.92e-20	Up	-0.0540124	1.81074	0.852759	0.88959	-	-1.58316	1.81074	1.58e-21	1.33e-20	Down
ICAM5	5.95365	1.99397	2.96435	187.321	174.329	178.992	55.5601	62.573	62.245	5.5824	2.17474	2.74e-136	5.1e-135	Up	4.00049	2.17474	1.12e-39	1.1e-38	Up	-1.58171	2.17474	7.95e-39	1.3e-37	Down
PFN2	7.93434	5.9873	2.95544	21.5318	21.6456	32.9727	8.08061	7.07261	10.0371	2.14764	-0.286651	1.01e-08	2.18e-08	Up	0.567747	-0.286651	0.301025	0.369023	-	-1.57974	-0.286651	3.77e-06	1.1e-05	Down
ALDOC	638.874	638.63	613.537	5497.92	5542.28	5754.45	1933.62	1930.89	1784.22	3.15043	7.19707	0	0	Up	1.57854	7.19707	5.52e-280	4.91e-278	Up	-1.57188	7.19707	0	0	Down
PYCR1	179.193	217.55	196.909	452.801	499.628	463.577	152.509	174.563	151.621	1.2538	3.91804	4.98e-54	3.66e-53	Up	-0.310224	3.91804	0.00181144	0.00336031	-	-1.56402	3.91804	4.83e-76	1.75e-74	Down
CAVIN3	6.91096	16.9689	11.8732	50.8809	61.0733	73.2555	20.1995	23.206	19.08	2.36095	0.859537	1.76e-19	5.91e-19	Up	0.799544	0.859537	0.0188163	0.0300614	-	-1.56133	0.859537	2.03e-11	9.48e-11	Down
IFNG	78.2384	80.8267	80.1524	2253.08	2196.74	2244.78	743.251	808.37	721.935	4.80441	5.79602	0	0	Up	3.2465	5.79602	0	0	Up	-1.5579	5.79602	0	0	Down
CAPN14	3.98119	0	1.97809	34.3628	26.5778	26.9394	10.6103	11.0987	8.03601	3.80007	-0.229289	6.15e-18	1.96e-17	Up	2.24782	-0.229289	0.000102474	0.00021876	Up	-1.55189	-0.229289	6.86e-07	2.16e-06	Down
P4HA1	233.502	228.158	222.606	2160.25	2036.7	2106.22	725.064	681.476	750.053	3.20275	5.78653	0	0	Up	1.65563	5.78653	2.27e-146	8.98e-145	Up	-1.54712	5.78653	3.82e-306	1.25e-303	Down
RGS1	675.515	669.557	659.978	1371.47	1375.17	1437.55	478.637	498.574	457.862	1.06082	5.5263	3.58e-146	7.14e-145	Up	-0.48246	5.5263	4.51e-20	2.43e-19	-	-1.54327	5.5263	2.19e-275	5.62e-273	Down
SLC41A2	36.58	34.6039	36.456	279.233	270.744	276.194	82.4231	90.8835	109.889	2.93578	2.89522	3.96e-124	6.61e-123	Up	1.39259	2.89522	1.54e-18	7.74e-18	Up	-1.54317	2.89522	6.9e-54	1.64e-52	Down
TBC1D30	2.97209	1.99487	2.96934	42.095	52.2375	51.6773	22.1889	17.1591	11.055	4.13762	0.420305	2.35e-29	1.05e-28	Up	2.60994	0.420305	4.63e-08	1.32e-07	Up	-1.5274	0.420305	5.8e-10	2.42e-09	Down
TSPAN13	16.8246	20.9562	20.7857	159.769	173.449	158.369	53.536	48.4905	69.2529	3.06147	2.1553	6e-72	5.85e-71	Up	1.54244	2.1553	5.01e-13	1.94e-12	Up	-1.51899	2.1553	4.39e-29	5.24e-28	Down
FBXO15	10.8989	9.97836	8.8996	46.066	49.27	46.568	16.1588	15.1479	18.0693	2.23852	0.52672	3.77e-17	1.17e-16	Up	0.722492	0.52672	0.0470763	0.0699348	-	-1.51595	0.52672	1.59e-10	6.96e-10	Down
PALD1	361.45	393.166	379.983	367.738	356.614	347.735	119.181	132.201	123.497	-0.0813	3.97297	0.205339	0.244168	-	-1.59666	3.97297	7.92e-85	1.63e-83	Down	-1.51536	3.97297	2.2e-74	7.82e-73	Down
CCR3	0.988231	0.997355	1.98161	168.369	199.991	228.164	74.7003	69.6495	64.2671	7.10246	2.31434	3.96e-119	6.42e-118	Up	5.58777	2.31434	4.54e-48	5.26e-47	Up	-1.51418	2.31434	1.73e-24	1.71e-23	Down
NOL3	33.274	26.5369	36.5456	262.532	194.797	215.347	64.7504	88.4309	82.8434	2.79831	2.62404	1.16e-58	9.34e-58	Up	1.28897	2.62404	8.45e-11	2.9e-10	Up	-1.50931	2.62404	5.47e-24	5.23e-23	Down
SBF2	49.5296	47.9465	46.231	84.194	69.3217	63.0489	29.1446	19.7694	27.055	0.591258	1.45586	0.000846257	0.00133648	-	-0.916264	1.45586	2.78e-05	6.32e-05	-	-1.5075	1.45586	7.43e-14	4.12e-13	Down
REEP2	29.7301	28.9404	19.7582	288.496	246.2	242.326	96.9125	75.7725	100.383	3.30259	2.78825	6.29e-97	8.07e-96	Up	1.79517	2.78825	1.37e-21	7.84e-21	Up	-1.50739	2.78825	3.58e-33	4.96e-32	Down
N4BP3	291.748	276.064	328.894	409.441	409.323	404.705	138.766	136.855	154.798	0.448057	3.9547	4.98e-10	1.15e-09	-	-1.05827	3.9547	2.39e-32	1.96e-31	Down	-1.50633	3.9547	5.63e-72	1.92e-70	Down
FMNL2	8.89838	15.9695	11.8715	62.6439	81.8249	76.5089	28.2631	29.2577	20.0915	2.57653	1.08941	1.02e-26	4.23e-26	Up	1.07147	1.08941	0.00039525	0.000790804	Up	-1.505	1.08941	2.82e-13	1.5e-12	Down
FLT1	41.5011	36.5485	38.9861	204.133	175.781	185.526	64.9269	81.5009	52.9469	2.26873	2.43902	3.22e-51	2.28e-50	Up	0.766375	2.43902	3.15e-05	7.13e-05	-	-1.50234	2.43902	3.03e-28	3.51e-27	Down
RGCC	447.68	451.029	448.249	1259.87	1273.88	1224.11	425.2	475.322	437.763	1.48022	5.28386	2.67e-237	9.55e-236	Up	-0.009331	5.28386	0.887837	0.917829	-	-1.48955	5.28386	5.92e-238	1.09e-235	Down
NEO1	69.3335	77.8415	59.3236	169.595	167.447	176.816	56.5699	71.6201	55.2322	1.31364	2.47447	1.08e-26	4.52e-26	Up	-0.170518	2.47447	0.26748	0.332841	-	-1.48415	2.47447	1.2e-31	1.59e-30	Down
TSHZ3	7.90943	13.9731	10.8837	33.3102	35.4624	38.2359	19.1538	10.1067	9.04337	1.69598	0.240575	6.01e-09	1.31e-08	Up	0.222997	0.240575	0.65075	0.714448	-	-1.4729	0.240575	1.31e-07	4.41e-07	Down
FAM162A	332.399	329.85	355.398	2001.44	1917.92	2080.6	723.886	761.526	678.903	2.55907	5.79246	0	0	Up	1.0883	5.79246	4.66e-71	7.85e-70	Up	-1.47077	5.79246	4.14e-222	6.59e-220	Down
GBE1	332.808	326.294	327.525	741.153	747.725	751.003	266.595	250.411	291.126	1.18243	4.61118	7.17e-114	1.11e-112	Up	-0.287695	4.61118	3.02e-05	6.85e-05	-	-1.47012	4.61118	1.3e-149	1.09e-147	Down
RIMS2	20.8097	15.9627	18.8014	125.531	132.084	105.765	38.3971	49.435	43.1738	2.70114	1.77556	6.99e-45	4.41e-44	Up	1.23131	1.77556	1.64e-07	4.49e-07	Up	-1.46979	1.77556	9.45e-20	7.27e-19	Down
IRF8	136.744	113.745	118.72	156.855	140.758	176.605	57.5563	64.5684	49.2119	0.360237	2.6398	0.00356313	0.00531743	-	-1.10611	2.6398	1.09e-13	4.37e-13	Down	-1.46634	2.6398	4.59e-25	4.64e-24	Down
HK2	381.309	388.165	386.908	2015.05	1928.82	1909.01	711.892	677.423	740.917	2.33935	5.78631	0	0	Up	0.881234	5.78631	6.69e-56	8.91e-55	-	-1.45812	5.78631	1.92e-280	5.13e-278	Down
WARS1	1885.65	2030.66	1981.06	4462.56	4555.26	4674.41	1603.69	1728.96	1657.63	1.2151	7.21238	1.55e-270	6.83e-269	Up	-0.240905	7.21238	5.54e-10	1.8e-09	-	-1.456	7.21238	0	0	Down
UACA	37.4879	36.7121	32.0029	34.7217	30.2848	37.0792	10.9334	14.2547	11.8787	-0.0576027	0.669335	0.794565	0.824931	-	-1.50923	0.669335	2.54e-08	7.38e-08	Down	-1.4516	0.669335	1.06e-07	3.61e-07	Down
PIR	6.92624	5.98462	11.8933	61.8927	46.281	38.4473	20.1848	19.1732	14.0636	2.54563	0.550624	1.23e-16	3.76e-16	Up	1.09459	0.550624	0.00462617	0.00809564	Up	-1.45094	0.550624	3.96e-08	1.41e-07	Down
ATP9A	4.95625	3.99123	2.96278	223.443	265.212	212.396	83.8213	80.7752	92.3565	5.83547	2.57279	2.07e-139	3.96e-138	Up	4.38854	2.57279	8.08e-53	1.02e-51	Up	-1.44674	2.57279	1.21e-29	1.48e-28	Down
ABCB6	80.1999	92.8068	85.0933	267.338	335.137	314.364	117.113	120.085	99.4211	1.82726	3.20429	8.96e-53	6.47e-52	Up	0.382697	3.20429	0.00684923	0.0116885	-	-1.44455	3.20429	1.58e-36	2.44e-35	Down
CTDSPL	27.7364	28.9397	23.7321	151.935	147.721	165.358	57.5563	41.4538	72.2587	2.52632	2.14556	1.43e-46	9.32e-46	Up	1.0876	2.14556	2.29e-07	6.23e-07	Up	-1.43869	2.14556	4.58e-21	3.76e-20	Down
DMRT2	2.96904	2.97307	3.96067	103.804	101.444	109.585	42.3937	44.5287	29.1345	4.9382	1.46516	5.03e-69	4.68e-68	Up	3.50117	1.46516	1.46e-22	8.6e-22	Up	-1.4368	1.46516	8.79e-18	6.07e-17	Down
POU2AF1	53.5224	36.1766	65.0919	265.151	263.753	256.035	90.4155	113.413	86.475	2.3391	2.91082	3.99e-71	3.83e-70	Up	0.905118	2.91082	8.75e-09	2.63e-08	-	-1.43397	2.91082	1.53e-34	2.22e-33	Down
EFEMP2	70.3209	82.8344	58.3215	458.866	445.227	459.259	165.617	158.52	180.7	2.68669	3.65941	1.13e-186	3.01e-185	Up	1.25426	3.65941	3.83e-27	2.65e-26	Up	-1.43241	3.65941	1.72e-79	6.55e-78	Down
TRIB1	204.017	211.547	207.799	4700.02	4796.77	4693.74	1737.89	1810.76	1724.93	4.50795	6.92033	0	0	Up	3.07988	6.92033	0	0	Up	-1.42807	6.92033	0	0	Down
MYO18B	76.256	73.8363	84.1392	591.249	589.146	568.138	211.07	229.084	209.851	2.89838	3.99719	5.87e-280	2.71e-278	Up	1.47087	3.99719	3.04e-45	3.35e-44	Up	-1.4275	3.99719	7.54e-111	4.32e-109	Down
STRC	18.824	14.9649	18.8067	80.4874	63.986	67.3001	26.2549	24.2356	28.1089	2.00195	1.12169	1.87e-20	6.45e-20	Up	0.57595	1.12169	0.0368728	0.0558571	-	-1.42596	1.12169	4.57e-13	2.39e-12	Down
GNA15	261.484	258.441	261.237	1692.14	1677.6	1735.61	640.183	629.889	633.534	2.70743	5.55576	0	0	Up	1.28461	5.55576	8.04e-103	2.06e-101	Up	-1.42282	5.55576	8.56018137984544e-320	2.94357592499431e-317	Down
KIFC3	3.74485	12.8342	16.2566	52.2148	59.8053	47.712	17.4812	17.4039	24.629	2.2702	0.703185	8.88e-17	2.73e-16	Up	0.851258	0.703185	0.0146181	0.0237817	-	-1.41887	0.703185	4.07e-09	1.59e-08	Down
SLC22A17	11.8739	18.9642	11.8615	78.4842	66.9458	73.445	23.2443	29.2641	29.1129	2.34824	1.12172	3.78e-26	1.54e-25	Up	0.929324	1.12172	0.000971707	0.0018585	-	-1.41887	1.12172	1.65e-13	8.93e-13	Down
PARD3	5.93014	11.9778	7.91177	29.4517	22.6377	23.8215	8.08528	6.07152	14.0467	1.54323	-0.164706	5.13e-06	9.47e-06	Up	0.126735	-0.164706	0.896895	0.925437	-	-1.4164	-0.164706	1.62e-05	4.38e-05	Down
FGF2	7.79771	5.27666	8.03931	65.2766	79.1382	79.5062	25.56	21.1478	37.3504	3.38304	1.06311	4.82e-35	2.48e-34	Up	1.97399	1.06311	4.41e-09	1.35e-08	Up	-1.40895	1.06311	1.25e-11	5.93e-11	Down
CPNE5	57.4344	67.862	54.3954	47.1017	41.3654	39.368	18.1669	12.1313	18.0686	-0.489115	1.1765	0.00779179	0.0112354	-	-1.88503	1.1765	1.08e-16	5e-16	Down	-1.3959	1.1765	1.22e-08	4.54e-08	Down
P4HA2	15.8202	17.4548	12.0263	1351.58	1233.56	1374.47	523.55	492.907	488.623	6.43812	5.05634	0	0	Up	5.04287	5.05634	5.59670507314004e-314	6.04397894138373e-312	Up	-1.3952	5.05634	1.48e-135	1.1e-133	Down
CTTNBP2NL	5.07385	3.99085	3.95525	48.3819	54.219	48.6541	18.252	19.1896	20.0788	3.50089	0.530229	8.91e-29	3.92e-28	Up	2.11146	0.530229	1.87e-07	5.11e-07	Up	-1.38926	0.530229	6.78e-10	2.81e-09	Down
PMAIP1	469.642	369.155	442.38	611.061	567.393	547.616	208.068	224.073	227.897	0.429928	4.4755	3.92e-08	8.2e-08	-	-0.956477	4.4755	8.86e-27	6.05e-26	-	-1.3864	4.4755	3.77e-58	9.79e-57	Down
ADCY1	55.2253	55.3203	56.227	149.548	176.075	167.226	58.005	60.3143	70.1764	1.5609	2.38425	1.17e-32	5.72e-32	Up	0.176372	2.38425	0.312621	0.381279	-	-1.38451	2.38425	3.53e-27	3.92e-26	Down
RAPGEF3	4.94689	7.98486	4.94166	27.4777	18.6746	27.8792	10.0953	6.07152	12.0431	2.02736	-0.265609	3.77e-08	7.9e-08	Up	0.64819	-0.265609	0.20236	0.260414	-	-1.37904	-0.265609	3.16e-05	8.24e-05	Down
RYR2	1.98503	0.997667	0	68.6305	70.9479	65.227	25.2499	30.2639	23.0986	5.93638	0.873806	1.28e-52	9.25e-52	Up	4.55802	0.873806	3.04e-19	1.58e-18	Up	-1.3777	0.873806	1.47e-12	7.43e-12	Down
NCS1	60.418	50.8807	69.3128	67.6662	60.0528	69.2547	25.2452	21.2162	29.1088	0.124302	1.50842	0.465731	0.516131	-	-1.25291	1.50842	1.32e-09	4.18e-09	Down	-1.37719	1.50842	9.62e-12	4.59e-11	Down
IL10	22.6687	26.5539	26.5746	210.612	214.844	230.003	85.242	83.5325	83.8862	3.10548	2.5926	5.66e-110	8.46e-109	Up	1.73204	2.5926	1.41e-22	8.32e-22	Up	-1.37341	2.5926	1.01e-38	1.64e-37	Down
RET	4.94689	4.98807	7.92596	53.0336	41.3582	36.3287	21.1843	12.1341	17.068	2.8463	0.387381	2.16e-18	7e-18	Up	1.47654	0.387381	0.000301072	0.000610489	Up	-1.36963	0.387381	1.79e-07	5.96e-07	Down
DST	6.92924	6.98411	8.91173	297.94	323.205	310.357	111.118	111.076	138.519	5.32773	3.00431	3.25e-204	9.68e-203	Up	3.96001	3.00431	5.96e-74	1.05e-72	Up	-1.36761	3.00431	2.26e-44	4.27e-43	Down
CRTAM	509.39	475.04	496.473	1917.6	1858.26	1915.81	748.633	735.853	725.475	1.94193	5.82409	0	0	Up	0.577325	5.82409	1.44e-30	1.12e-29	-	-1.3646	5.82409	3.49e-301	1.11e-298	Down
CSF2	11.8754	13.9698	15.8418	358.615	386.177	412.39	149.45	153.415	146.592	4.782	3.32574	3.95e-234	1.4e-232	Up	3.41871	3.32574	5.3e-80	1.01e-78	Up	-1.36324	3.32574	1.14e-52	2.62e-51	Down
IL21	0	0	1.98568	29.271	56.2364	49.5813	15.1584	14.1473	23.081	5.84378	0.319387	2.56e-27	1.09e-26	Up	4.48272	0.319387	1.21e-11	4.35e-11	Up	-1.36011	0.319387	4.44e-06	1.28e-05	Down
SLC27A2	236.726	237.49	230.537	1968.49	2070.98	1984.38	767.486	813.483	766.084	3.09492	5.77562	0	0	Up	1.73512	5.77562	1.38e-175	6.49e-174	Up	-1.3598	5.77562	2.2e-262	4.8e-260	Down
GNG4	65.0073	56.155	58.3039	562.05	547.799	448.576	185.265	225.471	200.507	3.11532	3.83456	1.05e-136	1.97e-135	Up	1.76583	3.83456	5.03e-37	4.64e-36	Up	-1.34948	3.83456	7.62e-39	1.25e-37	Down
YPEL4	0.983319	4.99178	1.97492	46.1082	41.3629	41.4092	19.175	16.1543	15.0639	3.95881	0.305347	2.91e-27	1.23e-26	Up	2.60979	0.305347	2.78e-08	8.06e-08	Up	-1.34874	0.305347	2.9e-08	1.04e-07	Down
GPSM1	134.442	109.747	133.622	302.41	337.347	308.807	119.288	142.246	110.928	1.32713	3.37191	3.66e-39	2.07e-38	Up	-0.0207891	3.37191	0.871993	0.905447	-	-1.34792	3.37191	6.53e-40	1.11e-38	Down
KCNQ3	29.7205	24.9427	29.6929	60.8431	38.3456	47.5613	25.2149	18.1746	14.066	0.796064	0.887394	0.000786203	0.00124676	-	-0.551443	0.887394	0.0514021	0.0758008	-	-1.34748	0.887394	8.48e-08	2.9e-07	Down
KCTD19	10.886	15.969	11.2029	38.151	55.2263	48.2656	21.1929	16.1618	18.0733	1.88578	0.60886	1.1e-12	2.87e-12	Up	0.538281	0.60886	0.118124	0.161423	-	-1.34744	0.60886	4.13e-08	1.46e-07	Down
JUN	1114.24	1115.59	1138	3833.36	3904.23	3817.52	1501.58	1531.23	1509.04	1.77858	6.87574	0	0	Up	0.431403	6.87574	7.29e-30	5.53e-29	-	-1.34717	6.87574	0	0	Down
TNFRSF12A	21.7693	31.9373	24.73	62.6987	64.9991	75.3919	31.2807	24.2371	24.1013	1.36786	1.19194	1.14e-11	2.85e-11	Up	0.0216656	1.19194	0.940312	0.959177	-	-1.34616	1.19194	2.03e-11	9.49e-11	Down
JAKMIP3	8.91964	6.98411	6.92227	46.0918	55.2463	32.2673	17.1686	15.1524	20.0753	2.5307	0.452357	6.24e-16	1.85e-15	Up	1.18544	0.452357	0.00238611	0.00435222	Up	-1.34516	0.452357	3.74e-07	1.2e-06	Down
RBKS	18.327	13.9682	13.8446	92.1864	109.889	87.0512	34.3504	42.3754	37.1504	2.63814	1.49315	4.05e-36	2.15e-35	Up	1.29625	1.49315	4.08e-07	1.08e-06	Up	-1.34184	1.49315	2.09e-14	1.2e-13	Down
ADAMTS7	28.7381	23.9466	23.7388	111.882	88.585	98.3023	34.3565	42.3817	41.1612	1.96173	1.62303	2.57e-26	1.06e-25	Up	0.622925	1.62303	0.00549896	0.00950965	-	-1.33878	1.62303	2.7e-15	1.63e-14	Down
SLC28A3	0.989617	0.997667	0.988595	63.6605	69.9386	78.494	28.2729	27.2577	28.1122	5.98557	0.92971	2.5e-53	1.82e-52	Up	4.64722	0.92971	2.29e-20	1.24e-19	Up	-1.33769	0.92971	6.5e-12	3.13e-11	Down
FSBP	9.92152	28.7878	21.0919	50.2663	95.4705	103.907	35.4621	63.2371	0.0322976	2.05649	1.35833	8.79e-12	2.21e-11	Up	0.720779	1.35833	0.0303119	0.0467302	-	-1.33567	1.35833	2.78e-06	8.2e-06	Down
TPRG1	38.3858	36.5927	29.8969	970.689	1024.11	1053.88	402.396	402.468	406.962	4.85626	4.7216	0	0	Up	3.52584	4.7216	1.2e-218	7.49e-217	Up	-1.3304	4.7216	2.87e-140	2.23e-138	Down
PGAM4	37.9779	28.0644	32.5726	93.3956	127.387	103.886	44.6659	49.6932	34.7948	1.71514	1.78175	8.19e-20	2.78e-19	Up	0.387612	1.78175	0.0919315	0.128588	-	-1.3275	1.78175	1.55e-13	8.38e-13	Down
VDR	414.512	450.469	451.73	4601.94	4708.42	4580.63	1855.32	1852.44	1835.8	3.39887	6.96735	0	0	Up	2.07359	6.96735	0	0	Up	-1.32528	6.96735	0	0	Down
KDELR3	11.8724	17.9648	13.8488	62.8314	36.3298	62.9551	31.2543	15.1694	18.0791	1.88315	0.79582	3.94e-10	9.17e-10	Up	0.558368	0.79582	0.130638	0.176458	-	-1.32473	0.79582	2.48e-06	7.36e-06	Down
CHST1	8.56891	10.0503	5.66718	23.2556	22.0858	20.8071	12.9649	6.30005	6.95149	1.43255	-0.300656	3.34e-05	5.86e-05	Up	0.108831	-0.300656	0.891529	0.920991	-	-1.32362	-0.300656	0.000101322	0.000246779	Down
CDC42EP4	22.7842	17.9571	24.7525	39.227	44.3778	30.1296	16.1523	15.1418	14.0586	0.793955	0.550609	0.00143154	0.00221686	-	-0.526948	0.550609	0.0744631	0.106096	-	-1.32086	0.550609	6.9e-07	2.17e-06	Down
GPNMB	28.9469	17.4698	12.7602	52.6834	58.758	50.3699	17.3983	26.7052	20.4842	1.44572	0.872335	1.53e-09	3.44e-09	Up	0.125427	0.872335	0.682008	0.742588	-	-1.32025	0.872335	2.13e-08	7.78e-08	Down
P2RY11	0	34.0561	68.9994	345.029	384.683	373.543	145.59	162.661	134.512	3.41826	3.32704	2.14e-35	1.12e-34	Up	2.10171	3.32704	2.39e-14	9.91e-14	Up	-1.31653	3.32704	5.27e-08	1.85e-07	Down
BCAN	3.95506	5.98766	5.93964	44.1379	43.3549	38.3394	10.128	18.1638	22.0777	2.9574	0.340094	1.36e-19	4.6e-19	Up	1.6426	0.340094	6.48e-05	0.000141182	Up	-1.31466	0.340094	2.47e-07	8.1e-07	Down
CFI	23.4065	23.8872	27.4916	83.1166	86.4712	112.75	30.0774	43.7711	39.6051	1.91082	1.5565	8.65e-21	3.02e-20	Up	0.59877	1.5565	0.0158728	0.02566	-	-1.31202	1.5565	3.52e-12	1.73e-11	Down
SDK2	2.95093	16.9741	3.93895	770.569	780.253	775.88	318.063	300.855	321.271	6.5876	4.31584	0	0	Up	5.28064	4.31584	2.32e-243	1.69e-241	Up	-1.30687	4.31584	1.36e-141	1.07e-139	Down
KLK1	0.978943	3.99123	6.9425	39.1759	40.3683	50.5696	12.1422	24.1938	16.0673	3.4083	0.353824	9.37e-22	3.38e-21	Up	2.10291	0.353824	1.81e-06	4.57e-06	Up	-1.3052	0.353824	5.69e-07	1.8e-06	Down
TNFRSF9	125.937	123.461	127.806	518.957	483.659	475.415	189.419	192.946	215.783	1.96948	3.89678	3.75e-128	6.5e-127	Up	0.664681	3.89678	2.12e-11	7.52e-11	-	-1.3048	3.89678	6.2e-69	1.95e-67	Down
CCL4L2	2.53504	2.34463	2.53259	50.5295	34.8349	30.62	22.9459	14.3703	9.50933	3.90137	0.181957	8.91e-20	3.02e-19	Up	2.59895	0.181957	2.86e-07	7.7e-07	Up	-1.30213	0.181957	1.98e-05	5.28e-05	Down
PHEX	4.94467	2.99208	4.95015	230.456	229.576	210.208	87.8147	103.91	80.3406	5.65991	2.55065	6.62e-154	1.43e-152	Up	4.35973	2.55065	8.94e-60	1.26e-58	Up	-1.30002	2.55065	1.21e-30	1.53e-29	Down
MYL9	10.8973	9.97801	9.89246	385.37	366.407	378.607	151.476	171.52	136.576	5.18218	3.30203	6.08e-253	2.44e-251	Up	3.88426	3.30203	2.5e-93	5.73e-92	Up	-1.29784	3.30203	7.81e-52	1.76e-50	Down
DLC1	3.95227	7.98486	5.93614	29.3674	36.4672	36.1736	11.1207	12.1212	18.0637	2.48813	0.109688	7.66e-14	2.08e-13	Up	1.1924	0.109688	0.00511024	0.00887973	Up	-1.29561	0.109688	2.37e-06	7.04e-06	Down
ENO2	1103.42	1056.81	1089.46	3691.9	3845.09	3760	1553.01	1496.95	1558.07	1.7974	6.85251	0	0	Up	0.503775	6.85251	2.58e-37	2.39e-36	-	-1.29363	6.85251	0	0	Down
DGCR6	29.3857	37.5426	9.19134	29.4265	33.2033	26.7847	23.0864	13.2188	0.012018	0.231488	0.408364	0.47636	0.526571	-	-1.05949	0.408364	0.00389068	0.00687764	Down	-1.29094	0.408364	0.000330078	0.000754438	Down
SMARCD3	66.3714	44.8845	80.2364	216.595	233.532	225.521	93.902	97.8872	84.3518	1.81657	2.80702	1.01e-44	6.33e-44	Up	0.526803	2.80702	0.00052255	0.00103191	-	-1.28976	2.80702	1.85e-26	2e-25	Down
IGF2BP3	1.99982	0	4.04786	26.7242	28.2455	41.2218	10.3133	11.2638	17.5712	3.90793	-0.0614835	1.5e-18	4.87e-18	Up	2.62025	-0.0614835	1.9e-06	4.77e-06	Up	-1.28733	-0.0614835	2.42e-05	6.41e-05	Down
ETNK2	7.89463	17.9648	17.828	26.4237	35.4949	32.0601	6.08765	16.1351	16.0578	1.09866	0.225761	0.000299948	0.000491094	Up	-0.188216	0.225761	0.617322	0.684127	-	-1.28682	0.225761	2.7e-05	7.12e-05	Down
GAB1	10.0486	7.76203	8.51756	22.3886	33.0946	41.9812	12.0129	14.1585	13.5138	1.87172	0.1271	5.33e-09	1.17e-08	Up	0.584869	0.1271	0.135309	0.182163	-	-1.28676	0.1271	2.19e-05	5.82e-05	Down
ANO7	7.28363	5.34728	6.36189	53.5557	65.0381	52.1684	27.0447	18.7356	24.1853	3.14362	0.742408	1.25e-27	5.32e-27	Up	1.86032	0.742408	1.59e-07	4.37e-07	Up	-1.28318	0.742408	4.8e-09	1.86e-08	Down
CDKN1A	1605.42	1697.37	1645.56	1453.98	1431.33	1462.67	610.866	606.62	571.32	-0.186636	6.06651	1.3e-07	2.65e-07	-	-1.46777	6.06651	1.97e-284	1.83e-282	Down	-1.28113	6.06651	1.81e-203	2.49e-201	Down
SCNN1B	2.78e-17	2.78e-17	2.78e-17	39.2139	38.4127	40.3316	18.1669	11.126	19.0706	8.3073	0.149442	1.38e-33	6.91e-33	Up	7.02206	0.149442	1.82e-14	7.6e-14	Up	-1.27931	0.149442	3.55e-07	1.14e-06	Down
PCSK1N	16.8004	28.9415	29.709	33.3457	37.4752	24.944	13.1279	11.1132	15.0566	0.343983	0.464998	0.205998	0.244908	-	-0.934295	0.464998	0.00262491	0.00475989	-	-1.27824	0.464998	1.47e-05	3.99e-05	Down
SLC1A4	520.906	550.82	551.204	2566.86	2466.59	2563.29	1029.03	1036.7	1079.27	2.22645	6.22135	0	0	Up	0.95436	6.22135	2.55e-92	5.79e-91	-	-1.27209	6.22135	1.45e-289	4.21e-287	Down
RNF165	25.64	19.1216	33.4549	107.69	92.5452	106.273	46.783	46.0432	34.3727	1.96468	1.6747	3.02e-26	1.24e-25	Up	0.698285	1.6747	0.00182867	0.00339035	-	-1.26636	1.6747	6.81e-14	3.78e-13	Down
ALDH5A1	235.531	225.838	230.418	630.633	623.392	579.799	264.933	225.769	272.497	1.40629	4.31756	1.01e-87	1.18e-86	Up	0.141695	4.31756	0.0961915	0.134002	-	-1.26459	4.31756	1.18e-73	4.14e-72	Down
ARG2	13.3152	14.7183	15.5499	449.02	429.326	452.99	182.75	184.31	186.963	4.92075	3.5506	0	0	Up	3.65668	3.5506	8.04e-113	2.27e-111	Up	-1.26402	3.5506	1.06e-70	3.54e-69	Down
CABLES1	22.8144	12.9689	11.8535	148.995	161.629	144.943	82.7069	46.5051	60.2466	3.2472	2.09757	2.02e-50	1.41e-49	Up	1.98314	2.09757	5.7e-16	2.57e-15	Up	-1.26401	2.09757	1.88e-13	1.01e-12	Down
P2RX5	65.4582	33.9134	42.5245	564.774	541.739	564.744	211.136	223.119	262.996	3.55418	3.92818	4.35e-213	1.34e-211	Up	2.29353	3.92818	5.11e-69	8.35e-68	Up	-1.26064	3.92818	3.52e-49	7.43e-48	Down
ELL2	260.499	233.474	280.136	1625.35	1659.96	1695.25	709.82	691.453	678.734	2.68469	5.56378	0	0	Up	1.42532	5.56378	9.41e-122	2.93e-120	Up	-1.25936	5.56378	2.03e-215	3.05e-213	Down
CAMKK1	36.6185	49.9	41.5533	55.9569	43.3093	45.5663	23.2108	18.1791	19.0787	0.177646	1.08522	0.415577	0.465166	-	-1.0779	1.08522	6.77e-06	1.63e-05	Down	-1.25553	1.08522	5.21e-08	1.83e-07	Down
CLIC4	103.064	89.8053	79.1045	253.742	280.797	292.515	98.0278	118.091	130.493	1.60303	3.14065	4.73e-43	2.87e-42	Up	0.349532	3.14065	0.0107511	0.017828	-	-1.25349	3.14065	4.41e-29	5.26e-28	Down
INSIG2	156.48	155.661	165.279	709.743	709.24	742.509	274.775	306.843	325.261	2.17749	4.42415	3.9e-213	1.21e-211	Up	0.925161	4.42415	4.03e-28	2.89e-27	-	-1.25232	4.42415	1.34e-98	6.74e-97	Down
DUSP3	101.011	107.771	103.897	409.89	407.894	381.987	178.684	148.466	176.69	1.93915	3.61595	7.18e-103	9.93e-102	Up	0.687725	3.61595	2.45e-10	8.16e-10	-	-1.25142	3.61595	3.14e-53	7.32e-52	Down
PPP1R15A	2338.18	2564.51	2542.21	4587.38	4486.13	4658	1994.16	1930.98	1843.44	0.883107	7.34494	5.98e-128	1.03e-126	-	-0.36802	7.34494	1.63e-20	8.91e-20	-	-1.25113	7.34494	4.05e-244	7.67e-242	Down
NR4A1	380.565	406.75	375.163	3080.07	3116.04	3011.45	1283.71	1358.78	1227.99	2.9854	6.42466	0	0	Up	1.73502	6.42466	2.86e-272	2.41e-270	Up	-1.25037	6.42466	2.46e-260	5.02e-258	Down
GPAT3	12.8828	15.1115	5.91138	117.708	110.328	105.613	50.4718	45.43	44.1817	3.28572	1.66244	7.54e-57	5.85e-56	Up	2.03534	1.66244	1.28e-15	5.64e-15	Up	-1.25031	1.66244	1.31e-16	8.51e-16	Down
GPI	5338.53	5647.91	5483	26227.9	26530.6	26601.9	11095.6	11249	11028.4	2.26861	9.60535	0	0	Up	1.01889	9.60535	0	0	Up	-1.24972	9.60535	0	0	Down
SPTBN4	3.96416	1.99426	3.96063	22.5404	26.6223	20.7357	13.111	14.111	2.0198	2.77098	-0.385463	2.83e-10	6.64e-10	Up	1.52319	-0.385463	0.00558501	0.00964825	Up	-1.24757	-0.385463	0.00035503	0.000806638	Down
NIM1K	0.972868	10.982	5.93614	55.9201	51.2206	48.6788	19.1991	23.2108	23.0901	3.0985	0.631486	3.28e-25	1.3e-24	Up	1.85242	0.631486	5.63e-07	1.48e-06	Up	-1.24596	0.631486	3.01e-08	1.08e-07	Down
SPINT1	132.721	139.706	125.634	115.688	107.322	124.007	49.4765	49.4584	47.1918	-0.198443	2.45703	0.0754373	0.0963482	-	-1.4434	2.45703	5.37e-26	3.58e-25	Down	-1.24495	2.45703	1.14e-18	8.26e-18	Down
EPN2	27.7344	22.6143	37.6455	98.8911	107.228	117.049	41.0386	42.9622	52.1954	1.87152	1.76786	4.2e-26	1.72e-25	Up	0.627798	1.76786	0.00343791	0.00612198	-	-1.2437	1.76786	2.21e-14	1.27e-13	Down
OSR2	2.96202	3.99023	7.93182	42.1546	42.3601	42.416	24.2032	11.1327	18.072	3.06024	0.360579	3e-20	1.03e-19	Up	1.8171	0.360579	9.87e-06	2.34e-05	Up	-1.24299	0.360579	6.62e-07	2.08e-06	Down
ZNF215	17.7166	15.5857	14.8258	43.0669	34.6871	33.733	9.28848	14.2399	23.4276	1.20612	0.438065	6.85e-06	1.26e-05	Up	-0.0348083	0.438065	1	1	-	-1.24088	0.438065	5.77e-06	1.65e-05	Down
PSAT1	807.062	882.116	881.751	1177.41	1187.08	1201.97	518.969	508.723	481.959	0.472068	5.53112	4.88e-28	2.11e-27	-	-0.767941	5.53112	5.84e-52	7.25e-51	-	-1.24001	5.53112	5.93e-154	5.27e-152	Down
TRIM9	19.8345	7.97633	15.8382	58.809	57.1141	65.0967	28.2614	23.2277	25.1015	2.04156	0.943293	3.21e-18	1.03e-17	Up	0.805157	0.943293	0.00530468	0.00919558	-	-1.23635	0.943293	2.85e-09	1.13e-08	Down
NFKBIA	3687.46	3721.99	3667.12	6262.73	6097.63	6633.16	2737.43	2723.32	2601.46	0.777868	7.8456	1.97e-118	3.17e-117	-	-0.458257	7.8456	1.77e-37	1.64e-36	-	-1.23612	7.8456	2.41e-282	6.71e-280	Down
MTHFD1L	399.334	414.701	412.655	822.543	827.42	818.69	328.255	348.734	370.896	1.00882	4.84361	6.71e-93	8.23e-92	Up	-0.227099	4.84361	0.00024915	0.000510209	-	-1.23592	4.84361	5.84e-130	4.17e-128	Down
TRIM39-RPP21	39.2426	56.8499	14.4873	32.1746	30.1175	70.8011	48.3572	8.23956	0.0186702	0.268358	0.938701	0.372426	0.421669	-	-0.960221	0.938701	0.00351804	0.00626042	-	-1.22856	0.938701	0.000145582	0.000348155	Down
CHN1	8.90959	6.98409	6.99178	66.3149	55.1792	46.7072	24.2542	32.4624	15.0766	2.85764	0.759439	6.04e-21	2.12e-20	Up	1.63306	0.759439	5.09e-06	1.24e-05	Up	-1.22447	0.759439	6.58e-07	2.07e-06	Down
CHDH	90.9879	105.444	86.1768	491.317	478.261	430.719	203.255	193.702	202.485	2.30795	3.7931	8.37e-134	1.53e-132	Up	1.08399	3.7931	6.47e-23	3.88e-22	Up	-1.22395	3.7931	1.11e-51	2.5e-50	Down
TNS4	84.8836	95.7506	85.6962	438.846	455.515	473.77	197.787	198.489	190.25	2.35895	3.75319	2.2e-166	5.14e-165	Up	1.13797	3.75319	2.38e-27	1.66e-26	Up	-1.22097	3.75319	2.82e-65	8.43e-64	Down
KLF10	593.332	566.767	578.866	1129.25	1153.56	1199.63	483.742	497.642	513.027	1.00127	5.34344	1.26e-112	1.94e-111	Up	-0.218602	5.34344	5.64e-05	0.000123637	-	-1.21987	5.34344	3.08e-157	2.83e-155	Down
MAP3K6	47.5484	46.8997	43.5256	147.016	152.701	156.147	56.588	75.6579	63.2568	1.72124	2.28231	8.04e-37	4.35e-36	Up	0.501649	2.28231	0.00291787	0.00524743	-	-1.21957	2.28231	4.22e-22	3.65e-21	Down
PTGS1	0.977898	3.99089	7.93595	62.8078	45.2382	60.9607	23.2304	20.2068	29.1067	3.673	0.713359	7.46e-29	3.29e-28	Up	2.45734	0.713359	6.67e-10	2.16e-09	Up	-1.2155	0.713359	1.7e-07	5.66e-07	Down
LAG3	278.266	291.372	302.847	5065.92	5181.16	4802.11	2141.8	2230.65	2118.51	4.10794	7.07834	0	0	Up	2.89467	7.07834	0	0	Up	-1.21326	7.07834	2.63e-252	5.21e-250	Down
MYH10	273.36	278.403	272.106	1176.83	1079.52	1106.05	500.791	452.334	500.977	2.02863	5.09156	6.63e-249	2.59e-247	Up	0.819404	5.09156	4.91e-32	3.99e-31	-	-1.20923	5.09156	6.93e-115	4.31e-113	Down
MAGI1	1.97717	3.99271	1.97492	42.1105	58.2063	40.4544	16.719	21.194	22.8063	4.08597	0.454053	2.08e-27	8.85e-27	Up	2.87715	0.454053	2.61e-10	8.67e-10	Up	-1.20854	0.454053	1.31e-06	4e-06	Down
PRG2	18.8069	25.9491	18.7879	57.9619	35.3903	44.511	15.1689	20.1873	24.0879	1.11318	0.749953	1.38e-05	2.49e-05	Up	-0.0952549	0.749953	0.748896	0.801919	-	-1.2084	0.749953	2.74e-06	8.08e-06	Down
EPOP	169.382	151.659	177.177	714.052	652.062	644.818	294.838	274.623	301.185	2.01232	4.35591	1.13e-158	2.49e-157	Up	0.804736	4.35591	4.79e-20	2.57e-19	-	-1.20758	4.35591	8.04e-72	2.72e-70	Down
COL6A1	225.802	234.498	232.544	494.846	554.776	539.882	242.294	231.15	215.887	1.19736	4.17179	2.67e-63	2.28e-62	Up	-0.00737974	4.17179	0.940736	0.95946	-	-1.20473	4.17179	1.55e-63	4.48e-62	Down
FADS3	109.94	114.757	104.864	282.428	259.985	280.264	130.21	111.07	115.468	1.31869	3.20235	3.26e-44	2.03e-43	Up	0.114265	3.20235	0.320087	0.389248	-	-1.20441	3.20235	4.25e-38	6.86e-37	Down
WNT5B	1.98162	0	2.97496	64.716	69.9901	55.9896	29.2762	26.2514	27.1095	5.16294	0.835312	4.45e-45	2.82e-44	Up	3.95892	0.835312	4.15e-18	2.05e-17	Up	-1.2036	0.835312	2e-09	7.97e-09	Down
STAMBPL1	346.708	317.3	339.427	1058.61	1062.84	1146.52	499.741	460.339	459.859	1.70267	5.10437	8.72e-207	2.62e-205	Up	0.500617	5.10437	6.11e-14	2.48e-13	-	-1.20205	5.10437	1.06e-112	6.31e-111	Down
DUSP4	3186.15	3165.07	3177.37	13202.3	13572.4	13403	5818.38	5913.25	5786.17	2.076	8.66287	0	0	Up	0.878448	8.66287	1.2e-241	8.58e-240	-	-1.19756	8.66287	0	0	Down
PEG10	2.97371	1.99519	1.97648	35.3127	38.4576	25.9832	18.1584	14.134	11.0509	3.77492	0.0181565	1.85e-19	6.19e-19	Up	2.57742	0.0181565	5.79e-07	1.52e-06	Up	-1.19719	0.0181565	2.68e-05	7.07e-05	Down
PLEKHH2	52.1868	48.3782	36.9635	381.701	372.149	369.824	176.666	151.124	164.166	3.02728	3.41487	2.65e-179	6.75e-178	Up	1.83611	3.41487	1.01e-45	1.12e-44	Up	-1.19116	3.41487	7.85e-51	1.72e-49	Down
NRGN	153.494	179.633	145.392	385.219	425.766	374.781	182.729	164.572	172.692	1.30888	3.73103	2.95e-48	1.98e-47	Up	0.119976	3.73103	0.252358	0.316343	-	-1.1889	3.73103	3.5e-41	6.1e-40	Down
ZNRF1	320.756	398.818	350.947	1144.67	1158.55	1104.38	447.526	533.808	514.662	1.67023	5.17459	9.24e-144	1.81e-142	Up	0.482766	5.17459	7.61e-11	2.62e-10	-	-1.18746	5.17459	3.65e-78	1.37e-76	Down
FSCN1	207.436	193.977	196.157	973.186	985.486	909.346	442.178	427.649	390.658	2.26243	4.83723	5.32e-256	2.18e-254	Up	1.07621	4.83723	1.37e-44	1.49e-43	Up	-1.18621	4.83723	6.22e-99	3.15e-97	Down
GPR3	37.63	37.9169	41.5721	59.8116	58.1158	58.9698	21.2278	23.2291	33.1179	0.593324	1.23314	0.00135962	0.00210999	-	-0.591725	1.23314	0.00930917	0.0155853	-	-1.18503	1.23314	4.22e-09	1.64e-08	Down
EGFL7	20.8033	24.9516	13.8231	49.8771	66.0227	74.3011	29.2778	24.243	30.1162	1.66826	1.08124	1.11e-12	2.88e-12	Up	0.487158	1.08124	0.0848117	0.119435	-	-1.18106	1.08124	6.27e-08	2.18e-07	Down
HSPB1	325.76	373.215	354.262	1519.98	1481.75	1367.42	655.308	673.175	602.467	2.05237	5.47333	4.34e-278	1.99e-276	Up	0.874277	5.47333	1.22e-39	1.19e-38	-	-1.17809	5.47333	2.69e-104	1.45e-102	Down
TOX2	46.5517	48.8971	43.5239	774.768	772.52	671.181	336.221	342.131	303.252	3.99327	4.33766	1.64e-303	8.19e-302	Up	2.81704	4.33766	2.33e-119	7.03e-118	Up	-1.17621	4.33766	2.96e-56	7.41e-55	Down
NEURL1	21.5488	28.0858	16.7947	61.8802	60.2044	61.0389	31.5341	26.2789	23.1	1.45824	1.0705	3.51e-12	8.96e-12	Up	0.283366	1.0705	0.26907	0.334692	-	-1.17484	1.0705	5.14e-09	1.98e-08	Down
DHRS2	5.9173	7.9837	7.01505	22.7743	23.5325	24.8122	11.1755	12.1058	8.03697	1.74731	-0.231827	4.63e-07	9.12e-07	Up	0.573712	-0.231827	0.222309	0.282717	-	-1.17349	-0.231827	0.000183127	0.000432248	Down
ELOVL4	4.95142	1.99287	7.93182	40.1656	52.2783	37.3421	21.1963	16.1647	20.0787	3.09305	0.407206	1.51e-20	5.24e-20	Up	1.92141	0.407206	2.12e-06	5.31e-06	Up	-1.17148	0.407206	2.86e-06	8.43e-06	Down
PNMA2	65.467	70.1509	68.1585	345.325	334.604	279.881	135.03	125.168	165.718	2.23364	3.27644	3.63e-66	3.22e-65	Up	1.06228	3.27644	1.92e-13	7.59e-13	Up	-1.17135	3.27644	5.07e-24	4.87e-23	Down
ZDHHC9	92.1414	83.8172	81.1172	331.519	327.144	284.919	137.342	139.301	142.565	1.875	3.30351	1.17e-72	1.15e-71	Up	0.704645	3.30351	8.87e-09	2.66e-08	-	-1.17034	3.30351	2.77e-35	4.1e-34	Down
JUNB	1922.12	2239.25	2100.79	15474.9	15962.6	14747	6985.54	6911.37	6643.63	2.88263	8.78145	0	0	Up	1.7137	8.78145	1.97626258336499e-323	2.28752394024497e-321	Up	-1.16893	8.78145	1.14e-172	1.25e-170	Down
IFI44L	249.594	243.384	241.605	7.81529	10.9158	13.3937	7.00695	4.04132	3.0154	-4.50244	2.27663	8.54e-166	1.98e-164	Down	-5.67024	2.27663	1.9e-186	9.65e-185	Down	-1.16779	2.27663	0.0115111	0.0204814	Down
EVI5	67.5785	71.5698	63.3076	354.014	346.513	347.879	145.836	153.963	166.766	2.37056	3.38587	6.06e-135	1.12e-133	Up	1.20317	3.38587	1.34e-24	8.51e-24	Up	-1.16738	3.38587	7.55e-50	1.62e-48	Down
TP73	140.619	161.667	136.506	141.335	116.187	116.003	53.5282	60.5418	52.2151	-0.231499	2.58998	0.052486	0.0684875	-	-1.39783	2.58998	2.63e-23	1.6e-22	Down	-1.16633	2.58998	9.76e-16	6.05e-15	Down
TIE1	34.0221	49.4681	24.6031	87.4189	70.9149	77.1477	45.6703	25.3886	33.7876	1.12084	1.49173	5.47e-07	1.07e-06	Up	-0.0435869	1.49173	0.913375	0.938809	-	-1.16441	1.49173	2.77e-07	9.04e-07	Down
EVC	11.0456	12.0133	14.6551	30.2253	39.1437	50.1819	17.4511	24.2352	11.4375	1.65375	0.45905	2e-08	4.25e-08	Up	0.489744	0.45905	0.185841	0.241748	-	-1.16394	0.45905	2.7e-05	7.1e-05	Down
TSHZ2	52.835	46.0988	43.9252	183.454	188.924	187.658	81.0567	83.3176	85.6883	1.96799	2.54834	2.02e-58	1.61e-57	Up	0.806054	2.54834	8.89e-08	2.49e-07	-	-1.16192	2.54834	1.94e-27	2.17e-26	Down
PPME1	457.539	457.003	498.834	1552.84	1565.33	1619.76	735.025	705.583	680.758	1.74453	5.64265	0	0	Up	0.585611	5.64265	4.43e-28	3.18e-27	-	-1.15892	5.64265	2.88e-171	3.01e-169	Down
ZC3H12C	32.9828	29.9024	35.1797	382.663	437.214	394.942	152.713	208.719	182.828	3.62565	3.49689	4.93e-149	1.01e-147	Up	2.46783	3.49689	5.19e-56	6.93e-55	Up	-1.15779	3.49689	6.34e-29	7.52e-28	Down
BBS12	16.8384	22.9575	9.86274	75.5402	45.1481	90.6901	34.3201	30.289	30.1235	2.08268	1.16899	6.17e-13	1.62e-12	Up	0.926982	1.16899	0.00402607	0.00709968	-	-1.15565	1.16899	9.93e-06	2.76e-05	Down
TLCD3A	111.9	102.765	134.666	428.391	429.49	445.72	183.832	221.957	180.749	1.89842	3.76554	9.31e-91	1.12e-89	Up	0.746777	3.76554	5.39e-12	1.98e-11	-	-1.15164	3.76554	2.51e-41	4.39e-40	Down
PLEKHH3	8.89147	20.9627	11.8631	42.1514	41.3653	44.4563	18.1815	22.1934	17.0726	1.60899	0.562507	9.45e-10	2.16e-09	Up	0.458737	0.562507	0.182224	0.237589	-	-1.1502	0.562507	2.15e-06	6.4e-06	Down
ARHGEF25	3.95227	2.9906	10.9121	44.0678	46.2786	57.7906	17.19	23.2124	26.0967	3.02474	0.591694	5.68e-22	2.06e-21	Up	1.87447	0.591694	7.19e-07	1.87e-06	Up	-1.15014	0.591694	1.39e-06	4.21e-06	Down
MICALCL	58.5	40.9071	36.5682	142.142	143.828	145.838	60.6074	73.647	60.2498	1.66417	2.23321	2.92e-30	1.33e-29	Up	0.515114	2.23321	0.00330188	0.00589583	-	-1.14904	2.23321	2.78e-17	1.87e-16	Down
SLC16A3	660.643	688.45	625.103	5018.66	5227.49	4897.62	2233.74	2361.85	2241.45	2.9393	7.17444	0	0	Up	1.79197	7.17444	0	0	Up	-1.14733	7.17444	4.75e-235	8.27e-233	Down
ARMCX2	5.92876	11.9774	8.90466	86.375	71.8851	69.4204	27.297	42.3575	33.1349	3.06943	1.17661	6.83e-33	3.36e-32	Up	1.92451	1.17661	2.21e-10	7.36e-10	Up	-1.14484	1.17661	3.53e-09	1.38e-08	Down
TNFRSF18	58.4386	52.8807	62.3619	293.119	318.344	275.476	130.308	141.285	129.526	2.35019	3.15631	1.86e-95	2.34e-94	Up	1.20563	3.15631	1.61e-19	8.44e-19	Up	-1.14455	3.15631	2.92e-33	4.07e-32	Down
LOC107986175	17.3526	9.43386	18.7201	127.332	144.61	127.062	65.6808	56.5538	58.0863	3.12138	1.95271	2.72e-62	2.29e-61	Up	1.97683	1.95271	9.33e-19	4.73e-18	Up	-1.1445	1.95271	2.52e-16	1.61e-15	Down
TP53AIP1	16.1941	21.7569	16.4761	24.6908	27.2438	23.3806	11.4512	12.331	10.1933	0.466821	0.13307	0.0945158	0.119178	-	-0.673808	0.13307	0.0488726	0.0723974	-	-1.14059	0.13307	0.000190288	0.000448421	Down
IL5	16.0552	8.87944	5.27092	74.3045	85.9215	65.3767	32.4025	33.6363	36.1306	2.88623	1.17967	1.88e-31	8.86e-31	Up	1.74564	1.17967	2.46e-09	7.69e-09	Up	-1.14051	1.17967	3.39e-09	1.33e-08	Down
CERCAM	35.92	41.5509	45.3422	674.996	661.06	650.318	318.18	289.573	293.685	4.01174	4.18848	0	0	Up	2.87192	4.18848	2.91e-144	1.15e-142	Up	-1.1398	4.18848	5.66e-87	2.46e-85	Down
FAM167A	13.8802	12.9741	5.84355	25.4558	27.5724	34.0543	11.1177	14.1277	14.0546	1.40208	0.0929107	5.13e-06	9.46e-06	Up	0.263047	0.0929107	0.574964	0.644843	-	-1.13897	0.0929107	9.29e-05	0.00022726	Down
SH3BGR	5.94187	5.98694	5.93614	19.5861	18.9525	26.8117	18.1328	2.00627	9.34864	1.84879	-0.345884	9.46e-06	1.72e-05	Up	0.711576	-0.345884	0.191273	0.24783	-	-1.13709	-0.345884	0.0027697	0.00546867	Down
PHGDH	1056.93	1065.32	1029.55	2063.23	2113.53	1966.81	958.582	925.325	910.336	0.963146	6.19005	1.02e-139	1.97e-138	-	-0.173702	6.19005	8.66e-05	0.000186138	-	-1.13685	6.19005	7.04e-187	8.68e-185	Down
GLIS3	5.93784	9.62221	4.9375	30.3237	25.5583	44.2938	13.1373	15.1418	17.0646	2.26753	0.146334	3.81e-11	9.33e-11	Up	1.13182	0.146334	0.00510383	0.00887093	Up	-1.13561	0.146334	8.98e-05	0.000220242	Down
PAQR7	81.1188	98.2493	83.0178	229.974	219.803	236.927	119.165	99.6191	93.6139	1.38666	2.94687	3.62e-37	1.97e-36	Up	0.251438	2.94687	0.0545389	0.0800292	-	-1.13521	2.94687	5.69e-27	6.27e-26	Down
SHROOM1	30.6912	43.4772	53.1339	240.66	265.696	275.126	121.424	134.102	100.104	2.61438	2.94861	3.73e-75	3.77e-74	Up	1.47934	2.94861	4.65e-20	2.49e-19	Up	-1.13502	2.94861	1.18e-21	9.99e-21	Down
NDFIP2	290.202	290.374	290.92	2527.45	2574.27	2521.24	1145.13	1157.79	1168.66	3.12832	6.17365	0	0	Up	1.99357	6.17365	0	0	Up	-1.13475	6.17365	1.21e-290	3.76e-288	Down
FAM13A	424.936	408.392	417.58	383.103	430.61	426.04	180.784	198.809	184.745	-0.0133362	4.2134	0.852378	0.87632	-	-1.14787	4.2134	1.96e-52	2.45e-51	Down	-1.13454	4.2134	6.64e-51	1.46e-49	Down
ACVR1B	222.893	193.564	223.679	132.25	168.632	130.559	63.6259	62.5972	70.2719	-0.56846	2.95866	5.28e-07	1.04e-06	-	-1.70197	2.95866	1.17e-38	1.12e-37	Down	-1.13351	2.95866	5.68e-16	3.57e-15	Down
PER2	513.62	509.854	493.265	364.755	403.983	386.649	183.052	181.921	162.524	-0.392576	4.28055	3.97e-11	9.72e-11	-	-1.52316	4.28055	6.35e-101	1.59e-99	Down	-1.13058	4.28055	4.94e-50	1.07e-48	Down
MEX3B	17.8434	9.97375	15.8382	43.2689	25.5787	21.8614	16.1456	16.1401	9.04512	1.04904	0.225715	0.00127617	0.00198497	Up	-0.0788129	0.225715	0.851996	0.888936	-	-1.1278	0.225715	0.000585648	0.00128854	Down
PRELID2	27.7179	49.5462	35.5224	126.195	116.214	124.031	51.8617	60.5639	55.1521	1.69709	2.00197	2.06e-26	8.5e-26	Up	0.570132	2.00197	0.00309331	0.00554234	-	-1.12694	2.00197	2.36e-14	1.36e-13	Down
HSD3B7	120.733	120.794	135.742	150.267	153.047	157.107	64.0598	65.1406	81.544	0.28677	2.68623	0.00762989	0.0110178	-	-0.838856	2.68623	3.94e-11	1.37e-10	-	-1.12562	2.68623	1.96e-20	1.56e-19	Down
HYI	54.1918	59.2493	72.308	103.568	112.085	104.943	31.3209	69.1389	46.4508	0.786153	2.01761	3.67e-05	6.41e-05	-	-0.337572	2.01761	0.11545	0.158233	-	-1.12371	2.01761	1.32e-08	4.92e-08	Down
ENO1	29682.1	30201.9	29598.8	78482.4	77957.3	78771.9	35868	36297.4	35859.1	1.39427	11.3491	0	0	Up	0.271679	11.3491	2.88e-51	3.51e-50	-	-1.12259	11.3491	0	0	Down
KCNN4	447.608	423.759	423.589	1186.39	1121	1196.75	511.048	549.127	550.981	1.43566	5.27585	1.29e-189	3.53e-188	Up	0.315115	5.27585	8.49e-08	2.38e-07	-	-1.12055	5.27585	7.39e-123	4.95e-121	Down
PDE9A	16.8564	7.97781	13.8574	46.0222	61.1455	48.6788	18.2028	21.2103	32.1116	1.99923	0.775594	1.88e-13	5.04e-13	Up	0.879787	0.775594	0.00708262	0.0120569	-	-1.11939	0.775594	3.35e-06	9.78e-06	Down
SPAG4	24.7699	23.9494	19.7741	94.0699	90.571	113.562	37.4008	44.4206	55.2019	2.11578	1.65108	1.06e-26	4.43e-26	Up	0.996679	1.65108	1.26e-05	2.95e-05	-	-1.11907	1.65108	1.06e-10	4.69e-10	Down
ARFGEF3	17.6945	11.9315	13.7995	32.844	40.3188	40.5314	17.4596	14.6595	20.015	1.37989	0.453554	1.24e-07	2.54e-07	Up	0.261443	0.453554	0.42787	0.501748	-	-1.1184	0.453554	8.13e-06	2.28e-05	Down
KLF4	9.87504	16.9637	22.7922	47.0818	45.3201	41.4359	27.231	16.1705	18.0772	1.42482	0.664758	3.7e-08	7.76e-08	Up	0.306695	0.664758	0.381602	0.454258	-	-1.11808	0.664758	6.15e-06	1.75e-05	Down
B3GNT4	20.3225	17.571	17.4094	60.9364	52.6012	58.4341	21.0289	26.7484	31.3055	1.62995	0.966866	1.21e-13	3.26e-13	Up	0.513178	0.966866	0.0564994	0.0825814	-	-1.11673	0.966866	6.79e-08	2.35e-07	Down
GAL3ST2	0.986924	0	3.97061	32.3687	27.5605	32.049	9.11113	17.1462	16.0606	4.11296	-0.0795055	1.08e-19	3.65e-19	Up	2.99986	-0.0795055	6.19e-08	1.75e-07	Up	-1.11268	-0.0795055	8.87e-05	0.000217888	Down
HLX	0.986924	2.99488	0.985638	69.6757	61.0662	56.9924	35.3114	24.2474	27.1121	5.14009	0.84019	3.63e-43	2.21e-42	Up	4.0273	0.84019	4.28e-19	2.2e-18	Up	-1.11237	0.84019	5.07e-08	1.78e-07	Down
PPP4R4	12.8719	9.97469	17.8336	28.4446	20.6423	31.9862	10.1094	9.10007	18.0607	0.986932	0.0934658	0.00158157	0.00243994	-	-0.125068	0.0934658	0.754356	0.806444	-	-1.11195	0.0934658	0.000362003	0.000820945	Down
PAM	73.3045	74.8427	64.2857	640.468	572.212	603.149	249.544	301.736	289.14	3.09343	4.11949	1.85e-216	5.83e-215	Up	1.98232	4.11949	3.65e-70	6.08e-69	Up	-1.11109	4.11949	4.81e-48	9.94e-47	Down
STX1A	236.704	238.484	245.425	143.141	152.764	132.581	52.571	78.6766	67.267	-0.74878	3.04544	1.77e-15	5.16e-15	-	-1.85797	3.04544	1.31e-61	1.91e-60	Down	-1.10919	3.04544	1.45e-18	1.05e-17	Down
DYNC2LI1	55.4845	50.8897	47.477	267.495	294.61	296.525	149.372	111.127	137.541	2.47746	3.10456	4.17e-88	4.87e-87	Up	1.36924	3.10456	8.9e-22	5.12e-21	Up	-1.1082	3.10456	1.05e-26	1.14e-25	Down
HES7	2.9688	4.99089	2.11086	156.712	143.782	129.512	69.51	69.6356	60.2528	5.36618	1.98485	1.57e-96	2e-95	Up	4.25806	1.98485	4.96e-43	5.25e-42	Up	-1.1079	1.98485	1.06e-15	6.58e-15	Down
FAM72C	263.57	250.883	289.98	612.946	592.228	612.512	333.721	235.244	275.843	1.17566	4.39293	4.39e-40	2.52e-39	Up	0.0705942	4.39293	0.468282	0.542276	-	-1.10506	4.39293	6.64e-36	9.98e-35	Down
MXI1	41.5979	48.9022	34.5972	880.406	880.712	881.397	419.023	411.831	397.608	4.39703	4.59467	0	0	Up	3.29215	4.59467	6.26e-228	4.07e-226	Up	-1.10486	4.59467	3.33e-121	2.19e-119	Down
SETBP1	49.4267	40.8617	61.9427	652.512	700.242	625.003	287.745	299.782	331.933	3.69608	4.20719	4.55e-284	2.12e-282	Up	2.59127	4.20719	1.02e-108	2.77e-107	Up	-1.10479	4.20719	2.02e-53	4.75e-52	Down
WSB1	1199.11	1087.4	1184.54	4273.97	4240.92	4249.18	1988.9	2001.06	1961.1	1.87845	7.06412	0	0	Up	0.777604	7.06412	1.23e-96	2.9e-95	-	-1.10084	7.06412	1.01e-276	2.64e-274	Down
CCDC74A	108.648	148.588	105.537	175.371	206.751	203.035	94.5905	89.1297	89.1701	0.689254	2.90123	5.11e-08	1.07e-07	-	-0.410131	2.90123	0.00407873	0.0071877	-	-1.09938	2.90123	1.12e-16	7.31e-16	Down
PGK1	10058.2	10015	9785.29	33152	32942	34728.6	15442.4	15971.7	15697	1.75557	10.0659	0	0	Up	0.657921	10.0659	2.13e-126	6.95e-125	-	-1.09765	10.0659	0	0	Down
SALL2	51.4932	50.8873	58.4057	206.961	191.081	190.441	92.8954	93.8662	88.3597	1.86968	2.65101	3.46e-55	2.59e-54	Up	0.773351	2.65101	8.95e-08	2.5e-07	-	-1.09631	2.65101	2.54e-25	2.61e-24	Down
PLEKHA7	50.3232	71.2139	70.5063	133.017	112.364	95.4937	49.7182	57.8885	51.6996	0.826965	2.09969	6e-07	1.17e-06	-	-0.268998	2.09969	0.154934	0.20561	-	-1.09595	2.09969	1.38e-10	6.08e-10	Down
RORC	9.90844	11.9774	4.92808	29.4449	22.633	25.8676	11.1131	12.1136	13.0506	1.52719	-0.0612637	2.72e-06	5.11e-06	Up	0.431549	-0.0612637	0.331792	0.401701	-	-1.09556	-0.0612637	0.000276255	0.000637214	Down
NUDT10	8.03004	11.6858	12.1685	29.8672	24.2447	21.9085	13.0412	7.44864	14.9236	1.24504	-0.0394031	9.78e-05	0.000165588	Up	0.150117	-0.0394031	0.816108	0.859227	-	-1.09485	-0.0394031	0.000374553	0.000847349	Down
POLR3G	48.7957	49.3855	43.9264	148.967	147.773	145.229	68.6675	78.9411	59.3154	1.63461	2.28542	1.28e-33	6.37e-33	Up	0.540832	2.28542	0.000877239	0.0016882	-	-1.09376	2.28542	1.45e-18	1.05e-17	Down
CTH	30.7673	21.0976	31.3662	132.042	131.731	144.849	63.467	60.6198	67.1421	2.28942	2.0777	6.54e-48	4.37e-47	Up	1.19605	2.0777	2.24e-10	7.46e-10	Up	-1.09334	2.0777	9.31e-17	6.09e-16	Down
LOC102723996	35.8328	39.9525	20.0299	39.9612	26.4236	32.4125	19.4592	11.3642	15.3317	0.0443199	0.643571	0.909376	0.925453	-	-1.04754	0.643571	0.000477276	0.000947087	Down	-1.09184	0.643571	0.000310982	0.000712538	Down
JADE3	17.8434	10.9725	14.8434	33.3424	33.5022	30.0413	17.1571	16.1465	12.0543	1.14348	0.298262	2.55e-05	4.5e-05	Up	0.0538897	0.298262	1	1	-	-1.08954	0.298262	3.94e-05	0.000101573	Down
GLI2	74.3549	81.8648	85.1713	1.94096	0.588181	0.007197	1.00736	0.00078453	0.000335861	-6.36074	0.674234	3.13e-60	2.56e-59	Down	-7.4499	0.674234	2.96e-63	4.48e-62	Down	-1.08919	0.674234	0.625556	0.699063	-
HCAR1	73.684	47.6806	71.3703	246.711	223.879	238.569	102.563	104.825	125.845	1.87709	2.91648	7.55e-51	5.3e-50	Up	0.788484	2.91648	3.79e-08	1.09e-07	-	-1.08859	2.91648	5.91e-22	5.07e-21	Down
CLMN	25.1703	28.5081	32.4454	43.1597	46.3177	54.6769	25.0614	23.0433	19.5342	0.739411	0.929372	0.000389172	0.000631716	-	-0.347086	0.929372	0.194071	0.251082	-	-1.08647	0.929372	8.33e-07	2.59e-06	Down
LRP1	44.6128	37.9204	24.6839	140.262	146.88	112.057	66.6284	65.5997	56.2375	1.89325	2.10356	1.29e-26	5.36e-26	Up	0.811681	2.10356	5.7e-05	0.000124933	-	-1.08155	2.10356	2.02e-11	9.44e-11	Down
B3GAT1	43.5187	73.8587	54.4085	22.5308	29.5929	20.7514	9.09961	10.1009	15.053	-1.23209	0.844923	6.13e-07	1.2e-06	Down	-2.31342	0.844923	4.15e-16	1.88e-15	Down	-1.08132	0.844923	0.00106436	0.00224902	Down
TNFRSF8	34.6695	39.9205	26.6813	419.819	403.911	385.089	192.859	190.808	187.756	3.57328	3.51559	3.72e-222	1.23e-220	Up	2.49229	3.51559	2e-76	3.64e-75	Up	-1.08097	3.51559	8.14e-46	1.59e-44	Down
COL1A1	7.92594	6.98445	6.92395	67.6344	72.9277	66.2556	28.2948	41.3447	28.1212	3.22189	1.05215	5.09e-34	2.57e-33	Up	2.14332	1.05215	9.31e-12	3.37e-11	Up	-1.07847	1.05215	1.53e-08	5.68e-08	Down
NRSN2	49.9001	56.7029	48.4695	302.157	381.656	356.549	173.32	145.184	174.308	2.74323	3.36062	5.8e-95	7.24e-94	Up	1.66584	3.36062	1.18e-29	8.9e-29	Up	-1.07738	3.36062	7.97e-23	7.2e-22	Down
CAMK1	567.488	589.344	556.031	1230.08	1328.17	1270.21	614.963	611.408	588.807	1.16024	5.47433	1.88e-143	3.67e-142	Up	0.0837051	5.47433	0.122471	0.166684	-	-1.07654	5.47433	4.68e-125	3.22e-123	Down
CDRT15	17.8226	18.9591	19.7944	56.9404	39.3371	50.6655	26.2402	24.2218	19.0844	1.37096	0.810734	1.08e-08	2.31e-08	Up	0.29576	0.810734	0.320108	0.389248	-	-1.07516	0.810734	2.63e-06	7.77e-06	Down
NAMPT	858.752	807.228	884.754	3456.23	3351.38	3315.95	1589.43	1592.87	1624.47	1.98862	6.7205	0	0	Up	0.913984	6.7205	8.58e-112	2.4e-110	-	-1.07463	6.7205	2.89e-234	4.97e-232	Down
PLD1	0	3.99354	1.97811	96.1438	82.7044	88.9756	43.4163	41.3908	42.1692	5.40521	1.33327	1.06e-64	9.25e-64	Up	4.33028	1.33327	4.34e-29	3.22e-28	Up	-1.07458	1.33327	9.93e-11	4.42e-10	Down
SDC4	188.222	182.609	169.156	1140.19	1190.25	1103.22	577.474	536.029	521.119	2.66817	5.08279	0	0	Up	1.59728	5.08279	1.91e-104	4.95e-103	Up	-1.07089	5.08279	5.65e-97	2.8e-95	Down
B4GALT2	208.96	221.528	214.724	393.125	392.063	401.31	200.895	183.736	182.742	0.878331	3.8654	3.4e-37	1.85e-36	-	-0.18536	3.8654	0.0270785	0.0420631	-	-1.06369	3.8654	5.21e-50	1.12e-48	Down
NDST1	30.6968	34.9276	30.667	99.9061	117.28	113.743	54.5206	49.4765	54.2141	1.77687	1.86191	9.26e-28	3.97e-27	Up	0.714319	1.86191	0.000217772	0.000448624	-	-1.06252	1.86191	3.31e-13	1.75e-12	Down
NPM3	276.281	307.354	285.953	483.088	515.217	552.98	262.482	252.335	228.948	0.834445	4.26207	1.7e-30	7.81e-30	-	-0.225385	4.26207	0.00678456	0.0115879	-	-1.05983	4.26207	2.96e-45	5.7e-44	Down
TCF4	18.8224	17.9612	16.8156	126.443	135.001	127.284	66.6252	67.6062	52.2276	2.84994	1.96131	3.19e-57	2.5e-56	Up	1.79121	1.96131	2.07e-17	9.92e-17	Up	-1.05869	1.96131	6.43e-15	3.8e-14	Down
PLTP	24.8309	30.196	31.8372	151.76	125.608	132.291	55.4637	67.5012	73.6087	2.23292	2.09885	2.47e-40	1.42e-39	Up	1.1749	2.09885	2.01e-09	6.29e-09	Up	-1.05799	2.09885	1.34e-13	7.31e-13	Down
EME1	215.378	230.23	225.778	526.079	490.692	530.323	244.885	242.251	256.059	1.20364	4.16673	2.53e-72	2.48e-71	Up	0.14661	4.16673	0.0673803	0.0969775	-	-1.05703	4.16673	2.34e-58	6.08e-57	Down
SERPINH1	75.3169	65.8575	57.3478	207.764	217.718	226.419	118.082	87.8907	107.424	1.71323	2.83173	1.32e-44	8.28e-44	Up	0.657732	2.83173	3.38e-06	8.36e-06	-	-1.05549	2.83173	3.05e-21	2.53e-20	Down
LRRC75B	7.90803	7.97934	17.8474	50.0863	32.4465	41.382	19.1897	18.1776	22.0841	1.86511	0.502372	2.55e-10	5.99e-10	Up	0.810246	0.502372	0.0227781	0.0358346	-	-1.0548	0.502372	6.59e-05	0.000164295	Down
NTN1	14.8104	23.9466	37.668	18.6162	18.7095	21.6927	10.0953	12.1007	6.03057	-0.371179	0.13362	0.243016	0.285002	-	-1.42527	0.13362	7.89e-05	0.000170071	Down	-1.05407	0.13362	0.00523049	0.00982637	Down
CTIF	13.8593	16.9651	14.84	72.59	62.0182	70.316	30.3066	35.319	33.1323	2.15676	1.14552	3.32e-23	1.25e-22	Up	1.10663	1.14552	2.26e-05	5.19e-05	Up	-1.05008	1.14552	8.91e-09	3.36e-08	Down
CSF2RB	34.679	27.9356	32.658	222.654	217.758	192.7	98.974	106.977	100.405	2.728	2.6648	6.93e-86	7.92e-85	Up	1.68092	2.6648	7.78e-25	4.96e-24	Up	-1.04706	2.6648	2.57e-22	2.25e-21	Down
SLC7A5	2074.43	2314.62	2354.13	4663.91	4727.62	4416.49	2261.67	2225.48	2211.39	1.03403	7.36108	1.22e-139	2.34e-138	Up	-0.00957464	7.36108	0.82847	0.869598	-	-1.04361	7.36108	9.49e-142	7.52e-140	Down
SPAG6	1.64626	7.16537	9.92475	36.796	36.3691	24.2083	15.5321	16.3804	15.2221	2.35671	0.127984	7.65e-12	1.93e-11	Up	1.31415	0.127984	0.00151072	0.00283059	Up	-1.04245	0.127984	0.000267739	0.000619101	Down
PHF13	216.865	237.498	227.59	350.162	322.081	321.872	165.584	174.569	142.603	0.543827	3.71513	8.5e-12	2.14e-11	-	-0.498116	3.71513	8.39e-08	2.35e-07	-	-1.04194	3.71513	6.84e-34	9.71e-33	Down
MAFF	200.938	205.526	213.511	640.186	694.639	635.806	334.559	315.164	307.659	1.66802	4.42558	1.51e-133	2.76e-132	Up	0.626513	4.42558	1.63e-15	7.14e-15	-	-1.0415	4.42558	1.45e-65	4.37e-64	Down
DGKI	2.9772	0	1.97981	96.1244	73.7644	104.272	40.4105	42.4048	50.1893	5.68479	1.3708	2.08e-57	1.64e-56	Up	4.64321	1.3708	7.1e-29	5.23e-28	Up	-1.04116	1.3708	3.82e-08	1.36e-07	Down
NAT8L	4.95142	3.99023	5.94144	55.8747	52.1794	61.9835	34.2999	26.2514	22.0989	3.48039	0.780731	2.2e-30	1.01e-29	Up	2.44323	0.780731	1.06e-11	3.83e-11	Up	-1.03702	0.780731	8.29e-07	2.58e-06	Down
ZNF385A	37.5335	74.8524	73.2832	204.006	211.92	167.997	103.965	108.952	71.3276	1.65038	2.69189	1.84e-16	5.59e-16	Up	0.61354	2.69189	0.00403784	0.00711948	-	-1.03682	2.69189	6.87e-08	2.37e-07	Down
ETV7	28.7144	32.9315	29.6809	16.7212	4.88365	12.3987	5.05168	9.32846	2.01399	-1.41626	-0.0499231	5.48e-06	1.01e-05	Down	-2.45172	-0.0499231	1.42e-11	5.07e-11	Down	-1.03544	-0.0499231	0.021949	0.036898	Down
STARD13	3.96416	2.99304	2.96596	37.2535	38.4273	36.2287	21.1912	20.1794	13.062	3.44675	0.225785	2.49e-21	8.88e-21	Up	2.41126	0.225785	4.14e-08	1.19e-07	Up	-1.03528	0.225785	2.66e-05	7e-05	Down
FGFR1	1118.34	1131.59	1179.47	3542.42	3588.07	3518.35	1784.04	1689.69	1726.63	1.6346	6.86172	0	0	Up	0.600575	6.86172	1.81e-56	2.43e-55	-	-1.03402	6.86172	8.69e-232	1.46e-229	Down
BTBD3	84.2055	74.8328	82.1382	132.318	140.906	135.535	65.6408	60.5917	73.28	0.760141	2.38735	2.2e-10	5.2e-10	-	-0.273156	2.38735	0.0629611	0.0910662	-	-1.03329	2.38735	2.05e-16	1.32e-15	Down
NCKIPSD	670.283	614.415	672.843	1736.63	1687.6	1697.39	857.635	809.889	836.792	1.38735	5.85481	1.13e-260	4.68e-259	Up	0.355205	5.85481	8.51e-14	3.43e-13	-	-1.03215	5.85481	9.75e-155	8.78e-153	Down
P2RY1	14.8623	8.97593	16.8386	103.885	122.259	97.4132	52.5106	47.4666	58.2222	2.98002	1.70268	5.6e-45	3.55e-44	Up	1.94911	1.70268	2.53e-15	1.1e-14	Up	-1.03086	1.70268	1.61e-10	7.04e-10	Down
DENND3	431.138	424.088	443.141	1007.93	956.046	922.222	494.754	463.822	455.275	1.15258	5.08163	7.36e-106	1.05e-104	Up	0.122821	5.08163	0.0479951	0.0711783	-	-1.02976	5.08163	2.11e-86	9.13e-85	Down
PLK2	91.137	86.8118	85.0851	32.257	54.2693	41.4038	20.1995	26.2196	16.0735	-1.0378	1.51142	6.1e-09	1.33e-08	Down	-2.06717	1.51142	2.37e-23	1.45e-22	Down	-1.02936	1.51142	1.34e-05	3.67e-05	Down
DEGS2	20.7804	23.1029	17.5583	44.2925	29.5472	47.4176	21.1187	22.2665	15.821	0.975739	0.647079	0.000120957	0.000203364	-	-0.0532049	0.647079	0.933672	0.954714	-	-1.02891	0.647079	5.48e-05	0.000138493	Down
F12	7.90664	14.9713	11.8749	41.1364	54.2482	40.4284	21.2108	24.217	21.0867	1.95596	0.620203	5.63e-13	1.48e-12	Up	0.929497	0.620203	0.00460149	0.00805677	-	-1.0264	0.620203	1.44e-05	3.92e-05	Down
LONP1	1214.25	1274.28	1205.99	3057.24	2941.54	2913.54	1390.4	1537.13	1455.82	1.27047	6.67988	2.11e-244	8.08e-243	Up	0.246667	6.67988	5.21e-09	1.59e-08	-	-1.02381	6.67988	2.17e-164	2.11e-162	Down
SH2D4A	3.95649	5.98803	4.94664	39.2237	40.4048	35.227	23.204	18.1731	15.0676	2.91712	0.298287	1.08e-18	3.52e-18	Up	1.89599	0.298287	1.97e-06	4.95e-06	Up	-1.02099	0.298287	3.44e-05	8.95e-05	Down
MYOF	50.5436	40.9084	40.5521	471.673	457.09	449.118	230.215	208.015	240.937	3.38023	3.73198	4.99e-236	1.77e-234	Up	2.35984	3.73198	3.1e-84	6.3e-83	Up	-1.02037	3.73198	3.48e-46	6.84e-45	Down
CFAP20DC	13.8889	5.98369	7.90846	40.1877	42.3699	40.359	19.1913	18.1791	23.0867	2.13018	0.465065	3.1e-14	8.57e-14	Up	1.11096	0.465065	0.00116966	0.00221859	Up	-1.01914	0.465065	1.21e-05	3.33e-05	Down
PELI3	87.1707	87.8137	79.1333	166.618	168.432	181.924	80.8028	92.8309	81.3323	1.02298	2.65379	4.75e-20	1.62e-19	Up	0.0048132	2.65379	1	1	-	-1.01816	2.65379	9.4e-20	7.24e-19	Down
DLL3	6.93231	6.9848	6.92565	23.4922	33.5406	24.8715	12.1244	12.1197	16.0592	1.95576	-0.0432332	9.72e-09	2.09e-08	Up	0.939023	-0.0432332	0.025807	0.0402438	-	-1.01664	-0.0432332	0.00051231	0.00113772	Down
RDM1	68.5916	56.4229	59.6279	143.065	168.877	179.651	68.0079	83.8798	91.0747	1.41049	2.49718	4.46e-23	1.67e-22	Up	0.395295	2.49718	0.0160353	0.0259003	-	-1.01519	2.49718	7.88e-14	4.36e-13	Down
ILDR1	5.31694	6.33703	4.94375	21.6911	20.3986	24.2051	13.2676	13.2631	6.12326	1.97322	-0.314623	1.6e-07	3.24e-07	Up	0.960117	-0.314623	0.0388899	0.0586264	-	-1.01298	-0.314623	0.00231733	0.00463147	Down
TMEM38B	91.0789	106.776	103.915	155.939	136.845	157.134	65.676	81.7287	75.2992	0.575346	2.58147	9.48e-07	1.83e-06	-	-0.437596	2.58147	0.00147351	0.00276484	-	-1.01294	2.58147	8.1e-16	5.04e-15	Down
MICAL2	957.843	901.034	945.028	3592.01	3795.08	3598.38	1844.8	1773.63	1828.29	1.96997	6.85835	0	0	Up	0.957813	6.85835	3.85e-121	1.18e-119	-	-1.01216	6.85835	1.25e-192	1.62e-190	Down
IFNGR2	36.0886	39.8457	67.7599	32.686	18.3048	15.3079	13.3481	10.8321	8.51886	-1.11088	0.657893	0.000302273	0.000494529	Down	-2.12302	0.657893	7.89e-10	2.54e-09	Down	-1.01213	0.657893	0.00987511	0.0177728	Down
B4GALNT4	35.6568	35.9229	34.6284	55.9234	59.1628	39.5063	20.2209	29.2561	27.1055	0.541504	1.10151	0.0105584	0.0150046	-	-0.469789	1.10151	0.0591934	0.0860952	-	-1.01127	1.10151	4.79e-06	1.38e-05	Down
STAT1	17925.4	17514.2	17729.3	9405.37	9213.97	9085.47	4628.79	4621.03	4512.07	-0.940363	9.15705	0	0	-	-1.94989	9.15705	0	0	Down	-1.00953	9.15705	0	0	Down
GOLGA6C	8.33357	2.89273	0	24.0352	20.5258	22.4396	9.78146	8.46095	14.8718	2.5406	-0.360678	7.97e-10	1.82e-09	Up	1.53222	-0.360678	0.00191902	0.00354779	Up	-1.00819	-0.360678	0.00224356	0.00449642	Down
ARHGAP31	369.122	362.6	316.931	188.881	197.093	158.356	73.4672	102.612	94.8006	-0.945043	3.50832	1.04e-19	3.51e-19	-	-1.95127	3.50832	2.18e-62	3.25e-61	Down	-1.00623	3.50832	4.04e-15	2.41e-14	Down
PPP1R13L	116.79	150.69	140.533	448.19	459.249	382.383	218.099	210.983	214.859	1.65987	3.83034	1.64e-63	1.4e-62	Up	0.657923	3.83034	1.75e-09	5.51e-09	-	-1.00194	3.83034	9.86e-28	1.11e-26	Down
CYP1A1	26.726	33.9308	29.6826	21.5166	32.5504	26.9015	10.1139	17.1429	13.0532	-0.157369	0.47131	0.52835	0.577591	-	-1.15673	0.47131	4.49e-05	9.96e-05	Down	-0.999336	0.47131	0.000549105	0.00121202	-
TEAD3	3.95092	6.98551	7.92408	30.3919	31.5321	28.9912	15.1474	21.1688	9.0474	2.24715	0.0604899	6.23e-11	1.51e-10	Up	1.24934	0.0604899	0.00256386	0.00465498	Up	-0.99769	0.0604899	0.000408693	0.000918697	-
FAXC	29.8603	29.096	31.3834	164.263	194.318	189.459	100.1	98.4472	75.8421	2.59562	2.48611	1.71e-61	1.43e-60	Up	1.59857	2.48611	4.12e-19	2.12e-18	Up	-0.997021	2.48611	3.96e-15	2.37e-14	-
SLC35F2	88.969	100.537	99.2532	423.322	420.767	380.834	188.878	214.72	210.451	2.08386	3.69246	3.58e-110	5.36e-109	Up	1.08758	3.69246	4.32e-24	2.7e-23	Up	-0.996269	3.69246	1.87e-35	2.79e-34	-
HOMER1	23.7637	27.9426	23.7405	114.829	91.5447	99.3572	40.4405	58.5118	54.2108	2.01363	1.7344	3.68e-26	1.51e-25	Up	1.01811	1.7344	2.7e-06	6.72e-06	Up	-0.995494	1.7344	1.96e-09	7.81e-09	-
MAGEF1	136.675	133.707	144.5	303.896	299.43	319.49	159.522	138.357	164.639	1.15216	3.45403	1.96e-40	1.13e-39	Up	0.156684	3.45403	0.134685	0.181417	-	-0.995468	3.45403	7.06e-32	9.37e-31	-
TRIQK	14.8739	14.9717	3.9258	38.2533	40.4199	30.1041	26.214	13.145	15.0664	1.67771	0.37403	1.36e-07	2.76e-07	Up	0.683086	0.37403	0.0736986	0.105133	-	-0.994563	0.37403	0.000670608	0.00146291	-
NRP2	132.775	106.756	122.709	52.89	56.1361	66.0801	29.2843	41.3276	17.0903	-1.04769	1.95886	1.3e-09	2.95e-09	Down	-2.04187	1.95886	8.92e-26	5.9e-25	Down	-0.994177	1.95886	4.15e-06	1.2e-05	-
SEMA4A	496.174	521.886	505.635	1076.42	1097.49	1090.35	553.337	540.058	546.183	1.099	5.28004	1.73e-147	3.51e-146	Up	0.105779	5.28004	0.0422109	0.0632607	-	-0.99322	5.28004	3.81e-123	2.57e-121	-
PLXNB2	1444.17	1476.98	1416.69	793.734	720.851	717.383	375.271	360.935	385.331	-0.958111	5.54153	4.39e-108	6.4e-107	-	-1.95108	5.54153	0	0	Down	-0.99297	5.54153	3.88e-70	1.27e-68	-
GZMB	1192.9	1206.96	1231.24	21926.6	22391.6	23624.3	11334.9	11660.6	11149.6	4.22566	9.31567	0	0	Up	3.23306	9.31567	0	0	Up	-0.992598	9.31567	2.52e-220	3.97e-218	-
SLC43A3	1825.35	1847.02	1875.21	3043.96	3129.85	3146.73	1591.34	1615.93	1477.99	0.748424	6.88268	1.59e-106	2.28e-105	-	-0.24376	6.88268	9.06e-11	3.1e-10	-	-0.992184	6.88268	4.02e-178	4.56e-176	-
PIK3R6	355.509	370.2	389.949	832.305	837.343	856.407	418.078	450.101	406.655	1.1785	4.89447	5.62e-113	8.66e-112	Up	0.192279	4.89447	0.00208118	0.0038238	-	-0.986217	4.89447	1.3e-82	5.26e-81	-
SIX5	7.89986	14.9694	16.8404	70.5878	74.9002	66.282	32.3293	43.3686	31.1333	2.40456	1.18046	2.34e-25	9.37e-25	Up	1.41934	1.18046	1.43e-07	3.94e-07	Up	-0.98517	1.18046	1.64e-07	5.46e-07	-
ZNF516	42.627	32.9269	28.665	76.5141	67.935	71.3932	34.3527	31.3348	43.159	1.04774	1.43003	1.95e-08	4.16e-08	Up	0.0625962	1.43003	0.799311	0.8451	-	-0.985129	1.43003	1.26e-07	4.23e-07	-
KIRREL2	27.7134	30.9323	36.6371	78.5007	76.8801	58.1438	37.356	36.3377	34.1403	1.16203	1.39066	2.74e-09	6.1e-09	Up	0.177724	1.39066	0.439866	0.51397	-	-0.984288	1.39066	2.57e-07	8.41e-07	-
C17orf58	74.309	65.8548	66.2843	205.921	197.986	201.734	91.9372	103.962	110.426	1.55092	2.77563	4.53e-44	2.81e-43	Up	0.568459	2.77563	1.65e-05	3.82e-05	-	-0.982449	2.77563	4.37e-22	3.78e-21	-
DRD2	0.992787	0	0	33.3326	37.4649	29.039	15.1553	15.1494	20.0739	6.19785	0.026738	8.37e-27	3.5e-26	Up	5.21394	0.026738	1.51e-13	5.98e-13	Up	-0.982295	0.026738	0.000174185	0.000412408	-
LHFPL6	4.24304	4.98863	6.9738	33.2702	45.2659	41.38	15.1704	19.1841	26.1325	2.85846	0.369368	5.7e-18	1.82e-17	Up	1.87604	0.369368	1.41e-06	3.58e-06	Up	-0.98229	0.369368	7.97e-05	0.000197046	-
EMP1	126.027	126.619	151.032	431.218	475.022	450.124	231.844	227.306	227.241	1.74741	3.89216	2.65e-101	3.61e-100	Up	0.765142	3.89216	5.5e-16	2.49e-15	-	-0.982259	3.89216	3.66e-41	6.38e-40	-
ASS1	25.7351	32.0038	29.906	41.2398	24.6327	35.591	16.5435	18.8381	15.7859	0.210171	0.64013	0.400592	0.450011	-	-0.772109	0.64013	0.00484988	0.0084588	-	-0.982258	0.64013	0.000258029	0.000597814	-
OSBPL6	6.84902	25.6902	5.00283	27.3898	31.5393	17.4373	12.1317	16.708	9.71503	1.01863	0.0405514	0.00583825	0.00852575	Up	0.0389747	0.0405514	1	1	-	-0.979603	0.0405514	0.00695096	0.0128234	-
TCAF2	1420	1368.1	1395.98	4610.87	4706.22	4713.36	2382.53	2394.79	2353.48	1.74539	7.25601	0	0	Up	0.769056	7.25601	6e-115	1.74e-113	-	-0.976335	7.25601	4.71e-261	9.92e-259	-
MIF	3647.68	3984.49	3645.21	9160.32	9080.17	8631.82	4584.38	4671.4	4420.74	1.25272	8.28788	4.59e-249	1.8e-247	Up	0.278276	8.28788	3.25e-13	1.27e-12	-	-0.974441	8.28788	1.6e-154	1.43e-152	-
FBLN5	195.015	227.517	237.567	292.878	325.094	358.489	153.541	170.57	172.677	0.564396	3.69733	5.2e-09	1.14e-08	-	-0.409741	3.69733	0.000134362	0.000283361	-	-0.974134	3.69733	5.13e-22	4.41e-21	-
LRG1	43.6684	43.5536	50.2005	74.2509	76.5722	79.5521	36.1947	47.7349	33.1539	0.743362	1.60043	7.95e-06	1.45e-05	-	-0.23066	1.60043	0.258281	0.322623	-	-0.974008	1.60043	1.56e-08	5.79e-08	-
PGAM1	5912.84	5735.49	5726.36	19370.3	19658.2	20103.7	10010.8	10187.6	9910	1.76689	9.32814	0	0	Up	0.793153	9.32814	9.51e-205	5.45e-203	-	-0.973734	9.32814	0	0	-
DERL3	108.181	111.144	102.46	60.8107	60.9805	64.659	33.7172	31.8766	29.1415	-0.786495	1.90802	6.96e-09	1.51e-08	-	-1.76018	1.90802	2.47e-28	1.8e-27	Down	-0.973676	1.90802	7.72e-08	2.65e-07	-
LPIN3	41.723	54.8227	64.8609	138.702	147.726	124.567	73.6767	77.83	58.0843	1.34669	2.26989	2.68e-18	8.66e-18	Up	0.376004	2.26989	0.0328278	0.050318	-	-0.970675	2.26989	4.35e-11	1.99e-10	-
GNLY	36.6583	33.9265	31.6515	21612.1	21798.2	21715.4	11184.3	11361.7	10730	9.30991	9.21368	0	0	Up	8.34114	9.21368	0	0	Up	-0.968744	9.21368	3.67e-290	1.12e-287	-
GALE	142.629	134.703	147.466	449.07	450.246	431.558	215.134	229.127	235.927	1.64692	3.88623	1.16e-105	1.65e-104	Up	0.678629	3.88623	2.32e-14	9.63e-14	-	-0.968289	3.88623	1.2e-46	2.39e-45	-
PLXNA1	316	326.407	368.4	220.858	207.88	186.62	102.002	93.9233	118.508	-0.715177	3.56544	2.04e-14	5.69e-14	-	-1.68341	3.56544	2.31e-57	3.16e-56	Down	-0.968231	3.56544	2.45e-17	1.66e-16	-
LOXL1	33.6487	44.909	39.581	31.3885	22.6078	35.0824	18.1618	13.1321	14.0586	-0.407066	0.707976	0.0727906	0.09315	-	-1.37392	0.707976	1.57e-07	4.31e-07	Down	-0.966838	0.707976	0.000518747	0.00115026	-
MFSD2A	56.4531	57.8761	56.3993	93.1113	105.477	89.0804	42.4422	54.4837	50.1987	0.752016	1.9112	3.36e-07	6.67e-07	-	-0.214118	1.9112	0.220526	0.280715	-	-0.966122	1.9112	3.21e-10	1.37e-09	-
ADSS1	11.8769	13.9701	14.8487	51.9795	45.2817	52.7168	28.2614	26.2421	22.0952	1.87176	0.780699	2.28e-14	6.34e-14	Up	0.906047	0.780699	0.00173275	0.00322533	-	-0.96566	0.780699	5.66e-06	1.61e-05	-
KDM4D	14.8655	13.9708	9.87937	37.1787	49.2849	49.587	24.2305	24.2218	21.0886	1.80258	0.659312	4.4e-12	1.12e-11	Up	0.838803	0.659312	0.00759021	0.0128606	-	-0.963727	0.659312	2.13e-05	5.68e-05	-
KCNK5	180.238	200.582	177.082	1419.71	1443.38	1356.72	700.862	703.619	759.982	2.91865	5.38955	0	0	Up	1.9554	5.38955	2.8e-183	1.41e-181	Up	-0.963252	5.38955	5.67e-100	2.92e-98	-
PUS7	132.918	123.734	142.596	243.036	261.356	261.638	131.281	129.062	132.377	0.939	3.24812	9.83e-26	3.97e-25	-	-0.0238986	3.24812	0.862305	0.897756	-	-0.962893	3.24812	1.93e-26	2.08e-25	-
PARS2	15.8371	20.958	16.8156	54.0276	37.3921	38.3604	22.2158	26.2262	18.0803	1.27051	0.691922	6.52e-07	1.27e-06	Up	0.309379	0.691922	0.355827	0.427667	-	-0.961091	0.691922	8.13e-05	0.00020074	-
SLC7A11	101.919	111.927	97.4658	210.6	199.619	191.925	110.648	99.4739	99.1539	0.951571	2.90336	1.2e-20	4.16e-20	-	-0.00937357	2.90336	0.968852	0.982156	-	-0.960938	2.90336	7.77e-21	6.31e-20	-
SMOX	23.7637	32.9374	18.7687	600.078	590.092	582.539	323.05	291.768	296.197	4.5479	4.06295	0	0	Up	3.58752	4.06295	2.7e-178	1.31e-176	Up	-0.960348	4.06295	1.9e-59	5.03e-58	-
BTG2	2643.45	2712.16	2699.44	8207.28	8038.69	7952.62	4265.16	4116.42	4066.3	1.58698	8.07442	0	0	Up	0.627905	8.07442	4.81e-96	1.12e-94	-	-0.959079	8.07442	3.23e-272	7.96e-270	-
TICAM1	426.77	502.955	443.245	677.495	698.6	642.806	375.52	347.234	316.314	0.556352	4.74612	3.33e-16	9.97e-16	-	-0.40187	4.74612	9.21e-08	2.57e-07	-	-0.958221	4.74612	6.7e-42	1.19e-40	-
SOX18	6.92624	12.9772	4.93096	38.2632	30.5038	37.2131	10.1334	17.1652	27.0898	2.07761	0.291207	6.33e-10	1.46e-09	Up	1.1205	0.291207	0.00426476	0.00749631	Up	-0.95703	0.291207	0.000848885	0.00182171	-
BCKDK	730.893	750.383	767.935	1837.24	1861.96	1843.53	946.187	984.078	926.737	1.30105	6.00659	2.16e-277	9.89e-276	Up	0.34499	6.00659	1.47e-15	6.5e-15	-	-0.956062	6.00659	2.57e-161	2.45e-159	-
RGS3	650.67	697.649	655.083	1671.33	1736.6	1770.57	921.898	850.046	896.845	1.36977	5.89416	3.89e-226	1.31e-224	Up	0.41374	5.89416	2.96e-17	1.41e-16	-	-0.956029	5.89416	4.35e-119	2.8e-117	-
NPM2	11.8893	9.97732	10.8837	18.6162	18.7095	21.6927	8.0883	9.08997	13.0464	0.841193	-0.244863	0.0122258	0.0172749	-	-0.114338	-0.244863	0.807363	0.852234	-	-0.955472	-0.244863	0.00418439	0.00800115	-
DDIT3	351.064	354.506	356.971	474.65	436.442	455.046	231.941	245.727	227.362	0.362531	4.24906	1.72e-09	3.88e-09	-	-0.591552	4.24906	7.53e-17	3.52e-16	-	-0.954081	4.24906	2.15e-46	4.24e-45	-
MUC20	85.1761	84.8161	87.084	437.115	473.957	457.24	255.391	236.201	215.898	2.41035	3.8233	2.16e-152	4.58e-151	Up	1.45905	3.8233	7.19e-44	7.74e-43	Up	-0.951287	3.8233	1.05e-37	1.68e-36	-
CGN	13.8768	8.97781	11.8749	41.1458	55.2489	36.3389	25.2337	23.2155	20.0859	1.92341	0.614519	5.48e-12	1.39e-11	Up	0.972536	0.614519	0.00324708	0.00580591	-	-0.950813	0.614519	9.2e-05	0.000225404	-
MTHFD2	1604.9	1534.26	1558.5	2982.27	3085.57	3069.38	1529.16	1608.19	1589.91	0.959658	6.80751	5.84e-184	1.53e-182	-	0.00904252	6.80751	0.81278	0.856983	-	-0.950615	6.80751	6.36e-180	7.29e-178	-
HPSE	561.168	561.661	555.57	1262.09	1279.43	1235.42	672.101	626.456	656.948	1.17021	5.48484	1.65e-172	4.01e-171	Up	0.220425	5.48484	1e-05	2.37e-05	-	-0.949787	5.48484	1.63e-119	1.06e-117	-
FHL1	174.344	179.623	152.308	257.585	308.472	301.891	156.487	154.42	138.575	0.77709	3.47292	2.07e-15	6e-15	-	-0.171514	3.47292	0.128536	0.173906	-	-0.9486	3.47292	2.98e-21	2.48e-20	-
MAN1C1	493.43	460.054	475.5	709.169	663.173	701.695	366.951	340.945	366.812	0.537143	4.79279	7.6e-24	2.9e-23	-	-0.410953	4.79279	2.9e-11	1.02e-10	-	-0.948094	4.79279	1.38e-63	4.01e-62	-
PPAN-P2RY11	862.557	904.635	840.11	1678.58	1551.95	1449.5	840.367	768.502	816.944	0.844036	5.87491	1.58e-55	1.2e-54	-	-0.104048	5.87491	0.0742949	0.105868	-	-0.948084	5.87491	1.97e-68	6.19e-67	-
ANKRD33B	218.853	231.504	232.56	313.014	276.786	256.931	154.461	130.283	154.603	0.310532	3.58413	0.000688693	0.00109706	-	-0.635859	3.58413	6.82e-10	2.2e-09	-	-0.946388	3.58413	1.38e-21	1.16e-20	-
RGS2	130.762	121.733	124.674	304.728	333.017	342.197	174.671	178.628	155.647	1.37612	3.50479	6.58e-52	4.7e-51	Up	0.431785	3.50479	3.66e-05	8.21e-05	-	-0.944328	3.50479	1.86e-28	2.16e-27	-
C19orf57	106.938	109.759	124.733	126.462	125.918	130.184	67.8305	65.6152	65.263	0.163622	2.50517	0.151506	0.18466	-	-0.779917	2.50517	2.13e-09	6.67e-09	-	-0.943533	2.50517	1.12e-13	6.14e-13	-
PDCD1	15.8527	8.97502	18.8231	581.515	578.357	531.127	301.89	286.699	291.167	5.26348	3.98589	0	0	Up	4.32053	3.98589	3.07e-187	1.58e-185	Up	-0.942898	3.98589	2.89e-45	5.59e-44	-
GALNT13	128.793	120.08	114.752	3.89644	8.24729	7.59916	3.03171	3.03051	4.01507	-4.17984	1.31933	1.63e-70	1.55e-69	Down	-5.12206	1.31933	1.85e-80	3.57e-79	Down	-0.942237	1.31933	0.10177	0.146958	-
SELENOM	10.8835	18.9654	9.8778	54.9008	54.1757	55.8517	25.2608	23.2408	37.1312	2.04401	0.892664	5.52e-16	1.64e-15	Up	1.10175	0.892664	0.00015491	0.000324496	Up	-0.942207	0.892664	1.15e-05	3.18e-05	-
FAM89A	83.237	78.8341	62.278	193.27	180.289	162.668	86.8705	93.8722	98.3833	1.25639	2.67292	5.33e-24	2.04e-23	Up	0.314851	2.67292	0.0275481	0.0427215	-	-0.941534	2.67292	3.16e-15	1.9e-14	-
GJA3	19.8259	16.9641	11.852	23.5238	27.6098	20.7462	11.1146	10.1053	16.057	0.561024	0.0852576	0.0629204	0.0813075	-	-0.380173	0.0852576	0.261155	0.325684	-	-0.941158	0.0852576	0.00215139	0.00432562	-
LPCAT2	42.6246	46.9723	40.7637	307.735	309.073	326.133	147.148	185.676	158.072	2.85099	3.25141	1.66e-124	2.79e-123	Up	1.90997	3.25141	7.03e-44	7.57e-43	Up	-0.941007	3.25141	6.26e-25	6.29e-24	-
TUBB6	411.078	437.244	439.896	799.637	863.737	790.42	403.91	459.377	415.478	0.929642	4.92513	1.63e-56	1.26e-55	-	-0.0106222	4.92513	0.886249	0.916405	-	-0.940263	4.92513	2.47e-57	6.29e-56	-
STX1B	101.254	105.12	117.066	388.402	393.021	382.373	205.377	190.766	210.306	1.84618	3.66919	1.03e-108	1.52e-107	Up	0.906085	3.66919	2.61e-20	1.41e-19	-	-0.940086	3.66919	5.87e-39	9.67e-38	-
CDRT4	2.78e-17	2.78e-17	2.78e-17	198.494	0	0.542613	62.731	40.3992	0.033718	9.0541	0.953322	1.75e-35	9.13e-35	Up	8.10969	0.953322	1.08e-22	6.4e-22	Up	-0.938485	0.953322	0.00115215	0.00242044	-
FAM210A	281.134	250.675	266.171	645.633	635.352	609.722	335.968	316.49	334.678	1.24443	4.4768	1.29e-93	1.6e-92	Up	0.306676	4.4768	1.52e-05	3.54e-05	-	-0.937748	4.4768	8.69e-61	2.4e-59	-
ICAM1	509.25	498.21	506.086	3712.63	3675.3	3750.03	1906.4	1973.76	1935.13	2.87907	6.79893	0	0	Up	1.94163	6.79893	0	0	Up	-0.93744	6.79893	2.6e-214	3.86e-212	-
TPI1	9103.21	9233.1	9257.02	28851.4	28618.1	29892.4	15158.9	15721.3	14762.1	1.66265	9.91915	0	0	Up	0.72604	9.91915	2.38e-141	9.16e-140	-	-0.936609	9.91915	1.43e-247	2.79e-245	-
LNP1	4.92453	13.9723	15.8548	39.2075	40.3925	40.3426	30.2462	18.1821	14.069	1.77658	0.502388	4.18e-09	9.21e-09	Up	0.840027	0.502388	0.0179898	0.0288186	-	-0.936492	0.502388	0.000463968	0.00103529	-
EPHB4	31.6916	32.0506	32.7652	29.4084	29.5522	29.9978	17.1588	15.1434	14.0592	-0.117197	0.592928	0.622601	0.667448	-	-1.0519	0.592928	4.28e-05	9.53e-05	Down	-0.934681	0.592928	0.000408116	0.000917559	-
RAMP1	25.7355	33.9319	27.6985	175.426	187.204	186.164	94.9242	100.919	91.3737	2.64599	2.50249	1.49e-79	1.59e-78	Up	1.71291	2.50249	2.22e-25	1.45e-24	Up	-0.933053	2.50249	1.42e-18	1.03e-17	-
POMC	20.8081	25.9518	9.85275	47.024	39.3258	65.946	29.2712	25.242	25.1034	1.42214	0.883321	2.22e-07	4.45e-07	Up	0.4896	0.883321	0.118117	0.161423	-	-0.932508	0.883321	0.000301821	0.000693128	-
MAP3K21	13.8751	8.97749	12.8679	28.4314	29.5621	26.9233	12.1305	12.1256	20.0696	1.24059	0.141542	3.03e-05	5.32e-05	Up	0.308408	0.141542	0.452441	0.526358	-	-0.932125	0.141542	0.00085654	0.00183663	-
CLNK	6.68327	16.3798	11.964	63.5113	73.1151	62.6424	31.2098	36.9955	36.1621	2.49663	1.10286	8.07e-26	3.27e-25	Up	1.56564	1.10286	1.68e-08	4.96e-08	Up	-0.930923	1.10286	6.84e-07	2.15e-06	-
RGS9BP	9.89903	14.9721	7.90051	32.3991	24.6054	25.8948	10.1182	17.1479	16.0613	1.33017	0.0934523	1.92e-05	3.42e-05	Up	0.399541	0.0934523	0.327897	0.397387	-	-0.930572	0.0934523	0.00129978	0.00270796	-
PDK1	833.468	789.644	841.272	1552.28	1552.98	1484.22	778.725	832.043	797.434	0.897227	5.83695	1.2e-107	1.75e-106	-	-0.0333387	5.83695	0.482231	0.555917	-	-0.930565	5.83695	3.93e-114	2.42e-112	-
CTLA4	338.787	287.652	329.796	1727.16	1894.72	1829.86	967.704	950.291	944.317	2.51061	5.80586	0	0	Up	1.58121	5.80586	2.44e-167	1.1e-165	Up	-0.929398	5.80586	5.79e-96	2.84e-94	-
JRKL	93.1318	76.8243	90.0626	188.223	180.214	201.55	112.029	84.8556	102.405	1.13064	2.78955	6.48e-22	2.35e-21	Up	0.20251	2.78955	0.140716	0.188782	-	-0.92812	2.78955	4.88e-16	3.08e-15	-
KANK2	240.674	248.507	216.401	151.967	135.006	151.32	83.8298	67.3797	79.0619	-0.686657	3.07236	1.57e-12	4.07e-12	-	-1.6138	3.07236	3.03e-47	3.46e-46	Down	-0.927141	3.07236	6.7e-14	3.73e-13	-
EHD4	376.172	384.41	362.439	539.162	535.221	517.544	267.269	283.958	286.092	0.503685	4.42874	1.44e-19	4.85e-19	-	-0.42327	4.42874	1.41e-10	4.75e-10	-	-0.926954	4.42874	3.08e-53	7.18e-52	-
C2orf81	18.8853	34.0553	25.0589	108.612	118.861	110.062	60.189	65.3918	51.8513	2.10882	1.87947	9.77e-34	4.88e-33	Up	1.18222	1.87947	4.59e-09	1.4e-08	Up	-0.926567	1.87947	3.29e-10	1.4e-09	-
C16orf95	22.7525	34.9312	28.6948	82.3161	88.6783	87.9095	50.4652	42.4093	43.1771	1.57967	1.58878	8.16e-19	2.67e-18	Up	0.653385	1.58878	0.00157152	0.00293904	-	-0.926256	1.58878	1.15e-08	4.29e-08	-
ANKS1B	41.1547	32.6495	24.0025	49.7741	47.2852	61.7668	20.7537	35.2742	27.3906	0.696822	1.10969	0.0019299	0.00295223	-	-0.228536	1.10969	0.367664	0.439791	-	-0.925339	1.10969	6.11e-05	0.00015348	-
HLF	28.7253	26.9405	28.6982	7.82448	10.8441	10.3365	4.04453	1.02386	10.0295	-1.52921	-0.174523	1.09e-06	2.11e-06	Down	-2.45179	-0.174523	1.8e-11	6.39e-11	Down	-0.922572	-0.174523	0.0562332	0.0866201	-
SHMT2	2443.5	2394.82	2424.33	5388.15	5495.15	5525.08	2803.31	3004.8	2854.43	1.17576	7.60742	0	0	Up	0.254263	7.60742	7.51e-15	3.2e-14	-	-0.921492	7.60742	6.29e-209	8.83e-207	-
TBX6	18.8208	16.962	18.8032	73.5508	75.8877	64.2559	24.2945	43.3784	45.1657	1.96179	1.26609	2.66e-17	8.29e-17	Up	1.04262	1.26609	5.1e-05	0.000112614	Up	-0.919134	1.26609	4.72e-06	1.36e-05	-
IER3	1811.26	2094.57	1903.76	2972.59	3100.57	2861.16	1581.31	1621	1526.15	0.620961	6.87689	1.06e-41	6.26e-41	-	-0.297027	6.87689	7.25e-10	2.34e-09	-	-0.917987	6.87689	3.12e-86	1.33e-84	-
SETD7	44.5882	46.9054	30.6251	265.761	245.219	261.671	136.322	133.256	139.552	2.65803	2.99234	6.91e-109	1.02e-107	Up	1.74153	2.99234	1.28e-35	1.15e-34	Up	-0.916479	2.99234	7.41e-24	7.03e-23	-
STON1	35.3213	37.5118	31.5783	117.85	122.2	124.479	62.1232	70.3997	60.6498	1.79993	2.03426	8.32e-33	4.07e-32	Up	0.885292	2.03426	4.81e-07	1.27e-06	-	-0.914621	2.03426	3.84e-12	1.89e-11	-
EDARADD	73.1017	74.8972	79.8833	454.252	534.791	515.034	271.146	257.435	269.391	2.72033	3.93898	4.49e-164	1.03e-162	Up	1.80632	3.93898	1.74e-59	2.46e-58	Up	-0.914004	3.93898	3.6e-31	4.66e-30	-
WDR54	582.408	553.787	593.78	1421.64	1420.59	1400.86	758.323	739.935	755.012	1.29423	5.6349	4.5e-237	1.61e-235	Up	0.381111	5.6349	5.6e-16	2.53e-15	-	-0.913121	5.6349	2.03e-129	1.43e-127	-
NUP58	1307.31	1371.45	1398.62	2608.29	2621.37	2619.13	1366.24	1347.11	1454.63	0.944761	6.6019	2.61e-161	5.88e-160	-	0.0317577	6.6019	0.419894	0.493433	-	-0.913003	6.6019	7.52e-151	6.38e-149	-
OXTR	16.8535	11.6728	11.8653	28.3813	34.4849	38.12	16.1651	20.208	17.07	1.31262	0.358213	2.12e-06	4.02e-06	Up	0.400404	0.358213	0.231612	0.29296	-	-0.91217	0.358213	0.000342389	0.000780122	-
FKBPL	39.6093	59.8914	24.6589	78.4744	65.9469	77.5319	35.3617	38.3626	44.1672	0.836422	1.53875	0.000232065	0.000383459	-	-0.0742591	1.53875	0.806704	0.851677	-	-0.910665	1.53875	6.21e-05	0.000155717	-
IL2RA	3293.48	3117.29	3187.99	6373.08	6367.71	6388.64	3514.73	3383.99	3292.35	0.994817	7.87485	5.95e-245	2.28e-243	-	0.0863392	7.87485	0.00642181	0.0110141	-	-0.908477	7.87485	5.34e-206	7.42e-204	-
P2RX1	15.8432	16.9637	16.8224	38.25	35.4551	36.2178	23.2074	24.204	11.0595	1.14139	0.508497	1.81e-05	3.23e-05	Up	0.234468	0.508497	0.529418	0.601662	-	-0.90688	0.508497	0.000337944	0.000770396	-
ALPK1	116.67	126.579	130.239	192.046	182.998	196.466	99.7453	91.5372	113.28	0.612921	2.93439	8.8e-10	2.01e-09	-	-0.293844	2.93439	0.0118694	0.0195682	-	-0.90676	2.93439	6.62e-18	4.59e-17	-
RMI2	242.674	232.492	243.439	420.445	480.005	418.236	223.211	257.304	222.911	0.875658	4.05619	1.09e-27	4.67e-27	-	-0.0308553	4.05619	0.733102	0.788497	-	-0.906511	4.05619	3.28e-29	3.95e-28	-
SNAPC1	160.347	169.622	156.088	358.354	376.292	341.911	191.677	186.862	196.005	1.14723	3.69958	1.02e-47	6.81e-47	Up	0.241235	3.69958	0.00946604	0.0158337	-	-0.90599	3.69958	2.13e-32	2.88e-31	-
IFITM10	47.5643	39.9109	40.5587	96.0582	95.5379	103.371	56.5289	56.5088	44.1924	1.20109	1.84989	1.2e-14	3.37e-14	Up	0.295278	1.84989	0.112493	0.154601	-	-0.905794	1.84989	1.64e-09	6.58e-09	-
C16orf87	237.639	195.854	197.736	493.53	441.295	473.668	228.66	254.258	270.256	1.15737	4.08258	7.14e-43	4.32e-42	Up	0.254678	4.08258	0.00649995	0.011139	-	-0.902694	4.08258	3.83e-28	4.4e-27	-
LOC112267874	36.6368	33.8619	45.3844	73.03	62.0355	62.3476	41.3513	28.4554	35.6418	0.766841	1.39744	4.08e-05	7.1e-05	-	-0.135861	1.39744	0.536123	0.608223	-	-0.902686	1.39744	2.23e-06	6.65e-06	-
MOB3B	54.4422	61.8668	68.311	17.593	23.6445	28.8723	10.1094	13.1199	14.0532	-1.39443	0.90655	1.44e-10	3.42e-10	Down	-2.29638	0.90655	7.49e-21	4.16e-20	Down	-0.901946	0.90655	0.00310526	0.00607432	-
PRR4	29.7318	22.9474	24.7316	25.462	21.625	38.1071	17.1571	17.1511	11.0521	0.135324	0.446049	0.632452	0.676566	-	-0.766621	0.446049	0.0108139	0.0179299	-	-0.901923	0.446049	0.00195929	0.00396931	-
SLC35F3	268.431	263.431	260.226	46.0439	55.2076	47.6235	27.2615	17.2006	35.1231	-2.40827	2.65331	1.02e-96	1.3e-95	Down	-3.30855	2.65331	7.34e-136	2.63e-134	Down	-0.900287	2.65331	7.33e-06	2.07e-05	-
MYO1A	22.8198	13.9687	7.88285	24.5204	27.615	17.6799	11.1146	14.1245	12.0492	0.641389	0.0352097	0.0511558	0.0668587	-	-0.258182	0.0352097	0.486625	0.560092	-	-0.89953	0.0352097	0.00628234	0.0116673	-
FGGY	35.6909	24.9324	24.7084	85.2257	88.6404	101.154	41.8192	57.2265	48.2047	1.68332	1.66215	1.5e-19	5.04e-19	Up	0.784303	1.66215	0.000209245	0.000432286	-	-0.898992	1.66215	7.59e-08	2.61e-07	-
MAPRE3	6.91496	18.9683	6.90659	34.3802	21.6295	26.9125	13.1358	16.1449	15.06	1.32984	0.101588	6.08e-05	0.00010464	Up	0.432132	0.101588	0.303048	0.371023	-	-0.897645	0.101588	0.00365203	0.00705724	-
CEP72	171.191	160.394	180.932	216.864	222.195	274.866	128.542	120.545	133.824	0.477336	3.29448	6.77e-06	1.24e-05	-	-0.420262	3.29448	0.000369219	0.000741445	-	-0.897594	3.29448	1.09e-15	6.75e-15	-
MISP3	15.8386	21.9574	14.8283	91.1447	106.479	86.0044	54.511	43.4377	54.2101	2.42274	1.60886	1.82e-32	8.82e-32	Up	1.52551	1.60886	3.98e-11	1.39e-10	Up	-0.897189	1.60886	4.89e-08	1.72e-07	-
DNM1	21.4477	28.1854	17.7873	63.8048	44.2509	58.915	36.0999	25.2565	28.116	1.30369	1.04238	1.98e-08	4.2e-08	Up	0.406547	1.04238	0.131578	0.177562	-	-0.897116	1.04238	4.93e-05	0.000125287	-
CACNA1F	11.8724	12.9702	18.8231	74.658	58.1111	45.7404	35.3266	29.2856	31.1262	2.02259	1.01813	5.62e-15	1.6e-14	Up	1.12566	1.01813	0.000113955	0.000242319	Up	-0.896886	1.01813	5.6e-05	0.000141293	-
PPAN	357.343	425.94	431.218	831.696	813.474	726.955	447.457	413.206	413.621	0.965742	4.87875	6.32e-42	3.76e-41	-	0.0693175	4.87875	0.378968	0.451493	-	-0.896423	4.87875	1.45e-36	2.25e-35	-
LOC107987042	0	1.99587	2.97496	52.2516	75.3941	65.4279	40.414	33.0256	30.2595	5.17974	0.943377	1.55e-41	9.15e-41	Up	4.28505	0.943377	2.75e-22	1.61e-21	Up	-0.894279	0.943377	1.93e-05	5.17e-05	-
RNF208	40.5774	45.8994	55.455	227.483	224.613	220.41	114.136	130.172	117.476	2.24147	2.84632	3.54e-79	3.77e-78	Up	1.34749	2.84632	3.17e-22	1.86e-21	Up	-0.893958	2.84632	1.48e-20	1.19e-19	-
JUP	195.164	174.613	185.04	822.208	938.157	871.128	476.601	510.617	428.781	2.24497	4.79835	3.9e-177	9.74e-176	Up	1.35104	4.79835	2.69e-56	3.6e-55	Up	-0.893917	4.79835	1.18e-39	2e-38	-
TICRR	378.223	414.109	444.433	1100.25	1024.36	1064.5	590.656	567.307	559.255	1.36632	5.21449	1.1e-144	2.16e-143	Up	0.47335	5.21449	8.33e-15	3.54e-14	-	-0.892972	5.21449	3.53e-68	1.1e-66	-
ALDOA	14439	14769.7	14772.9	36911.6	36601.8	38163.3	19860.5	20696	19647.5	1.34433	10.3458	0	0	Up	0.452957	10.3458	2.37e-62	3.52e-61	-	-0.891377	10.3458	1.91e-243	3.57e-241	-
PLCG2	232.386	243.39	238.356	817.907	736.526	771.369	424.539	410.808	419.154	1.70306	4.69942	2.14e-157	4.69e-156	Up	0.812554	4.69942	1.83e-29	1.38e-28	-	-0.8905	4.69942	1.37e-56	3.45e-55	-
ANG	11.6979	12.1245	10.3839	34.0171	30.1331	47.9934	13.6116	23.9158	22.8261	1.70094	0.435196	6.74e-09	1.46e-08	Up	0.81255	0.435196	0.0179246	0.0287247	-	-0.888333	0.435196	0.000789334	0.00170258	-
CEP112	24.8543	33.8505	32.5556	94.6585	94.6421	81.5593	46.914	43.2082	56.1501	1.56642	1.66571	1.08e-18	3.54e-18	Up	0.67865	1.66571	0.000945024	0.00180985	-	-0.887748	1.66571	4.55e-08	1.61e-07	-
CTAGE15	23.6167	28.6324	21.7638	29.3347	75.2349	69.96	31.1941	25.2633	37.7584	1.23415	1.11894	3.96e-05	6.92e-05	Up	0.346606	1.11894	0.30181	0.369715	-	-0.887515	1.11894	0.00252116	0.00500822	-
TSPAN5	636.854	620.647	660.091	1319.69	1331.02	1275.88	713.896	740.796	668.728	1.03402	5.58921	3.66e-121	5.99e-120	Up	0.146948	5.58921	0.00376773	0.00668108	-	-0.887075	5.58921	7.94e-92	3.64e-90	-
KCTD11	340.73	344.264	326.494	434.596	377.165	390.159	233.188	209.986	206.844	0.249056	4.11993	0.000512823	0.000825254	-	-0.637655	4.11993	2.47e-15	1.08e-14	-	-0.886709	4.11993	7.9e-30	9.69e-29	-
TSPYL2	420.901	449.047	425.467	1278.62	1240.24	1232.28	709.762	668.259	652.643	1.5339	5.41804	3.67e-246	1.42e-244	Up	0.648409	5.41804	1.83e-33	1.54e-32	-	-0.885489	5.41804	7.69e-95	3.67e-93	-
EHD3	16.8597	9.99218	21.8188	157.967	205.421	158.705	100.103	90.9327	91.5311	3.41259	2.39112	2.73e-68	2.51e-67	Up	2.52767	2.39112	5.67e-32	4.59e-31	Up	-0.884877	2.39112	5.4e-10	2.26e-09	-
GNG8	37.5481	42.2516	38.8442	99.4038	113.297	107.578	57.5395	62.4116	53.4823	1.42979	1.92516	1.81e-20	6.25e-20	Up	0.546305	1.92516	0.00270025	0.0048843	-	-0.883473	1.92516	5.24e-10	2.19e-09	-
SLC12A8	24.8383	31.5164	25.6389	168.795	149.623	133.811	73.1486	74.4167	97.7597	2.45853	2.2644	2.47e-44	1.54e-43	Up	1.57703	2.2644	8.36e-16	3.74e-15	Up	-0.881475	2.2644	1.08e-09	4.43e-09	-
USP37	542.92	551.928	531.805	948.61	879.951	916.242	508.394	483.146	500.355	0.754717	5.14822	2.46e-55	1.85e-54	-	-0.124693	5.14822	0.0253193	0.0395467	-	-0.879409	5.14822	7.45e-72	2.53e-70	-
ZDHHC1	0.980726	4.27154	5.00485	27.6196	18.6833	23.8201	9.95961	17.1289	10.8672	2.72973	-0.28508	6.48e-11	1.57e-10	Up	1.8504	-0.28508	0.000123423	0.000261389	Up	-0.879135	-0.28508	0.00632991	0.0117523	-
KCNC4	119.751	150.684	154.169	118.946	118.387	124.638	76.6604	59.5825	60.3914	-0.230173	2.59571	0.0662699	0.0853404	-	-1.10916	2.59571	1.89e-15	8.26e-15	Down	-0.878984	2.59571	9.52e-10	3.9e-09	-
CD72	106.128	116.757	100.896	416.991	422.647	436.411	243.307	243.219	207.872	1.97726	3.79951	1.56e-113	2.42e-112	Up	1.09988	3.79951	1.78e-28	1.3e-27	Up	-0.877372	3.79951	3.37e-32	4.52e-31	-
TBC1D16	88.1875	82.8241	69.2124	161.911	131.91	144.856	75.7524	93.8104	69.2965	0.867871	2.4962	3.62e-10	8.45e-10	-	-0.00824109	2.4962	1	1	-	-0.876105	2.4962	2.84e-10	1.22e-09	-
FANCL	90.234	73.8694	90.8768	160.269	146.568	163.606	83.1068	84.1109	89.1796	0.882054	2.59151	3.86e-14	1.06e-13	-	0.00780005	2.59151	1	1	-	-0.874247	2.59151	7.67e-14	4.25e-13	-
CSRNP1	660.517	760.412	663.852	2848.26	2869.89	2699.74	1539.79	1597.74	1472.95	2.01358	6.51054	0	0	Up	1.14496	6.51054	4.03e-120	1.23e-118	Up	-0.868613	6.51054	3.09e-94	1.47e-92	-
DHX32	181.753	167.341	179.057	578.376	573.697	594.068	326.09	321.718	308.179	1.72402	4.29031	1.22e-151	2.55e-150	Up	0.855424	4.29031	6.52e-29	4.82e-28	-	-0.868597	4.29031	6.93e-54	1.64e-52	-
TP53I11	52.4746	56.8775	60.3795	144.164	143.861	129.469	82.7722	65.6588	80.3134	1.29722	2.32973	4.06e-22	1.48e-21	Up	0.429693	2.32973	0.00569418	0.00982371	-	-0.867515	2.32973	6.76e-12	3.25e-11	-
DIPK1B	71.3072	103.313	90.0449	133.364	133.567	136.525	76.73	74.4112	69.9169	0.607653	2.45168	2.02e-06	3.84e-06	-	-0.259186	2.45168	0.0741337	0.105662	-	-0.866832	2.45168	5.68e-11	2.58e-10	-
FANK1	5.92605	14.9737	7.90684	51.0596	36.4025	41.4092	19.2067	25.228	26.0995	2.14815	0.56838	2.41e-13	6.44e-13	Up	1.28186	0.56838	0.000158425	0.000331434	Up	-0.866216	0.56838	0.00040944	0.000920062	-
NEIL2	104.994	122.755	83.0208	156.91	148.733	150.036	80.7951	75.7399	93.3539	0.551861	2.64121	2.38e-05	4.21e-05	-	-0.313873	2.64121	0.0309386	0.0476233	-	-0.865728	2.64121	1.62e-10	7.09e-10	-
ZFP36L1	4283.61	4436.46	4372.71	4617.68	4846.32	4457.53	2675.67	2497.38	2473.95	0.088641	7.70842	0.0132505	0.0186477	-	-0.775783	7.70842	1.99e-96	4.67e-95	-	-0.864424	7.70842	3.89e-120	2.54e-118	-
RAD54B	273.664	222.105	254.048	457.903	415.503	447.217	221.925	198.975	304.613	0.816367	4.08465	4.87e-12	1.24e-11	-	-0.0475094	4.08465	0.703565	0.762312	-	-0.863874	4.08465	3.3e-13	1.75e-12	-
KIAA1522	8.8942	13.9705	16.8404	32.3991	31.5524	18.7634	19.1664	9.11089	17.0646	1.05341	0.164969	0.00102948	0.00161511	Up	0.189999	0.164969	0.698534	0.757615	-	-0.863362	0.164969	0.0060461	0.011259	-
HACE1	382.325	359.207	397.865	564.827	523.945	561.59	296.9	299.806	310.227	0.534067	4.48563	1.53e-19	5.16e-19	-	-0.329156	4.48563	1.24e-06	3.17e-06	-	-0.863221	4.48563	2.49e-44	4.69e-43	-
NDRG4	7.91666	11.977	7.90846	23.5303	23.6445	22.7713	15.1358	6.08432	17.0596	1.32004	-0.107361	0.00010454	0.000176649	Up	0.456921	-0.107361	0.295212	0.362857	-	-0.863046	-0.107361	0.00602485	0.011221	-
NEFH	46.5486	46.8986	47.4988	250.994	238.327	260.538	146.378	121.199	144.565	2.408	2.99126	2.29e-89	2.71e-88	Up	1.5455	2.99126	2.83e-29	2.12e-28	Up	-0.862483	2.99126	1.22e-19	9.29e-19	-
TMEM217	31.0887	30.4932	32.2824	35.5637	31.3947	44.2585	13.2001	24.0072	23.7283	0.242421	0.776364	0.289645	0.334937	-	-0.620041	0.776364	0.0180153	0.0288558	-	-0.862444	0.776364	0.000619907	0.00136003	-
SOX13	15.8432	14.9659	18.812	111.776	114.301	105.603	71.6429	53.5317	57.2359	2.73167	1.8083	9.05e-46	5.82e-45	Up	1.86996	1.8083	1.27e-17	6.16e-17	Up	-0.861658	1.8083	2.82e-09	1.11e-08	-
MYOM2	30.6923	36.9243	31.6565	55.9569	43.3093	45.5663	26.2565	34.2835	19.0904	0.543747	1.04368	0.0128762	0.0181483	-	-0.316875	1.04368	0.22078	0.280963	-	-0.860604	1.04368	0.000117807	0.000284282	-
ZNF90	112.136	133.804	119.502	214.471	240.03	220.443	118.383	128.026	125.399	0.884746	3.10813	2e-19	6.68e-19	-	0.0250558	3.10813	0.833296	0.873401	-	-0.859685	3.10813	1.69e-18	1.22e-17	-
MEX3A	0	2.99488	1.97981	18.5882	26.6274	22.7603	13.1246	15.129	9.04278	3.67871	-0.374126	5.62e-14	1.54e-13	Up	2.81873	-0.374126	9.36e-07	2.42e-06	Up	-0.859579	-0.374126	0.00635019	0.0117866	-
RAB3D	58.1892	64.4653	57.9242	127.212	135.873	113.359	71.1407	75.1843	61.1196	1.05913	2.23816	1.26e-14	3.55e-14	Up	0.199679	2.23816	0.232132	0.293523	-	-0.859444	2.23816	1.65e-10	7.23e-10	-
IGFBP6	42.6089	40.9143	31.6303	21.5569	25.6347	20.725	5.07982	13.1199	19.0625	-0.757882	0.526656	0.00293682	0.00441199	-	-1.61725	0.526656	1.93e-08	5.66e-08	Down	-0.859356	0.526656	0.00744328	0.0136718	-
PKM	18083.5	19615.8	18410.9	52698.1	53313.9	52258.5	29284.7	29316.2	28691.7	1.49606	10.8287	0	0	Up	0.6376	10.8287	9.23e-105	2.41e-103	-	-0.858462	10.8287	1.99e-192	2.54e-190	-
C18orf54	131.769	125.731	111.76	217.684	221.707	201.913	110.102	124.131	119.475	0.796372	3.05936	3.35e-16	1e-15	-	-0.0619504	3.05936	0.617181	0.684029	-	-0.858317	3.05936	6.08e-18	4.23e-17	-
SH3TC1	107.872	124.728	151.514	101.025	88.6078	99.267	53.5172	54.5024	51.2086	-0.41064	2.36042	0.0032752	0.00490285	-	-1.26851	2.36042	3.05e-16	1.39e-15	Down	-0.857862	2.36042	1.69e-07	5.63e-07	-
LRRC3	135.067	140.976	116.615	101.082	119.602	77.7546	70.0153	45.7269	48.8269	-0.395275	2.40042	0.0160683	0.0223604	-	-1.25272	2.40042	2.39e-12	8.95e-12	Down	-0.857439	2.40042	3.72e-06	1.08e-05	-
RNF17	16.8059	24.9472	29.7163	21.5287	30.5752	24.8446	11.1222	12.1227	19.0663	0.106139	0.333184	0.772539	0.804813	-	-0.750744	0.333184	0.0132771	0.0217381	-	-0.856861	0.333184	0.00457075	0.0086811	-
IFT81	77.2109	82.7262	74.4919	132.821	128.085	132.461	62.5314	73.2299	81.5083	0.745801	2.37963	1.24e-09	2.82e-09	-	-0.109234	2.37963	0.466795	0.54089	-	-0.855027	2.37963	1.18e-11	5.58e-11	-
LDHA	12024.7	11905	11631.4	36960.6	36797.3	38543.1	20695.8	20835.4	20573.1	1.65896	10.3058	0	0	Up	0.804391	10.3058	3.91e-221	2.49e-219	-	-0.854572	10.3058	2.7e-264	5.98e-262	-
TRPM6	21.3112	9.78109	22.1683	22.4912	31.6329	28.4567	22.0295	12.1574	11.3127	0.628458	0.265512	0.0347621	0.0464075	-	-0.226126	0.265512	0.595883	0.664142	-	-0.854551	0.265512	0.0059829	0.0111508	-
HSPA2	43.5528	27.9308	38.6003	122.548	123.057	112.839	80.6726	56.5699	61.2043	1.69968	2.04515	3.95e-24	1.52e-23	Up	0.847593	2.04515	7.6e-06	1.82e-05	-	-0.852069	2.04515	1.76e-08	6.46e-08	-
ANKRD37	14.1992	28.0791	15.8039	73.1011	79.6876	65.338	38.4317	39.9747	42.3454	1.90349	1.32196	5.41e-19	1.78e-18	Up	1.05179	1.32196	1.43e-05	3.34e-05	Up	-0.851659	1.32196	4.23e-06	1.22e-05	-
ING2	155.466	145.669	189.124	327.447	317.142	341.206	188.8	180.691	176.716	1.00679	3.62025	1.35e-29	6.08e-29	Up	0.155599	3.62025	0.123958	0.168444	-	-0.851185	3.62025	2.14e-22	1.89e-21	-
ARRDC4	10.8777	16.9659	15.8382	40.1846	45.3449	38.3288	19.2037	21.2059	28.1019	1.49638	0.614534	6.82e-09	1.48e-08	Up	0.645288	0.614534	0.038037	0.0574733	-	-0.851051	0.614534	0.000286427	0.000659863	-
SLC29A4	141.643	130.299	181.053	283.187	285.019	282.45	146.447	158.633	166.509	0.908394	3.43449	1.75e-19	5.86e-19	-	0.0578816	3.43449	0.633216	0.698363	-	-0.850509	3.43449	2.36e-17	1.59e-16	-
RPL22L1	230.797	243.678	245.128	423.374	489.435	491.189	261.948	288.45	228.206	0.963791	4.13746	8.57e-29	3.77e-28	-	0.113583	4.13746	0.233928	0.295508	-	-0.850206	4.13746	3.58e-23	3.28e-22	-
FAM184A	58.4432	52.8817	59.3831	156.843	162.569	158.297	92.8797	79.7817	92.3617	1.48248	2.48852	3.26e-33	1.61e-32	Up	0.633361	2.48852	1.08e-05	2.56e-05	-	-0.849107	2.48852	2.85e-14	1.62e-13	-
NLGN2	113.899	128.737	100.865	531.439	545.893	493.857	289.813	299.76	283.145	2.19291	4.07876	5.03e-153	1.07e-151	Up	1.34444	4.07876	1.36e-46	1.54e-45	Up	-0.848465	4.07876	4.55e-35	6.68e-34	-
ATG9B	24.5166	18.9861	21.5899	65.5803	61.6817	68.8941	37.3274	33.3447	38.099	1.58521	1.22472	2.98e-15	8.59e-15	Up	0.737202	1.22472	0.00153617	0.00287581	-	-0.847982	1.22472	2.06e-06	6.17e-06	-
PLIN2	982.479	1039.79	977.572	3243.02	3237.01	3411.12	1884.13	1760.58	1853.39	1.72101	6.79323	0	0	Up	0.874024	6.79323	1.2e-98	2.93e-97	-	-0.846988	6.79323	2.1e-124	1.42e-122	-
ABCG2	114.931	102.777	94.9479	106.919	94.5979	92.1258	60.4781	42.3277	60.5503	-0.0899644	2.24976	0.52895	0.57813	-	-0.934875	2.24976	1.2e-09	3.82e-09	-	-0.844906	2.24976	5.48e-08	1.92e-07	-
RNF103-CHMP3	19.7331	37.9155	63.5848	32.3144	50.5135	42.4473	29.0033	10.318	30.3169	0.0474472	1.01198	0.904249	0.920953	-	-0.796087	1.01198	0.0128976	0.0211566	-	-0.843522	1.01198	0.00677061	0.0125151	-
THNSL2	5.94187	2.9906	8.92118	44.1411	37.4038	43.4224	20.2104	21.2074	28.1027	2.78043	0.471371	5.04e-19	1.66e-18	Up	1.93822	0.471371	9.25e-08	2.59e-07	Up	-0.842092	0.471371	0.000228331	0.000532881	-
ATP8B4	728.101	652.561	702.521	2296.08	2284.76	2245.45	1207.95	1276.67	1324.27	1.71214	6.26202	0	0	Up	0.870415	6.26202	6.25e-82	1.23e-80	-	-0.84172	6.26202	3.25e-110	1.86e-108	-
FUT11	163.21	162.907	167.897	425.284	420.547	444.568	265.845	223.21	231.17	1.3842	3.92583	1.05e-68	9.67e-68	Up	0.54348	3.92583	1.39e-09	4.41e-09	-	-0.840716	3.92583	1.7e-30	2.15e-29	-
CTSH	291.116	306.336	333.573	220.675	192.966	220.215	121.16	108.05	124.485	-0.554696	3.54811	1.83e-10	4.33e-10	-	-1.39533	3.54811	1.41e-46	1.59e-45	Down	-0.840637	3.54811	1.21e-15	7.47e-15	-
RAB13	45.5883	36.9173	36.5957	266.789	249.213	243.26	131.318	156.393	136.555	2.66883	2.9912	1.85e-100	2.49e-99	Up	1.82938	2.9912	1.52e-37	1.42e-36	Up	-0.839441	2.9912	1.27e-18	9.2e-18	-
NOXA1	13.8639	16.9662	11.8615	45.138	43.3624	34.2504	23.224	25.2248	20.0859	1.51717	0.603116	5.02e-09	1.1e-08	Up	0.678261	0.603116	0.0293659	0.0453574	-	-0.838866	0.603116	0.000348689	0.000793232	-
RAB27B	86.1864	68.8379	92.0741	76.5535	56.0691	71.3281	39.3756	32.327	42.1605	-0.276738	1.81558	0.104646	0.131015	-	-1.11527	1.81558	1.99e-09	6.25e-09	Down	-0.838528	1.81558	1.63e-05	4.4e-05	-
FAM110C	44.5337	32.7762	29.5655	123.652	117.603	125.161	54.43	77.6015	72.7323	1.77381	2.06769	5.33e-27	2.24e-26	Up	0.935619	2.06769	4.65e-07	1.23e-06	-	-0.838168	2.06769	8.72e-09	3.29e-08	-
RCOR2	9.89903	10.9762	11.8784	26.4808	25.6145	23.8215	17.152	13.1276	12.0524	1.20401	0.0267277	8.66e-05	0.000147325	Up	0.366081	0.0267277	0.368306	0.440496	-	-0.837874	0.0267277	0.00332777	0.00648338	-
ZNF318	371.459	355.228	358.191	327.098	402.122	387.722	207.012	192.862	224.869	0.0417668	4.10136	0.609988	0.655594	-	-0.795791	4.10136	2e-19	1.05e-18	-	-0.837556	4.10136	1.84e-21	1.54e-20	-
ADGRA3	118.567	123.071	107.15	271.134	241.903	251.993	151.428	139.987	136.668	1.13259	3.23295	5.28e-32	2.53e-31	Up	0.2953	3.23295	0.00776333	0.0131369	-	-0.837284	3.23295	1.15e-19	8.77e-19	-
ELFN2	6.94579	1.99341	3.95545	35.2738	40.4123	36.2287	23.2142	22.2014	17.0757	3.08041	0.305355	2.78e-19	9.24e-19	Up	2.24297	0.305355	2.05e-08	6.01e-08	Up	-0.837284	0.305355	0.000455527	0.00101715	-
RUNX2	205.999	205.003	217.732	1216.48	1135.9	1029.94	624.597	598.754	671.093	2.42683	5.15725	1.09e-226	3.71e-225	Up	1.59066	5.15725	1.81e-87	3.86e-86	Up	-0.836168	5.15725	4.25e-39	7.02e-38	-
MAML3	37.1645	31.4989	34.405	192.119	203.945	183.887	103.515	110.963	110.327	2.48837	2.62691	3.76e-77	3.89e-76	Up	1.65225	2.62691	1.22e-26	8.31e-26	Up	-0.836099	2.62691	4.91e-16	3.09e-15	-
PAICS	2608.95	2526.43	2488.4	5702.31	5529.06	5745.55	3124.02	3212.92	3176.86	1.15488	7.68468	0	0	Up	0.319499	7.68468	3.17e-24	1.98e-23	-	-0.835382	7.68468	3.38e-185	4.02e-183	-
SLC29A1	587.36	595.727	561.97	818.507	830.427	868.643	473.576	462.34	474.891	0.528262	5.10097	4.64e-29	2.06e-28	-	-0.306617	5.10097	1.47e-08	4.35e-08	-	-0.834879	5.10097	2.78e-64	8.15e-63	-
CREG1	121.808	128.725	126.662	496.799	555.749	546.048	329.063	294.765	273.135	2.08223	4.12153	3.4e-123	5.62e-122	Up	1.24887	4.12153	6.19e-38	5.84e-37	Up	-0.833355	4.12153	2.31e-28	2.69e-27	-
BEX5	16.8261	27.9495	12.8322	28.3393	45.368	41.3321	17.1871	26.2229	21.0854	0.99329	0.620228	0.000446669	0.000721373	-	0.162402	0.620228	0.697887	0.757101	-	-0.830856	0.620228	0.00225993	0.00452436	-
PDIA5	121.815	128.727	121.699	217.633	222.661	218.303	117.165	135.21	118.483	0.822655	3.09751	7.32e-19	2.4e-18	-	-0.00535039	3.09751	1	1	-	-0.828001	3.09751	9.29e-19	6.79e-18	-
E2F5	6.98717	9.07143	7.93476	25.8248	28.8306	25.1042	12.2619	16.2963	16.2326	1.7181	0.00488697	9.64e-08	1.98e-07	Up	0.890413	0.00488697	0.0181832	0.0291069	-	-0.827604	0.00488697	0.00437024	0.0083269	-
ADGRB2	32.6717	34.924	38.6072	20.5334	30.57	27.9077	14.1408	18.154	12.0537	-0.425775	0.580015	0.0677211	0.0870805	-	-1.25309	0.580015	2.22e-06	5.56e-06	Down	-0.827302	0.580015	0.00351584	0.00682231	-
KBTBD11	11.9065	6.98411	3.94034	29.3613	40.4327	34.15	20.1931	20.1857	18.0753	2.16855	0.291207	5.55e-12	1.41e-11	Up	1.342	0.291207	0.000252746	0.00051682	Up	-0.826468	0.291207	0.0011511	0.00241863	-
HDHD5	518.199	511.416	546.886	860.275	861.372	875.641	523.175	497.917	443.381	0.720013	5.09183	2.81e-41	1.65e-40	-	-0.106455	5.09183	0.0783172	0.110971	-	-0.826466	5.09183	2.37e-52	5.41e-51	-
ZNF768	162.201	177.736	164.112	523.216	577.221	564.348	307.573	327.305	304.06	1.72285	4.23474	2.71e-121	4.44e-120	Up	0.89703	4.23474	3.19e-27	2.22e-26	-	-0.825811	4.23474	2.94e-38	4.77e-37	-
ITGB5	3.76981	6.14847	3.38805	31.9002	33.9017	30.097	18.0253	17.2449	18.6936	2.81619	0.125314	5.82e-16	1.73e-15	Up	1.99033	0.125314	7.26e-07	1.89e-06	Up	-0.825708	0.125314	0.00125979	0.00263513	-
SCD	1938.36	1934.83	1895.85	3282.53	3277.62	3193.88	1848.88	1808.92	1848.37	0.757789	6.98751	5.31e-135	9.79e-134	-	-0.0672587	6.98751	0.0464277	0.0690425	-	-0.825048	6.98751	5.18e-157	4.73e-155	-
SLC1A5	1893.54	1936.82	2005.14	3882.64	3929.78	3894.97	2228.54	2177.1	2202.8	1.00444	7.18681	4.4e-243	1.65e-241	Up	0.179431	7.18681	5.63e-08	1.6e-07	-	-0.825013	7.18681	1.18e-168	1.2e-166	-
PIK3AP1	68.9059	59.7304	52.4541	643.969	701.555	624.399	343.92	377.485	391.471	3.44084	4.30428	3.04e-271	1.35e-269	Up	2.61706	4.30428	3.99e-130	1.35e-128	Up	-0.823773	4.30428	4.59e-33	6.33e-32	-
IGFBP4	857.643	877.102	924.346	652.08	622.526	637.26	327.301	371.419	381.489	-0.475872	5.09721	1.67e-20	5.78e-20	-	-1.29927	5.09721	2.5e-119	7.53e-118	Down	-0.8234	5.09721	2.39e-42	4.3e-41	-
NBPF9	520.949	371.188	443.386	440.041	358.854	290.848	197.667	291.657	125.562	-0.294786	4.20747	0.154533	0.188063	-	-1.11797	4.20747	1.32e-07	3.64e-07	Down	-0.823178	4.20747	0.000106048	0.000257331	-
CCDC171	24.0416	23.0378	28.8226	72.2038	72.3519	66.3999	32.6796	48.1803	38.3362	1.47042	1.35357	1.04e-13	2.81e-13	Up	0.648349	1.35357	0.00458333	0.0080282	-	-0.822049	1.35357	6.38e-06	1.81e-05	-
SIAH2	742.793	764.357	764.927	2647.02	2739.88	2621.77	1518.69	1479.87	1533.1	1.81754	6.48157	0	0	Up	0.99594	6.48157	2.42e-133	8.54e-132	-	-0.821603	6.48157	2.34e-139	1.81e-137	-
RAB6B	32.7047	23.9436	28.6965	61.8277	56.1579	47.7128	26.2782	34.3064	33.129	0.954994	1.12964	4.23e-06	7.86e-06	-	0.134204	1.12964	0.575154	0.644988	-	-0.820768	1.12964	4.74e-05	0.000120834	-
TTC21A	19.7896	23.1691	28.7209	46.1452	44.3676	27.0912	24.2256	21.2028	21.0867	0.713009	0.724978	0.00482783	0.0071098	-	-0.107447	0.724978	0.762751	0.813954	-	-0.820432	0.724978	0.00131381	0.00273324	-
CITED2	1539.85	1733.3	1730.84	2434.63	2387.04	2288.93	1370.2	1361.64	1295.23	0.506988	6.60659	7.2e-32	3.44e-31	-	-0.313319	6.60659	7.75e-12	2.82e-11	-	-0.820307	6.60659	2.91e-77	1.07e-75	-
ARL5B	984.606	901.02	977.726	2415.79	2443.27	2349.76	1287.68	1362.7	1438.66	1.33198	6.41718	2e-221	6.54e-220	Up	0.51398	6.41718	2.27e-29	1.7e-28	-	-0.817999	6.41718	8.56e-91	3.87e-89	-
AARS1	1708.57	1690.35	1686.12	2558.78	2575.13	2616.04	1406.78	1525.06	1463.85	0.607775	6.70043	8.13e-76	8.31e-75	-	-0.210151	6.70043	7.01e-09	2.12e-08	-	-0.817927	6.70043	6.26e-130	4.42e-128	-
TEX9	3.01009	7.58594	5.54129	27.3331	31.2556	19.9864	13.9502	16.8786	13.7173	2.2599	-0.0774263	5.45e-10	1.26e-09	Up	1.44432	-0.0774263	0.000701067	0.00136302	Up	-0.815447	-0.0774263	0.00597565	0.0111405	-
TNIP3	19.7525	12.1887	18.9291	43.2388	39.1309	33.8805	26.2241	17.9861	21.7477	1.18696	0.598351	2.85e-06	5.35e-06	Up	0.371808	0.598351	0.222486	0.282859	-	-0.81512	0.598351	0.000831084	0.00178556	-
TTC23	24.1773	23.0891	24.5722	68.573	74.8903	76.6262	35.4125	36.0215	53.4901	1.60984	1.3891	2.23e-15	6.47e-15	Up	0.795197	1.3891	0.000579907	0.00113898	-	-0.814619	1.3891	9.67e-06	2.7e-05	-
FAM166B	0	0.998004	0.990242	30.4285	19.6529	29.9472	14.1424	12.127	19.0685	5.09044	-0.194204	2.64e-19	8.78e-19	Up	4.2758	-0.194204	8.56e-11	2.94e-10	Up	-0.813717	-0.194204	0.00622997	0.011575	-
MICALL2	64.2519	71.4691	68.903	62.4025	52.5704	44.6873	32.4346	27.7306	30.612	-0.355678	1.51512	0.0361388	0.048147	-	-1.16924	1.51512	7.37e-10	2.37e-09	Down	-0.81356	1.51512	4.97e-05	0.000126401	-
TNFSF13B	37.644	37.92	32.636	94.1932	81.7333	82.8196	41.437	50.4648	55.2088	1.25539	1.68113	2.26e-13	6.03e-13	Up	0.442087	1.68113	0.0242495	0.0380211	-	-0.813288	1.68113	4.46e-07	1.43e-06	-
SAT1	681.38	721.464	687.682	1933.28	1941.67	1983.94	1088.62	1110.36	1138.52	1.48647	6.08998	0	0	Up	0.674904	6.08998	1.42e-56	1.92e-55	-	-0.811563	6.08998	8.35e-123	5.57e-121	-
TFRC	4352.3	4125.09	4083.59	11221	10981.2	11114.7	6228.46	6289.68	6481.84	1.40727	8.61167	0	0	Up	0.597035	8.61167	2.43e-90	5.35e-89	-	-0.810236	8.61167	1.18e-185	1.42e-183	-
PTPN14	105.131	86.7899	106.954	243.755	265.326	250.815	142.259	152.226	139.066	1.34499	3.18598	8.49e-42	5.03e-41	Up	0.535823	3.18598	2.37e-06	5.92e-06	-	-0.809165	3.18598	1.03e-18	7.53e-18	-
NR2F6	35.6776	25.9386	31.6667	138.346	119.149	122.145	65.6669	80.7146	70.2849	2.02062	2.09146	4.96e-36	2.64e-35	Up	1.21219	2.09146	3.5e-11	1.22e-10	Up	-0.808402	2.09146	2.73e-09	1.08e-08	-
GFOD1	136.166	152.708	175.96	702.225	626.774	632.961	400.653	359.204	360.452	2.0767	4.42448	2.52e-138	4.77e-137	Up	1.26837	4.42448	6.66e-45	7.29e-44	Up	-0.808325	4.42448	3.99e-30	4.95e-29	-
VWCE	100.046	104.781	88.0197	46.0564	47.278	51.6717	21.2352	32.2795	29.1136	-1.01274	1.70255	1.39e-10	3.33e-10	Down	-1.82059	1.70255	1.54e-24	9.73e-24	Down	-0.807847	1.70255	8.66e-05	0.00021291	-
PITPNM3	22.7922	16.9899	20.7821	42.1478	45.4512	41.4098	26.2468	28.2467	19.0868	1.08625	0.761045	4.04e-06	7.51e-06	Up	0.278743	0.761045	0.324391	0.393905	-	-0.807472	0.761045	0.000275333	0.000635426	-
REXO5	191.209	173.62	173.136	348.12	342.85	326.059	183.825	223.959	173.73	0.918471	3.69927	2.9e-24	1.12e-23	-	0.112123	3.69927	0.276469	0.342884	-	-0.806344	3.69927	1.89e-19	1.43e-18	-
TMTC2	30.4114	33.1479	37.2042	115.855	112.799	108.769	66.4444	58.8433	67.5439	1.74014	1.96706	3.81e-29	1.7e-28	Up	0.933794	1.96706	1.79e-07	4.89e-07	-	-0.806327	1.96706	2.02e-09	8.05e-09	-
FAH	298.056	325.307	323.608	725.605	696.413	711.739	365.702	445.003	409.633	1.17173	4.70209	6.35e-74	6.33e-73	Up	0.365807	4.70209	4.3e-07	1.14e-06	-	-0.805917	4.70209	3.74e-38	6.05e-37	-
MTUS1	131.768	136.807	134.347	353.764	376.485	377.429	207.125	229.151	197.103	1.45788	3.7031	7.73e-68	7.04e-67	Up	0.652026	3.7031	6.36e-12	2.32e-11	-	-0.805848	3.7031	2.35e-26	2.52e-25	-
SLC39A14	552.759	511.558	540.994	1775.34	1804.8	1725.47	1024.9	968.086	1044.89	1.72457	5.90818	0	0	Up	0.920014	5.90818	1.02e-80	1.98e-79	-	-0.804551	5.90818	4.32e-94	2.05e-92	-
FNTB	40.9731	86.5968	121.48	107.455	129.228	147.892	52.3805	73.124	94.8467	0.627429	2.39382	0.0142632	0.0199847	-	-0.176277	2.39382	0.509542	0.58201	-	-0.803699	2.39382	0.00183052	0.00372692	-
F8	130.715	134.708	143.515	267.684	266	257.687	140.408	157.441	155.614	0.952096	3.33319	8.39e-28	3.6e-27	-	0.14898	3.33319	0.148469	0.197964	-	-0.803112	3.33319	4.76e-21	3.9e-20	-
EDAR	11.883	7.97841	16.8461	30.3726	34.4947	32.0767	16.1682	16.1618	23.0832	1.39141	0.319341	1.2e-06	2.31e-06	Up	0.588841	0.319341	0.0902594	0.126412	-	-0.802518	0.319341	0.00191808	0.00389245	-
NEU4	0.988231	1.99624	0.987073	33.276	40.3974	44.4	22.2174	24.2186	21.0874	4.76796	0.3194	5.92e-28	2.55e-27	Up	3.9657	0.3194	4.46e-15	1.92e-14	Up	-0.801762	0.3194	0.00060268	0.00132334	-
ZBTB12	26.7041	38.92	39.6037	85.3651	67.9032	80.6502	55.4857	36.3762	42.1737	1.14968	1.56545	4.7e-09	1.03e-08	Up	0.348067	1.56545	0.113784	0.156211	-	-0.801599	1.56545	2.27e-05	6.03e-05	-
PRSS23	3.94958	9.98212	5.93278	175.571	163.509	161.471	77.834	97.9038	111.415	4.63041	2.31247	1.93e-95	2.42e-94	Up	3.82942	2.31247	1.01e-52	1.28e-51	Up	-0.800886	2.31247	9.24e-10	3.79e-09	-
SMPDL3A	2.96611	6.98824	1.96915	23.4953	27.5871	29.9529	12.1335	21.1705	13.0571	2.7274	-0.0794916	3.54e-12	9.04e-12	Up	1.92726	-0.0794916	2.06e-05	4.73e-05	Up	-0.799965	-0.0794916	0.00606	0.0112785	-
TNS2	21.7412	41.9195	34.6422	30.4251	22.626	27.9188	19.1682	11.1232	16.0633	-0.278614	0.55656	0.292502	0.337852	-	-1.07817	0.55656	0.000220379	0.000453567	Down	-0.79954	0.55656	0.00812344	0.0148419	-
ASNS	804.277	711.04	766.95	1303.55	1245.59	1373.47	743.269	740.771	770.071	0.780938	5.67527	4.64e-56	3.55e-55	-	-0.0179541	5.67527	0.749358	0.802186	-	-0.798891	5.67527	3.98e-58	1.03e-56	-
RBPJ	1184.54	1197.42	1224.11	4583.37	4698.32	4535.62	2612.38	2594.29	2737.87	1.93794	7.25714	0	0	Up	1.13948	7.25714	2.95e-221	1.89e-219	Up	-0.798463	7.25714	7.94e-151	6.69e-149	-
TBC1D3K	4.1472	48.1233	22.7766	80.6117	86.1728	102.956	74.72	35.8922	44.4015	1.84206	1.63955	2.28e-10	5.38e-10	Up	1.04361	1.63955	0.00060385	0.00118334	Up	-0.79843	1.63955	0.00293019	0.00576379	-
IMPDH2	2242.45	2247.17	2159	5223.49	5257.63	5370.79	2956.79	3147.15	3012.06	1.25342	7.57493	0	0	Up	0.455338	7.57493	6.77e-43	7.17e-42	-	-0.798084	7.57493	1.05e-153	9.18e-152	-
HROB	213.932	209.542	222.676	335.354	332.011	318.775	188.832	185.746	192.764	0.610006	3.74143	3.02e-17	9.39e-17	-	-0.187576	3.74143	0.0252091	0.039398	-	-0.797579	3.74143	2.34e-26	2.51e-25	-
LOC101927572	17.2269	16.8461	9.26591	35.3931	30.2892	22.0299	16.482	15.3906	18.5209	1.01301	0.266932	0.000429575	0.000694786	Up	0.216193	0.266932	0.562923	0.633918	-	-0.796771	0.266932	0.00522424	0.0098195	-
CCDC34	245.626	252.461	243.404	232.369	241.428	218.47	133.291	139.272	126.518	-0.0983496	3.48202	0.214882	0.254566	-	-0.893153	3.48202	1.4e-23	8.58e-23	-	-0.794801	3.48202	2.27e-18	1.62e-17	-
YEATS2	959.703	934.762	963.841	2340.32	2339.01	2360.8	1423.69	1294.13	1340.59	1.30025	6.3961	6.66e-273	2.98e-271	Up	0.505653	6.3961	9.02e-35	7.86e-34	-	-0.794595	6.3961	2.89e-112	1.71e-110	-
SLC6A8	33.6967	28.9372	24.7151	63.6883	66.9836	72.3401	41.3903	32.3313	43.1645	1.21265	1.3572	3.29e-10	7.69e-10	Up	0.418781	1.3572	0.0555579	0.0813691	-	-0.79385	1.3572	1.55e-05	4.19e-05	-
KDM6B	516.029	489.922	540.38	1997.37	1976.32	1845.34	1147.03	1117.42	1093.43	1.91189	6.01612	0	0	Up	1.11842	6.01612	3.44e-109	9.42e-108	Up	-0.79347	6.01612	7.41e-82	2.96e-80	-
KCNC3	80.1966	100.797	79.3817	896.842	874.579	873.696	528.044	476.559	521.926	3.3432	4.74342	0	0	Up	2.55019	4.74342	9.28e-197	5.1e-195	Up	-0.793002	4.74342	1.9e-54	4.6e-53	-
DDR1	121.782	130.717	142.544	114.68	116.236	122.004	74.6922	64.6175	64.264	-0.162936	2.54907	0.147172	0.179812	-	-0.95528	2.54907	6.85e-14	2.78e-13	-	-0.792341	2.54907	1.33e-09	5.4e-09	-
DTL	1289.73	1211.37	1201.18	2099.96	2046.88	2210.03	1223.86	1208.31	1238.93	0.779548	6.3729	3.32e-89	3.93e-88	-	-0.0122094	6.3729	0.780851	0.82961	-	-0.791757	6.3729	2.44e-91	1.11e-89	-
STARD8	4.95142	4.98909	4.94664	29.4094	37.47	31.0646	24.2086	12.1423	20.0781	2.68769	0.172994	4.53e-14	1.24e-13	Up	1.89594	0.172994	3.52e-06	8.69e-06	Up	-0.791616	0.172994	0.0029341	0.00576974	-
RCN3	20.7908	32.9406	13.8112	147.152	140.899	123.326	86.8065	78.7372	72.3024	2.60113	2.14553	1.45e-46	9.47e-46	Up	1.81118	2.14553	1.32e-19	6.93e-19	Up	-0.78992	2.14553	2.72e-08	9.84e-08	-
VSIG10L	76.2636	66.846	86.1373	230.299	249.29	245.127	142.368	144.326	132.543	1.65846	3.06683	6.82e-56	5.2e-55	Up	0.869485	3.06683	3.99e-13	1.55e-12	-	-0.78897	3.06683	1.03e-17	7.08e-17	-
SPI1	8.88221	27.9532	11.852	39.3761	20.6629	11.5656	19.1593	16.1401	6.03759	0.554314	0.117649	0.127588	0.15758	-	-0.233869	0.117649	0.553214	0.624469	-	-0.78815	0.117649	0.033119	0.0536798	-
NGLY1	656.669	664.573	651.268	1089.17	1098.84	1110.94	653.272	656.051	601.455	0.741744	5.43992	1.27e-68	1.17e-67	-	-0.0459233	5.43992	0.35136	0.422803	-	-0.787667	5.43992	1.06e-75	3.83e-74	-
ANKZF1	652.642	711.876	652.652	2021.05	1943.85	1969	1133.98	1183.16	1121.19	1.55663	6.103	0	0	Up	0.769341	6.103	6.16e-66	9.74e-65	-	-0.78729	6.103	2.43e-100	1.26e-98	-
NUDT6	52.9183	49.5093	56.9162	116.812	114.203	91.6018	68.1333	61.8192	56.9681	1.01686	2.0505	2.84e-11	7e-11	Up	0.229576	2.0505	0.183739	0.239373	-	-0.787268	2.0505	1.2e-07	4.06e-07	-
FABP5	332.816	344.274	303.681	1088.26	1028.21	1147.67	679.407	640.94	571.369	1.73431	5.2121	1.03e-150	2.14e-149	Up	0.947462	5.2121	1.94e-39	1.89e-38	-	-0.786844	5.2121	1.3e-36	2.02e-35	-
SLC25A29	189.11	215.546	209.801	587.306	605.004	552.802	293.015	328.095	390.469	1.5054	4.35212	8.76e-62	7.3e-61	Up	0.718956	4.35212	1.04e-13	4.18e-13	-	-0.786443	4.35212	1.06e-20	8.53e-20	-
PRDM1	850.846	801.246	858.982	3229.7	3149.44	3118.3	1814.63	1832.09	1860.41	1.91913	6.7231	0	0	Up	1.13282	6.7231	2.01e-188	1.05e-186	Up	-0.786316	6.7231	1.67e-137	1.27e-135	-
EBF4	2.96336	4.98944	5.94328	39.2704	20.5991	41.2515	20.1931	19.181	19.0774	2.82962	0.203335	9.07e-14	2.46e-13	Up	2.04327	0.203335	1.77e-06	4.46e-06	Up	-0.786209	0.203335	0.00574404	0.0107298	-
AJUBA	13.3074	13.4424	9.21765	40.8531	33.077	30.3863	25.8931	17.3348	17.1646	1.52765	0.398324	6.57e-08	1.36e-07	Up	0.74166	0.398324	0.0259809	0.0404977	-	-0.78594	0.398324	0.00210279	0.00423508	-
JAM2	47.9428	27.3678	46.4085	50.1104	68.6675	69.337	32.9859	35.3949	40.574	0.625978	1.39679	0.00303958	0.00456163	-	-0.159481	1.39679	0.512774	0.585138	-	-0.785446	1.39679	0.000287734	0.000662756	-
NUP35	155.526	131.698	162.342	255.901	252.181	254.487	147.429	152.4	142.579	0.761622	3.33404	1.25e-17	3.93e-17	-	-0.0233965	3.33404	0.822013	0.864486	-	-0.785015	3.33404	2.17e-18	1.55e-17	-
PRELID3A	18.8084	22.9526	20.7787	54.8139	73.9552	64.1449	42.3869	35.339	34.1428	1.61932	1.2146	4.93e-14	1.35e-13	Up	0.835172	1.2146	0.000491067	0.000972814	-	-0.784114	1.2146	5.02e-05	0.000127602	-
MACIR	117.852	131.727	111.773	174.499	175.35	177.907	87.9158	90.8964	127.46	0.546029	2.87136	8.35e-06	1.52e-05	-	-0.238071	2.87136	0.0795368	0.112552	-	-0.784096	2.87136	4.74e-10	2e-09	-
AOC3	14.8422	15.9634	22.7846	28.3306	42.3823	47.4501	20.2089	26.2294	22.0901	1.134	0.637122	1.95e-05	3.48e-05	Up	0.352321	0.637122	0.290075	0.357482	-	-0.781642	0.637122	0.00193782	0.00392886	-
RELB	917.187	918.027	892.49	816.696	857.288	769.171	482.644	478.444	460.863	-0.158358	5.31834	0.000647789	0.0010348	-	-0.939652	5.31834	1.28e-75	2.29e-74	-	-0.781293	5.31834	3.97e-50	8.62e-49	-
HMGCL	231.802	216.527	221.644	498.821	527.051	554.131	299.933	321.94	297.203	1.23671	4.26314	6.08e-71	5.82e-70	Up	0.455779	4.26314	4.65e-09	1.42e-08	-	-0.780928	4.26314	7.88e-34	1.11e-32	-
EPHB1	17.8336	13.967	17.8172	20.5735	23.6545	21.7319	14.1311	11.1118	13.0519	0.407799	0.0521034	0.180522	0.217268	-	-0.370862	0.0521034	0.255257	0.319395	-	-0.77863	0.0521034	0.0102415	0.0183802	-
CCND1	5.93295	11.9786	5.92635	23.5047	22.6329	31.9686	10.121	13.1321	22.074	1.69621	-0.00778974	1.68e-06	3.2e-06	Up	0.917604	-0.00778974	0.0260035	0.0405233	-	-0.778521	-0.00778974	0.0118384	0.0210124	-
NPL	15.8386	12.9673	23.7816	40.2679	34.4897	23.9397	21.1963	12.1436	24.0865	0.904338	0.452351	0.00213952	0.00325803	-	0.126034	0.452351	0.803517	0.84893	-	-0.778271	0.452351	0.00719718	0.013244	-
ZNF563	27.2787	31.3049	28.1769	47.0648	56.2549	51.4206	36.8847	28.8753	24.4085	0.832061	1.07575	5.81e-05	0.00010031	-	0.05523	1.07575	0.887112	0.917225	-	-0.776811	1.07575	0.000170774	0.000404551	-
DLG5	98.8465	101.788	83.0828	133.316	139.554	132.964	75.9101	84.5034	76.3403	0.516165	2.50975	1.16e-05	2.1e-05	-	-0.260589	2.50975	0.0523361	0.0770912	-	-0.776748	2.50975	2.32e-10	1e-09	-
RUNX1T1	18.8825	32.9257	28.2085	75.0245	49.8375	53.8395	30.2949	33.3882	40.5407	1.15588	1.19952	6.5e-07	1.27e-06	Up	0.380039	1.19952	0.150298	0.200178	-	-0.77582	1.19952	0.000533785	0.0011806	-
MARVELD1	15.8341	19.9583	19.7962	36.3798	19.6573	21.7958	19.1664	19.1601	7.04234	0.483366	0.247876	0.140147	0.171905	-	-0.291195	0.247876	0.398855	0.471874	-	-0.774533	0.247876	0.0167492	0.0288469	-
HPCAL1	1037.84	1138.58	1096.41	2319.17	2534.08	2460.93	1424.81	1423.28	1431.72	1.16005	6.48719	2.79e-179	7.08e-178	Up	0.387016	6.48719	1.44e-18	7.25e-18	-	-0.77303	6.48719	5.06e-85	2.13e-83	-
PTGIR	84.1603	100.793	86.0664	373.605	370.444	350.901	193.963	214.999	231.894	2.01339	3.60826	2.53e-97	3.26e-96	Up	1.24072	3.60826	6.03e-31	4.72e-30	Up	-0.772654	3.60826	8.51e-22	7.21e-21	-
BNIP3L	999.474	903.01	994.566	4321.43	4377.9	4515.08	2531.62	2631.43	2571.28	2.1891	7.16763	0	0	Up	1.41648	7.16763	1.91e-295	1.86e-293	Up	-0.772619	7.16763	2e-124	1.36e-122	-
SYDE1	1.98162	1.99587	0.985638	20.5799	21.6744	21.7208	11.1146	17.1378	9.04278	3.59176	-0.41993	3.54e-13	9.4e-13	Up	2.81875	-0.41993	8.49e-07	2.2e-06	Up	-0.772607	-0.41993	0.014784	0.0257165	-
RLN2	21.5299	8.5876	6.75152	20.6767	28.888	31.2324	10.6968	22.7184	13.729	1.12389	0.138813	0.00186524	0.00285768	Up	0.351543	0.138813	0.419688	0.49326	-	-0.772296	0.138813	0.0254731	0.0422676	-
NINJ2	67.3511	60.8622	73.2549	172.596	159.537	170.649	88.9035	97.9143	107.412	1.31745	2.61458	7.7e-28	3.31e-27	Up	0.545474	2.61458	6.5e-05	0.00014139	-	-0.771969	2.61458	3.2e-12	1.58e-11	-
GRIN2D	6.91096	15.9699	12.8679	32.3821	28.5623	26.9394	19.1767	16.1558	16.0666	1.29012	0.218307	1.16e-05	2.11e-05	Up	0.519694	0.218307	0.149807	0.199565	-	-0.770375	0.218307	0.004054	0.00777195	-
POLD3	579.415	577.753	581.846	1023.5	1019.56	1049.82	598.823	591.56	623.464	0.830261	5.32805	1.57e-84	1.76e-83	-	0.060809	5.32805	0.222616	0.28297	-	-0.769451	5.32805	1.74e-73	6.08e-72	-
WDHD1	551.713	567.796	511.454	918.645	944.876	892.048	554.315	501.81	561.209	0.756763	5.18222	3.65e-46	2.36e-45	-	-0.0120003	5.18222	0.84852	0.886016	-	-0.768762	5.18222	3.22e-47	6.52e-46	-
MYO15A	7.0014	2.99966	11.1938	39.2629	26.5427	37.4213	20.0053	17.355	23.0867	2.26261	0.288227	2.89e-12	7.4e-12	Up	1.4947	0.288227	5.43e-05	0.000119397	Up	-0.767815	0.288227	0.00348996	0.00677411	-
OXSM	132.71	138.705	133.389	260.687	250.655	307.522	151.507	161.501	167.677	1.01516	3.3752	1.57e-23	5.94e-23	Up	0.247715	3.3752	0.0281446	0.0436	-	-0.767439	3.3752	7.69e-15	4.52e-14	-
GPR153	45.5238	61.8753	53.4324	105.836	109.338	117.764	69.6545	67.6201	58.2462	1.04766	2.09135	4.12e-13	1.09e-12	Up	0.281276	2.09135	0.0979179	0.136218	-	-0.766377	2.09135	3.76e-08	1.34e-07	-
SCAMP5	47.5164	48.9302	62.3883	114.729	112.483	109.703	69.6584	71.643	56.6742	1.08312	2.10088	6.98e-14	1.9e-13	Up	0.316819	2.10088	0.0571234	0.0833815	-	-0.766295	2.10088	2.98e-08	1.07e-07	-
PIM3	816.902	897.072	950.159	2264.24	2140.65	2069.7	1232.04	1314.13	1261.05	1.28111	6.28794	3.49e-156	7.57e-155	Up	0.515011	6.28794	1.18e-23	7.24e-23	-	-0.766103	6.28794	1.27e-60	3.47e-59	-
EPS8	76.2836	68.848	71.2402	40.254	33.4875	29.0547	22.206	17.1742	21.0827	-1.06941	1.26597	3.59e-09	7.95e-09	Down	-1.83302	1.26597	3.48e-19	1.8e-18	Down	-0.763607	1.26597	0.00190598	0.0038709	-
ZNF334	18.3701	11.9712	13.8578	39.2235	45.8345	29.7069	28.8489	14.5803	24.0935	1.36979	0.560103	1.35e-06	2.59e-06	Up	0.606988	0.560103	0.0626323	0.090643	-	-0.762759	0.560103	0.00403036	0.00772776	-
BSPRY	49.5371	43.9027	45.513	250.996	272.99	245.347	146.44	167.491	139.579	2.46604	3.0544	1.03e-90	1.23e-89	Up	1.70368	3.0544	8.27e-36	7.43e-35	Up	-0.76235	3.0544	1.04e-15	6.47e-15	-
ZSWIM5	15.8197	26.9473	22.7629	61.8046	59.1178	51.8227	32.3215	28.2894	41.1502	1.39434	1.10966	2.61e-10	6.15e-10	Up	0.632537	1.10966	0.00937243	0.0156851	-	-0.761777	1.10966	0.000144643	0.000345973	-
TNK1	43.5589	46.2229	41.24	57.5183	49.9789	53.1113	35.6463	28.4096	30.5343	0.293196	1.28607	0.124043	0.153506	-	-0.468448	1.28607	0.0263042	0.0409578	-	-0.761633	1.28607	0.000102156	0.000248579	-
TNFRSF4	72.4534	79.1421	77.3453	335.802	334.197	290.115	172.11	195.997	198.275	2.06696	3.41727	1.44e-80	1.56e-79	Up	1.30548	3.41727	9.96e-28	7.06e-27	Up	-0.761472	3.41727	9.4e-17	6.13e-16	-
TRAP1	1321.54	1399.66	1500.84	2498.92	2457.26	2428.01	1481.36	1454.33	1421.43	0.806507	6.59016	2.12e-96	2.7e-95	-	0.0454021	6.59016	0.278927	0.345539	-	-0.761105	6.59016	2.8e-86	1.2e-84	-
ACTR1B	1091.03	1129.86	1042.24	2376.19	2316.53	2355.86	1390.17	1403.93	1365.12	1.11104	6.44837	3.04e-225	1.02e-223	Up	0.350074	6.44837	1.5e-19	7.91e-19	-	-0.760969	6.44837	1.5e-113	9.13e-112	-
LOC114841035	52.6289	72.7717	96.487	127.232	111.681	75.8141	70.9147	58.3503	56.346	0.502525	2.15989	0.0228912	0.0312526	-	-0.256983	2.15989	0.274472	0.340828	-	-0.759501	2.15989	0.000656856	0.00143411	-
NT5DC3	139.798	131.048	151.121	149.233	121.102	150.176	79.5966	80.9134	87.8617	-0.00555527	2.7423	0.975899	0.983804	-	-0.763771	2.7423	1.77e-09	5.55e-09	-	-0.758213	2.7423	2.39e-09	9.48e-09	-
COQ3	127.3	126.22	116.978	226.8	227.974	259.377	129.094	152.612	141.024	0.94542	3.20025	5.57e-21	1.96e-20	-	0.190126	3.20025	0.0899914	0.12609	-	-0.75529	3.20025	1.29e-14	7.51e-14	-
HOOK1	89.167	82.8207	78.1454	18.5821	27.615	23.7887	9.10973	16.1401	16.0599	-1.83248	1.19937	5.77e-21	2.03e-20	Down	-2.58705	1.19937	1.1e-31	8.78e-31	Down	-0.754574	1.19937	0.0101181	0.0181861	-
AK2	3666.62	3599.86	3574.35	6257.97	6208.48	6597.19	3712.78	3874.84	3711.24	0.814199	7.95704	1.83e-150	3.8e-149	-	0.0596906	7.95704	0.066982	0.0964467	-	-0.754509	7.95704	5.91e-130	4.2e-128	-
ITGA11	40.7145	37.6549	45.271	67.2336	51.2884	50.4385	24.689	32.136	43.2831	0.449768	1.30942	0.0287236	0.0387338	-	-0.303429	1.30942	0.184077	0.239718	-	-0.753184	1.30942	0.00051279	0.00113859	-
BCL6	1243.89	1328.16	1295.3	1659.48	1738.79	1798.43	995.746	1011.48	1076.24	0.425995	6.19683	6.22e-25	2.46e-24	-	-0.326688	6.19683	2.47e-13	9.73e-13	-	-0.752683	6.19683	7.61e-70	2.45e-68	-
PEX3	213.725	233.266	225.706	408.592	364.15	385.592	232.198	218.461	236.873	0.783808	3.93475	1.29e-25	5.19e-25	-	0.0315443	3.93475	0.741476	0.795147	-	-0.752261	3.93475	8.07e-24	7.65e-23	-
TK1	1326.17	1377	1282.28	3485.98	3633.27	3608.18	2103.31	2184.18	2089.26	1.42839	6.99097	0	0	Up	0.678064	6.99097	1.1e-73	1.93e-72	-	-0.750327	6.99097	1.71e-115	1.08e-113	-
CHCHD6	66.356	61.861	73.2549	72.492	85.7574	77.6076	36.3998	60.4996	43.1796	0.226873	1.84497	0.170553	0.206086	-	-0.523271	1.84497	0.00389713	0.00688718	-	-0.750138	1.84497	2.5e-05	6.62e-05	-
CENPH	483.541	447.066	411.293	723.346	718.181	772.287	459.934	429.8	426.103	0.721828	4.8814	3.5e-33	1.73e-32	-	-0.0283033	4.8814	0.680933	0.741664	-	-0.75013	4.8814	2.55e-35	3.79e-34	-
HLTF	528.469	511.916	495.892	917.427	831.169	828.038	513.526	465.914	552.894	0.746051	5.09371	1.92e-33	9.55e-33	-	-0.0036571	5.09371	0.966811	0.980315	-	-0.749707	5.09371	1.36e-33	1.91e-32	-
DHRS11	60.3747	74.8437	74.2358	116.674	126.169	104.666	78.7167	74.6706	53.2418	0.729837	2.23683	1.22e-06	2.34e-06	-	-0.0196562	2.23683	0.966325	0.979898	-	-0.749486	2.23683	8.23e-07	2.56e-06	-
SYT2	15.2105	21.0954	23.9761	10.0511	23.4024	11.7161	15.105	6.44151	5.18771	-0.412735	-0.140467	0.241207	0.28321	-	-1.16212	-0.140467	0.00383437	0.00678729	Down	-0.749367	-0.140467	0.085855	0.126402	-
PMCH	11.5126	11.8456	8.48852	33.8701	47.02	40.1655	23.782	25.9334	22.1523	1.91412	0.547717	7.16e-12	1.81e-11	Up	1.16487	0.547717	0.000230289	0.000473068	Up	-0.749187	0.547717	0.00148453	0.00306694	-
RTN4RL2	22.7687	26.9437	25.7297	20.5516	27.6073	24.8226	14.1393	16.1433	13.0552	-0.0479073	0.340079	0.875862	0.896092	-	-0.794564	0.340079	0.00571609	0.00985775	-	-0.74664	0.340079	0.00912082	0.016514	-
PSTPIP2	330.346	349.065	410.275	565.472	551.775	559.16	361.084	323.082	315.4	0.62125	4.51188	8.27e-18	2.62e-17	-	-0.124569	4.51188	0.116759	0.159809	-	-0.745817	4.51188	2.5e-24	2.44e-23	-
NAPSA	15.8448	14.9662	17.819	97.1698	69.8352	89.9342	51.4977	32.3805	69.24	2.3925	1.52073	4.05e-19	1.34e-18	Up	1.6471	1.52073	8.54e-09	2.56e-08	Up	-0.745362	1.52073	0.00107691	0.00227444	-
MACROD1	112.933	101.774	109.844	167.792	168.129	152.239	96.9407	93.89	100.395	0.588999	2.75856	2.65e-08	5.61e-08	-	-0.156194	2.75856	0.193306	0.250265	-	-0.745189	2.75856	6.04e-12	2.92e-11	-
INAFM2	105.05	71.8255	97.9937	222.645	212.793	200.869	127.231	122.159	130.515	1.20992	2.98008	1.68e-26	6.94e-26	Up	0.466073	2.98008	0.000220223	0.000453317	-	-0.743845	2.98008	3.42e-12	1.68e-11	-
SGPP2	221.958	226.476	247.144	359.761	355.697	349.302	201.427	191.248	242.995	0.614039	3.8637	1.08e-13	2.91e-13	-	-0.129773	3.8637	0.15849	0.209848	-	-0.743809	3.8637	1.27e-18	9.22e-18	-
MAST1	13.8348	31.9436	16.8008	142.251	121.095	133.436	78.7647	76.7258	81.3207	2.65826	2.10371	1.1e-49	7.56e-49	Up	1.91458	2.10371	6.46e-22	3.74e-21	Up	-0.743652	2.10371	5.17e-08	1.81e-07	-
NREP	264.472	273.424	240.367	581.395	542.604	616.097	357.419	339.19	342.375	1.16012	4.42901	1.22e-62	1.03e-61	Up	0.416741	4.42901	5.85e-08	1.66e-07	-	-0.743376	4.42901	4.6e-30	5.7e-29	-
KCNIP2	41.6234	38.9186	28.6571	83.2717	83.6916	103.233	59.5501	53.5006	48.2035	1.30346	1.75006	2.61e-13	6.94e-13	Up	0.56081	1.75006	0.00477164	0.00832791	-	-0.74263	1.75006	7.57e-06	2.13e-05	-
ETV6	826.422	879.637	795.33	1812.15	1870.42	1832.48	1095.96	1099.3	1104.74	1.14065	6.09405	2.33e-199	6.71e-198	Up	0.399794	6.09405	5.41e-21	3.02e-20	-	-0.740853	6.09405	5.83e-92	2.68e-90	-
ALDH1L2	21.5821	12.5642	30.0387	36.2699	52.2354	50.4782	23.3268	26.8348	32.8512	1.10937	0.873894	1.3e-05	2.34e-05	Up	0.368883	0.873894	0.20245	0.260504	-	-0.740464	0.873894	0.00275618	0.00544361	-
NOCT	83.5249	85.5176	81.1782	146.42	130.193	109.772	71.2178	80.255	79.9344	0.627076	2.41832	2.65e-06	4.99e-06	-	-0.112544	2.41832	0.46202	0.536022	-	-0.739614	2.41832	6.16e-08	2.14e-07	-
PLS3	7.7225	5.60515	11.2766	241.868	269.658	294.783	156.376	152.508	173.821	5.01229	3.00106	1.12e-158	2.46e-157	Up	4.27283	3.00106	3.1e-94	7.16e-93	Up	-0.73937	3.00106	1.05e-12	5.35e-12	-
TCAF1	445.12	470.76	443.462	1132.31	1144.67	1067.76	645.071	641.59	717.285	1.29907	5.34113	1.54e-132	2.78e-131	Up	0.559923	5.34113	1.84e-21	1.04e-20	-	-0.739147	5.34113	1.76e-48	3.65e-47	-
HES2	41.1235	47.7218	40.616	43.9166	40.9331	33.0029	20.3024	28.4527	21.7807	-0.133522	1.0202	0.521138	0.570662	-	-0.872577	1.0202	0.000120711	0.000256061	-	-0.739045	1.0202	0.00153354	0.0031612	-
ARL3	211.969	197.563	217.735	640.205	649.252	632.193	373.663	381.568	397.567	1.61469	4.48597	1.18e-151	2.47e-150	Up	0.877528	4.48597	5.29e-36	4.76e-35	-	-0.737155	4.48597	1.32e-44	2.51e-43	-
RAB26	3.95795	4.98944	4.94836	38.2972	29.5353	27.9998	19.1865	17.1697	21.0807	2.75429	0.157237	7.38e-15	2.1e-14	Up	2.0183	0.157237	6.46e-07	1.69e-06	Up	-0.735848	0.157237	0.00411265	0.00787283	-
SYTL3	884.146	964.997	970.409	3562.72	3653.61	3721.77	2145.51	2186.68	2238.18	1.95559	6.93757	0	0	Up	1.22045	6.93757	1.39e-212	8.24e-211	Up	-0.735143	6.93757	4.6e-109	2.59e-107	-
DRP2	41.5505	58.8799	56.4232	87.1475	98.5095	111.522	57.5673	60.5604	60.2395	0.91968	1.97021	7.26e-09	1.57e-08	-	0.185157	1.97021	0.324702	0.394173	-	-0.734512	1.97021	2.66e-06	7.86e-06	-
MAPK11	432.87	417.096	416.564	468.69	464.013	452.211	237.464	300.709	294.147	0.129026	4.40115	0.0534609	0.06969	-	-0.605388	4.40115	1.27e-16	5.86e-16	-	-0.734413	4.40115	2.24e-24	2.2e-23	-
SCARB1	229.789	219.518	237.524	585.47	588.267	515.798	360.403	307.989	347.374	1.29842	4.36136	5.03e-62	4.2e-61	Up	0.56425	4.36136	2.57e-11	9.04e-11	-	-0.734165	4.36136	6.02e-24	5.74e-23	-
SGK1	1930.39	1909.87	1956.34	2582.37	2613.64	2580.15	1507.74	1583.7	1583.3	0.423842	6.78321	7.48e-41	4.36e-40	-	-0.3103	6.78321	2.14e-19	1.12e-18	-	-0.734142	6.78321	1.83e-111	1.07e-109	-
TMEM106C	1289.58	1256.27	1317.14	1669.69	1555.14	1755.74	1011.76	1012.4	969.912	0.366268	6.15963	7.68e-17	2.36e-16	-	-0.367615	6.15963	5.6e-15	2.4e-14	-	-0.733882	6.15963	7.63e-59	2e-57	-
IL17RE	17.8288	13.9661	20.7964	48.0818	37.3898	45.4903	31.279	25.2404	22.0965	1.30954	0.755152	1.1e-07	2.25e-07	Up	0.576067	0.755152	0.0402936	0.0605888	-	-0.733436	0.755152	0.000999545	0.00212099	-
CD200	5.94344	2.99089	7.92787	135.226	153.756	139.712	96.8884	80.7767	80.332	4.63687	2.11783	7.13e-92	8.65e-91	Up	3.90481	2.11783	6.83e-52	8.46e-51	Up	-0.731936	2.11783	8.7e-09	3.29e-08	-
MYO1D	57.4512	62.8713	48.447	125.429	139.942	131.399	79.7729	76.7288	82.3241	1.23164	2.30888	1.8e-20	6.23e-20	Up	0.500209	2.30888	0.000940709	0.00180212	-	-0.731424	2.30888	3.31e-09	1.3e-08	-
GINS4	515.076	518.94	527.145	861.403	896.961	900.924	553.178	516.195	532.009	0.768021	5.13767	2.81e-60	2.3e-59	-	0.0366707	5.13767	0.501962	0.57501	-	-0.73135	5.13767	6.19e-55	1.51e-53	-
STAMBP	632.042	554.771	599.665	1304.46	1474.12	1394.49	842.147	842.843	829.326	1.22372	5.67732	1.48e-118	2.39e-117	Up	0.492887	5.67732	7.59e-18	3.7e-17	-	-0.730828	5.67732	1.54e-46	3.07e-45	-
SMYD5	445.794	413.101	409.605	546.137	533.911	538.991	329.174	340.112	306.256	0.351916	4.54899	4.54e-10	1.05e-09	-	-0.378836	4.54899	2.54e-09	7.91e-09	-	-0.730751	4.54899	1.74e-34	2.53e-33	-
CCDC58	123.823	109.753	126.691	214.749	198.922	217.143	143.313	124.169	112.476	0.807146	3.0657	7.12e-15	2.03e-14	-	0.0764447	3.0657	0.519881	0.592238	-	-0.730696	3.0657	1.43e-12	7.24e-12	-
ENPP2	4.93452	6.98278	14.8754	40.2337	32.4809	36.2124	22.2142	21.2013	22.0881	2.00817	0.400655	1.39e-11	3.47e-11	Up	1.27755	0.400655	0.000181618	0.000377478	Up	-0.730545	0.400655	0.00250706	0.00498323	-
MAST2	901.144	969.918	998.57	790.21	820.776	759.693	463.54	481.47	483.922	-0.275215	5.335	2.39e-08	5.07e-08	-	-1.00571	5.335	2.01e-79	3.82e-78	Down	-0.730497	5.335	1.54e-39	2.59e-38	-
FAM161A	139.832	132.386	120.999	221.316	190.14	190.099	110.578	129.54	122.637	0.613351	3.0524	5.3e-09	1.16e-08	-	-0.11617	3.0524	0.338383	0.408768	-	-0.729518	3.0524	9.2e-12	4.39e-11	-
DIXDC1	175.978	187.636	196.168	524.2	548.246	574.079	321.333	358.896	312.971	1.5555	4.27637	8.05e-96	1.02e-94	Up	0.826746	4.27637	1.5e-23	9.21e-23	-	-0.728746	4.27637	5.49e-28	6.28e-27	-
TMEM121	23.7517	25.942	33.6741	76.416	70.8493	100.051	55.5109	57.5008	36.1697	1.56443	1.58307	1.62e-12	4.18e-12	Up	0.836486	1.58307	0.000439596	0.000875506	-	-0.727922	1.58307	0.000308415	0.000706903	-
ZNF48	231.898	220.51	254.732	402.117	448.856	418.157	265.651	238.964	261.565	0.843379	4.05667	8.5e-29	3.74e-28	-	0.115546	4.05667	0.173934	0.227895	-	-0.72783	4.05667	2.74e-22	2.4e-21	-
SFT2D1	309.089	284.379	284.946	435.185	458.136	457.159	279.677	280.581	255.048	0.62002	4.20655	9.37e-22	3.38e-21	-	-0.107643	4.20655	0.146019	0.195133	-	-0.727661	4.20655	3.7e-28	4.27e-27	-
RAB23	51.519	48.2659	44.5393	68.9154	72.4372	67.232	47.7455	40.5049	37.629	0.530483	1.5831	0.00144106	0.00223081	-	-0.196858	1.5831	0.320394	0.389523	-	-0.727331	1.5831	1.71e-05	4.6e-05	-
UPRT	314.997	296.351	309.761	610.774	607.797	622.662	357.518	395.592	359.455	0.998673	4.55225	2.04e-68	1.88e-67	-	0.272235	4.55225	3.56e-05	8e-05	-	-0.726436	4.55225	2.41e-39	4.01e-38	-
PIGY	28.4574	115.931	201.643	171.097	114.248	150.155	87.9824	29.5285	145.683	0.332121	2.68049	0.184121	0.221009	-	-0.393798	2.68049	0.123855	0.168322	-	-0.725915	2.68049	0.00408132	0.00781744	-
PIWIL2	19.4368	20.106	22.0139	66.2132	52.1314	50.7344	43.3752	23.9372	34.838	1.45254	1.08006	7.34e-10	1.68e-09	Up	0.727194	1.08006	0.0049703	0.00865843	-	-0.725316	1.08006	0.000863185	0.00184906	-
ADCY6	13.2331	11.032	20.9696	57.1863	45.6784	38.5431	34.3449	25.6928	25.4178	1.63674	0.806286	4.37e-10	1.01e-09	Up	0.911656	0.806286	0.00195391	0.00360688	-	-0.72504	0.806286	0.00199396	0.00402992	-
RGS16	232.787	219.521	224.616	1213.61	1205.67	1292.57	772.404	722.823	750.998	2.454	5.32387	0	0	Up	1.72983	5.32387	8.29e-162	3.65e-160	Up	-0.724167	5.32387	2.12e-57	5.45e-56	-
MGST2	31.6851	35.9272	26.6925	189.224	190.14	227.446	134.247	125.155	107.798	2.6809	2.70798	1.51e-67	1.37e-66	Up	1.95705	2.70798	4.12e-31	3.24e-30	Up	-0.723823	2.70798	1.54e-09	6.2e-09	-
GRAMD1B	869.003	840.183	918.376	3187.52	3374.37	3256.26	1967.19	1959.78	2022.52	1.90152	6.79363	0	0	Up	1.17887	6.79363	6.63e-188	3.43e-186	Up	-0.722649	6.79363	2.66e-100	1.38e-98	-
RPL39L	152.835	178.099	162.936	182.506	172.439	188.274	101.792	115.783	111.392	0.137036	3.06175	0.161146	0.195388	-	-0.585492	3.06175	4.55e-08	1.3e-07	-	-0.722525	3.06175	6.22e-12	3e-11	-
LAPTM4B	542.024	530.669	580.006	382.618	403.712	389.427	223.636	239.757	249.185	-0.491129	4.4257	9.3e-17	2.85e-16	-	-1.21328	4.4257	1.17e-74	2.08e-73	Down	-0.722149	4.4257	5.41e-24	5.18e-23	-
GCA	98.4474	77.3899	95.6821	174.73	162.173	166.937	116.4	92.3222	96.606	0.890855	2.72748	5.32e-14	1.46e-13	-	0.168825	2.72748	0.207373	0.265896	-	-0.722023	2.72748	5.4e-10	2.26e-09	-
TRO	25.7545	26.9515	28.7034	95.1611	84.7443	98.1904	50.5864	55.5412	62.2571	1.76712	1.71669	1.7e-23	6.45e-23	Up	1.04513	1.71669	1.35e-07	3.72e-07	Up	-0.721969	1.71669	1.84e-06	5.51e-06	-
LOC107987290	7.15164	15.7507	11.3089	37.5576	41.6354	39.7879	29.5398	18.8089	23.6555	1.78756	0.550332	1.07e-10	2.58e-10	Up	1.06593	0.550332	0.00061193	0.00119828	Up	-0.721581	0.550332	0.00248867	0.00494743	-
NAB1	308.006	318.317	316.656	658.867	677.902	626.231	417.967	350.441	422.647	1.0577	4.63251	8.67e-56	6.6e-55	Up	0.336882	4.63251	5.74e-06	1.39e-05	-	-0.720812	4.63251	2.55e-28	2.96e-27	-
TIMM21	281.478	262.324	243.326	324.392	357.719	369.615	212.973	223.81	201.134	0.417509	3.91105	1.26e-07	2.57e-07	-	-0.303109	3.91105	0.000533521	0.0010531	-	-0.720616	3.91105	2.72e-18	1.93e-17	-
FAM72B	345.329	256.499	327.859	833.275	716.596	679.751	465.354	455.953	431.596	1.26141	4.7712	1.14e-43	7.01e-43	Up	0.541047	4.7712	1.5e-08	4.44e-08	-	-0.720365	4.7712	4.05e-16	2.57e-15	-
ISYNA1	173.809	175.857	189.351	614.229	642.847	625.359	385.226	406.571	350.771	1.80345	4.4312	9.28e-147	1.87e-145	Up	1.08321	4.4312	4.05e-44	4.37e-43	Up	-0.720234	4.4312	4.84e-34	6.95e-33	-
STYK1	70.2663	99.8028	78.1486	169.489	204.066	175.981	102.03	120.081	111.445	1.14571	2.79204	2.41e-18	7.78e-18	Up	0.425978	2.79204	0.00306271	0.00549053	-	-0.719727	2.79204	7.15e-09	2.72e-08	-
PLOD1	330.743	362.232	351.293	967.971	876.556	918.674	589.601	550.162	538.183	1.40362	5.05131	3.22e-129	5.66e-128	Up	0.684024	5.05131	3.24e-26	2.17e-25	-	-0.719596	5.05131	1.18e-39	2e-38	-
C2orf92	41.8211	26.8621	41.2367	97.1674	90.4277	116.914	65.7985	55.5151	63.5004	1.46599	1.89381	1e-16	3.07e-16	Up	0.747296	1.89381	0.000128312	0.000271215	-	-0.718679	1.89381	7.49e-06	2.11e-05	-
STK3	54.4973	44.8981	49.4744	97.1143	86.6783	90.0256	56.5434	50.4933	59.2296	0.877538	1.87144	6.53e-09	1.42e-08	-	0.158965	1.87144	0.386466	0.459212	-	-0.718562	1.87144	1.48e-06	4.48e-06	-
EPOR	61.4192	64.8663	50.4228	170.633	168.475	158.399	103.994	107.975	90.3808	1.49201	2.58299	1.25e-32	6.11e-32	Up	0.773646	2.58299	3.59e-08	1.03e-07	-	-0.71835	2.58299	1.16e-10	5.14e-10	-
COX10	440.494	450.872	446.037	773.146	762.897	812.521	479.331	454.143	493.655	0.811755	4.95084	1.42e-55	1.08e-54	-	0.0937192	4.95084	0.112037	0.154023	-	-0.718034	4.95084	1.47e-44	2.79e-43	-
LAYN	27.6519	24.8952	24.712	269.339	274.418	270.724	159.782	176.225	159.047	3.39175	3.07939	4.49e-155	9.74e-154	Up	2.67378	3.07939	6.73e-75	1.2e-73	Up	-0.717942	3.07939	2.57e-18	1.83e-17	-
SPRY2	4.9546	1.99341	5.94516	24.4333	41.4414	32.0821	18.1847	28.2231	13.0649	2.88876	0.180469	3.57e-13	9.46e-13	Up	2.17222	0.180469	8.3e-07	2.15e-06	Up	-0.716384	0.180469	0.0152444	0.0264369	-
CD68	363.909	377.142	338.531	426.548	403.98	464.01	276.309	261.211	250.131	0.261412	4.26126	0.000188683	0.000313401	-	-0.454644	4.26126	3.65e-09	1.12e-08	-	-0.716055	4.26126	7.36e-22	6.28e-21	-
TBC1D3	36.828	25.5999	0	10.0125	13.1443	36.6217	0.141976	27.597	8.4508	-0.0609383	0.0860021	0.891579	0.909892	-	-0.776364	0.0860021	0.0440379	0.0657875	-	-0.715407	0.0860021	0.0605194	0.0924921	-
ORC1	847.209	879.376	944.341	1260.15	1258.47	1332.68	798.41	765.65	781.213	0.527626	5.74343	2.98e-32	1.44e-31	-	-0.187583	5.74343	0.00012268	0.000260026	-	-0.715209	5.74343	2e-55	4.94e-54	-
TVP23C-CDRT4	109.316	130.054	108.851	162.081	401.12	436.179	181.331	209.206	219.288	1.52263	3.57073	2.68e-10	6.31e-10	Up	0.80753	3.57073	0.000822515	0.00158827	-	-0.715094	3.57073	0.00220007	0.0044167	-
PHOSPHO2-KLHL23	54.4789	53.9895	64.9387	56.7651	89.4268	83.1169	67.4501	0.12678	71.945	0.402914	1.75657	0.139553	0.171273	-	-0.311861	1.75657	0.287466	0.354804	-	-0.714766	1.75657	0.00912947	0.0165251	-
RAB11FIP5	120.764	150.689	139.534	711.702	725.074	731.295	444.29	464.239	412.693	2.39822	4.56003	1.54e-248	6e-247	Up	1.68389	4.56003	5.27e-100	1.31e-98	Up	-0.714321	4.56003	8.86e-39	1.45e-37	-
IER5	2732.52	2716.88	2752.18	2916.02	2914.6	2813.27	1747.97	1762.9	1758.66	0.0759783	7.0606	0.010924	0.0155004	-	-0.6382	7.0606	6.18e-89	1.34e-87	-	-0.714178	7.0606	1.4e-112	8.3e-111	-
KDM4B	950.293	989.975	987.928	2197.91	2392.79	2154.37	1294.85	1388.91	1428.01	1.20383	6.37842	8.53e-147	1.72e-145	Up	0.489724	6.37842	5.04e-23	3.03e-22	-	-0.714104	6.37842	5.27e-56	1.31e-54	-
ODAPH	30.2927	26.6976	36.7791	78.798	68.6047	66.2206	46.9388	43.0538	40.2573	1.18502	1.45753	2e-10	4.73e-10	Up	0.472122	1.45753	0.0271129	0.0421065	-	-0.71288	1.45753	4.48e-05	0.000114702	-
FAM216A	158.326	147.704	160.702	402.159	404.108	428.271	243.562	276.312	233.293	1.40216	3.89654	1.25e-65	1.1e-64	Up	0.68978	3.89654	2.78e-14	1.15e-13	-	-0.712377	3.89654	1.23e-21	1.04e-20	-
PPP1R3G	4.56494	12.4763	11.2002	19.3166	27.8782	28.6112	15.4803	10.3487	20.2612	1.4122	0.0176785	2.52e-05	4.46e-05	Up	0.700052	0.0176785	0.0675118	0.0971453	-	-0.712083	0.0176785	0.020255	0.0343151	-
BAIAP2	63.3832	57.8683	72.2742	70.6101	67.971	66.245	43.4131	42.3926	39.1616	0.0818579	1.70794	0.603708	0.650075	-	-0.629717	1.70794	0.000263894	0.000538629	-	-0.711569	1.70794	3.8e-05	9.81e-05	-
MSH5	544.617	627.684	573.889	1245.99	1269.86	1280.57	797.645	774.214	747.021	1.12027	5.56937	2.18e-129	3.84e-128	Up	0.409225	5.56937	2.11e-15	9.22e-15	-	-0.711047	5.56937	2.13e-57	5.46e-56	-
CTNNAL1	378.435	319.277	376.097	536.53	471.691	505.862	311.003	309.884	304.223	0.495466	4.41239	3.29e-12	8.41e-12	-	-0.215083	4.41239	0.00578214	0.00996473	-	-0.710548	4.41239	1.85e-22	1.63e-21	-
GPR146	45.543	47.8951	54.4495	194.155	190.13	186.275	109.09	117.089	122.478	1.94536	2.70809	7.79e-58	6.2e-57	Up	1.23518	2.70809	3.26e-19	1.69e-18	Up	-0.710164	2.70809	8.82e-13	4.52e-12	-
PPM1N	33.7	26.9401	24.7184	120.706	88.5272	115.746	61.6187	63.6051	73.2793	1.92385	1.91595	8.34e-25	3.28e-24	Up	1.21395	1.91595	2.66e-09	8.27e-09	Up	-0.709873	1.91595	9.29e-06	2.6e-05	-
SCCPDH	318.95	313.325	306.723	608.236	545.697	518.794	353.375	341.182	329.336	0.833213	4.46137	1.12e-33	5.59e-33	-	0.124793	4.46137	0.103213	0.142915	-	-0.708418	4.46137	3.02e-25	3.08e-24	-
BOLA3	325.92	303.339	303.75	441.387	386.985	419.96	267.538	258.394	237.98	0.419832	4.15955	3.3e-09	7.33e-09	-	-0.288457	4.15955	0.000250057	0.000511986	-	-0.708287	4.15955	1.3e-21	1.1e-20	-
PTPRM	19.8328	11.971	12.8526	19.5484	33.2047	24.8481	14.1455	19.1634	14.0599	0.791894	0.177748	0.00931217	0.0133248	-	0.0840201	0.177748	0.923769	0.947406	-	-0.707838	0.177748	0.0191825	0.0326675	-
DOCK5	46.5923	43.905	41.6557	82.1845	115.364	105.449	63.6188	54.5713	67.2585	1.19451	1.94372	3.18e-12	8.15e-12	Up	0.487671	1.94372	0.0101775	0.0169457	-	-0.706827	1.94372	1.18e-05	3.25e-05	-
SMO	1.00831	1.83645	0.98728	24.2191	30.5578	28.9513	18.8949	14.1757	18.0705	4.32153	-0.0854799	3.1e-19	1.03e-18	Up	3.61435	-0.0854799	5.86e-11	2.02e-10	Up	-0.706662	-0.0854799	0.0116635	0.0207272	-
ERBB2	61.413	54.9117	77.2679	268.882	258.175	233.151	159.688	158.464	147.754	1.97159	3.11438	3.67e-65	3.22e-64	Up	1.26508	3.11438	4.09e-23	2.47e-22	Up	-0.706503	3.11438	2.69e-13	1.44e-12	-
CYSTM1	130.729	133.712	134.582	204.171	170.382	156.528	110.06	109.015	106.43	0.412898	2.94198	0.000211074	0.000349702	-	-0.293518	2.94198	0.0181974	0.0291261	-	-0.706413	2.94198	1.17e-09	4.78e-09	-
ITGA5	935.976	954.953	921.188	1513	1413.44	1488.5	879.594	953.731	872.526	0.650628	5.90671	1.88e-52	1.35e-51	-	-0.0555703	5.90671	0.237026	0.299104	-	-0.706197	5.90671	1.65e-60	4.49e-59	-
TGIF2	538.895	534.765	536.09	709.886	734.631	740.387	477.647	397.263	464.648	0.440507	4.95742	1.03e-14	2.92e-14	-	-0.264981	4.95742	2.17e-05	4.98e-05	-	-0.705487	4.95742	3.04e-33	4.23e-32	-
TIAM2	17.0101	10.9431	14.0506	363.286	356.398	346.361	222.397	194.047	237.956	4.65309	3.42112	3.87e-217	1.23e-215	Up	3.94924	3.42112	4.43e-127	1.45e-125	Up	-0.703796	3.42112	2.86e-17	1.92e-16	-
SAP30	198.051	204.556	219.731	467.383	517.277	526.262	287.877	332.005	308.234	1.27883	4.21339	3.07e-61	2.55e-60	Up	0.576294	4.21339	9.56e-12	3.46e-11	-	-0.702529	4.21339	9.43e-23	8.46e-22	-
HSP90AB1	13499	13179.6	13421.9	18131.6	18270.3	18582.5	11348.9	11250.9	11210.8	0.455345	9.60212	2.23e-103	3.09e-102	-	-0.246152	9.60212	6.37e-30	4.85e-29	-	-0.701497	9.60212	1.66e-237	3.01e-235	-
PLA2G2D	12.8169	11.9434	12.9242	15.7769	23.5354	22.7881	21.2523	3.10369	13.683	0.714619	-0.0905891	0.0644172	0.083102	-	0.0137242	-0.0905891	1	1	-	-0.700853	-0.0905891	0.0644172	0.0976723	-
ADGRE2	54.3098	40.8512	28.8429	75.9599	95.5861	78.8045	53.1671	49.0079	51.7362	1.01157	1.71924	8.06e-08	1.66e-07	Up	0.310934	1.71924	0.1383	0.185904	-	-0.700627	1.71924	0.000126482	0.000304149	-
IRF2BPL	1402.56	1575.63	1553.57	729.169	734.121	640.543	426.905	440.554	427.556	-1.10655	5.58557	1.88e-86	2.16e-85	Down	-1.8068	5.58557	1.35e-206	7.75e-205	Down	-0.70025	5.58557	2.38e-26	2.55e-25	-
MZB1	114.839	135.716	130.634	409.088	359.463	364.338	241.301	217.087	238.944	1.57081	3.74748	3.7e-65	3.24e-64	Up	0.8708	3.74748	6.51e-18	3.19e-17	-	-0.700008	3.74748	1.84e-17	1.25e-16	-
ADGRG1	119.027	128.01	147.527	1487.84	1493.33	1471.02	910.25	993.926	836.483	3.4949	5.51671	0	0	Up	2.79492	5.51671	4.24e-286	4.01e-284	Up	-0.69997	5.51671	4.59e-40	7.85e-39	-
NT5DC2	404.117	416.108	375.851	817.628	835.454	801.908	505.804	511.652	493.98	1.03752	4.96455	3.68e-93	4.53e-92	Up	0.337582	4.96455	5.26e-09	1.6e-08	-	-0.699939	4.96455	9.25e-47	1.86e-45	-
TBX21	211.972	196.565	216.744	1327.57	1321.12	1282.04	826.947	795.453	799.205	2.65168	5.39655	0	0	Up	1.95261	5.39655	8.22e-234	5.68e-232	Up	-0.699067	5.39655	4.12e-72	1.42e-70	-
KLHL32	32.698	34.8679	28.0725	40.3887	51.843	48.7809	26.4686	24.3379	35.8996	0.558073	1.0413	0.00769082	0.0110984	-	-0.140522	1.0413	0.582742	0.652278	-	-0.698579	1.0413	0.000984876	0.0020919	-
DNAH6	18.8339	12.9692	14.8383	56.8172	58.0967	70.2049	34.3504	35.342	44.1644	1.9789	1.12975	5.54e-18	1.77e-17	Up	1.28058	1.12975	6.31e-07	1.65e-06	Up	-0.698271	1.12975	0.000195265	0.000459651	-
SLC4A10	6.92773	5.98494	10.9	32.4025	20.6401	28.9416	14.1501	20.1729	16.066	1.76688	0.0688121	1.45e-07	2.95e-07	Up	1.06898	0.0688121	0.00563796	0.00973071	Up	-0.697829	0.0688121	0.0141314	0.0246911	-
BOLA1	118.909	107.768	93.941	161.557	177.268	218.791	112.098	120.096	111.451	0.797434	2.90096	9.29e-10	2.12e-09	-	0.0999488	2.90096	0.493584	0.567103	-	-0.69748	2.90096	5.98e-08	2.08e-07	-
CENPV	195.629	180.416	180.017	316.385	325.709	300.53	197.67	200.482	183.843	0.761492	3.66147	5.43e-22	1.98e-21	-	0.0656017	3.66147	0.472506	0.546344	-	-0.695887	3.66147	6.52e-19	4.81e-18	-
AS3MT	63.7325	63.7696	71.8561	112.907	117.949	136.094	78.4467	75.1927	72.5958	0.877888	2.28793	5.19e-11	1.26e-10	-	0.181999	2.28793	0.233001	0.294565	-	-0.695881	2.28793	1.03e-07	3.51e-07	-
CDT1	2330.09	2516.98	2401.13	4109.87	4226.46	3769.15	2537.45	2444.47	2493.39	0.74005	7.33864	3.02e-71	2.91e-70	-	0.0445239	7.33864	0.301234	0.369182	-	-0.695526	7.33864	2.87e-63	8.27e-62	-
ATL1	23.8012	11.9685	16.8173	82.4712	64.9804	63.222	37.3903	46.4194	46.1793	1.9946	1.30885	3.21e-18	1.03e-17	Up	1.29913	1.30885	1.71e-07	4.68e-07	Up	-0.69543	1.30885	0.000333864	0.00076216	-
CHST2	100.972	135.731	102.859	411.729	421.666	417.933	265.54	248.353	259.033	1.88088	3.84223	1.25e-107	1.81e-106	Up	1.18612	3.84223	9.07e-36	8.13e-35	Up	-0.694757	3.84223	2.17e-22	1.91e-21	-
SAMD10	597.187	644.635	598.602	996.046	1041.47	974.83	611.96	656.998	592.409	0.711024	5.343	7.05e-46	4.55e-45	-	0.0163496	5.343	0.776985	0.826646	-	-0.694673	5.343	9.03e-44	1.68e-42	-
RND1	43.6431	28.9355	19.7369	50.9576	49.2266	59.893	27.291	37.3283	34.1344	0.791408	1.15336	0.000614366	0.000983693	-	0.0969769	1.15336	0.713775	0.771456	-	-0.694413	1.15336	0.00206633	0.00416807	-
EXO1	591.277	561.76	641.38	822.418	848.221	863.596	497.915	519.856	549.153	0.497693	5.15614	2.19e-20	7.55e-20	-	-0.19557	5.15614	0.000901044	0.0017307	-	-0.693263	5.15614	2.3e-36	3.53e-35	-
ADAM9	161.826	163.823	175.939	308.283	339.404	359.313	192.248	213.968	216.189	1.0044	3.69466	2.46e-30	1.13e-29	Up	0.311142	3.69466	0.00130884	0.00247075	-	-0.693257	3.69466	2e-16	1.29e-15	-
XKRX	14.8972	19.0988	22.8482	50.9687	46.4237	43.704	18.969	36.4254	31.7519	1.30633	0.869165	1.01e-07	2.07e-07	Up	0.613238	0.869165	0.027964	0.0433407	-	-0.693061	0.869165	0.00233124	0.00465713	-
MIS18A	247.648	232.492	238.469	356.807	384.327	351.912	238.254	207.005	230.913	0.605077	3.9175	4.63e-16	1.38e-15	-	-0.0877931	3.9175	0.292288	0.359737	-	-0.692868	3.9175	6.42e-20	4.97e-19	-
WDR45B	988.803	959.017	997.301	1918.08	1979.84	1863.39	1145.33	1212.35	1207.89	0.96819	6.21107	6.56e-141	1.26e-139	-	0.275755	6.21107	5.89e-11	2.03e-10	-	-0.692434	6.21107	1.67e-76	6.09e-75	-
VAV2	211.898	230.507	235.55	164.579	202.11	170.826	118.112	102.995	111.445	-0.334403	3.24124	0.000615996	0.000986061	-	-1.02678	3.24124	9.74e-22	5.6e-21	Down	-0.692372	3.24124	5.78e-10	2.41e-09	-
DNAJC18	162.045	159.922	165.908	491.026	429.858	489.494	281.527	272.574	318.625	1.5306	4.07023	2.59e-70	2.45e-69	Up	0.838562	4.07023	2.86e-19	1.48e-18	-	-0.692029	4.07023	7.62e-19	5.6e-18	-
C7orf50	459.105	542.507	497.115	765.774	770.71	754.21	505.441	476.539	435.959	0.612059	4.97753	2.03e-23	7.65e-23	-	-0.0798975	4.97753	0.233806	0.295411	-	-0.691955	4.97753	6.08e-29	7.21e-28	-
LRRC42	383.412	320.277	367.156	480.26	505.414	510.887	314.023	334.014	279.166	0.482548	4.40468	4.09e-11	1e-10	-	-0.207869	4.40468	0.00906753	0.015208	-	-0.690415	4.40468	2.65e-20	2.09e-19	-
BUB1B	1519.6	1469	1486.78	2123.62	2154.84	2198.26	1334.88	1371.92	1306.11	0.532993	6.49721	7.14e-58	5.69e-57	-	-0.157402	6.49721	1.58e-05	3.67e-05	-	-0.690396	6.49721	3.5e-92	1.62e-90	-
TRIM16	90.0873	109.369	86.6584	186.117	211.343	226.938	130.387	138.892	117.431	1.12461	2.98584	2.34e-21	8.37e-21	Up	0.434274	2.98584	0.000796378	0.00153962	-	-0.690331	2.98584	8.52e-10	3.51e-09	-
STK32C	109.825	119.956	117.166	238.373	258.448	275.425	156.299	168.061	154.106	1.15287	3.28281	1.09e-32	5.31e-32	Up	0.463284	3.28281	1.94e-05	4.47e-05	-	-0.68958	3.28281	2.69e-14	1.53e-13	-
OBSCN	381.251	407.128	412.683	415.899	402.996	352.265	242.348	233.211	250.988	-0.035613	4.23367	0.616675	0.661639	-	-0.724845	4.23367	6.72e-21	3.74e-20	-	-0.689231	4.23367	8.86e-19	6.48e-18	-
FSD1	227.836	190.561	242.537	449.896	501.657	441.017	285.778	292.71	285.144	1.07478	4.14498	5.88e-39	3.32e-38	Up	0.385562	4.14498	1.6e-05	3.72e-05	-	-0.689212	4.14498	2.39e-18	1.71e-17	-
NEMP1	1189.54	1162.48	1213.23	1898.98	1900.28	1948.74	1131.12	1249.48	1184.74	0.688817	6.28071	2.2e-75	2.23e-74	-	2.76e-06	6.28071	1	1	-	-0.688813	6.28071	5.62e-75	2.01e-73	-
ZSCAN23	18.4399	18.6517	13.0228	31.1687	26.9681	28.4076	21.3706	16.3198	15.8776	0.784123	0.327953	0.00321297	0.00481467	-	0.0954839	0.327953	0.77706	0.826646	-	-0.688608	0.327953	0.00947028	0.0171017	-
KCNH2	14.8437	18.9605	18.8067	25.4404	28.5526	38.1493	15.7484	24.2016	17.0723	0.802394	0.40449	0.0038182	0.00567862	-	0.115339	0.40449	0.790347	0.837521	-	-0.687025	0.40449	0.0109883	0.01961	-
SLC22A31	3.95795	4.98944	4.94836	33.3456	30.5275	32.0712	17.1795	22.1966	20.0801	2.75484	0.172771	2.32e-15	6.71e-15	Up	2.06776	0.172771	1.84e-07	5.04e-07	Up	-0.686937	0.172771	0.00555097	0.0103873	-
ZNF248	173.809	151.551	166.3	343.08	315.836	340.108	193.06	216.579	210.966	1.02201	3.68165	1.04e-34	5.34e-34	Up	0.335688	3.68165	0.000291435	0.000592252	-	-0.686316	3.68165	5.31e-18	3.71e-17	-
PELO	475.97	516.839	509.986	757.596	725.998	779.674	443.352	499.795	463.13	0.590418	4.9677	1.81e-26	7.5e-26	-	-0.0957119	4.9677	0.119793	0.163481	-	-0.686129	4.9677	2.88e-34	4.17e-33	-
FAM234B	77.6515	73.7513	68.3904	235.959	203.304	200.683	125.931	148.113	123.711	1.54057	2.94196	2.23e-37	1.22e-36	Up	0.854593	2.94196	1.35e-10	4.55e-10	-	-0.685969	2.94196	1.81e-10	7.91e-10	-
LAIR2	60.165	46.5411	57.6335	282.508	267.615	278.787	167.663	177.109	170.674	2.33154	3.20009	1.1e-104	1.54e-103	Up	1.6466	3.20009	3.53e-42	3.67e-41	Up	-0.684923	3.20009	7.12e-17	4.68e-16	-
RUBCNL	8.92472	8.98309	1.95892	51.9505	52.2056	54.8013	32.3168	35.319	31.1282	2.97745	0.830479	6.94e-26	2.82e-25	Up	2.29306	0.830479	4.87e-13	1.89e-12	Up	-0.684286	0.830479	0.000541213	0.00119581	-
CCHCR1	451.564	484.964	484.911	836.321	797.791	861.4	552.22	501.735	499.023	0.811584	5.04778	1.95e-49	1.34e-48	-	0.127642	5.04778	0.0361427	0.054852	-	-0.683941	5.04778	2.49e-36	3.81e-35	-
THAP3	128.203	136.276	114.4	227.264	210.106	212.216	117.445	136.124	150.953	0.777467	3.12889	8.79e-14	2.38e-13	-	0.094622	3.12889	0.438689	0.512733	-	-0.682841	3.12889	3.97e-11	1.82e-10	-
ING1	324.469	353.082	306.359	596.241	561.922	569.479	347.452	381.75	347.217	0.812222	4.51997	2.64e-38	1.47e-37	-	0.129688	4.51997	0.0659387	0.0950177	-	-0.682533	4.51997	3.72e-28	4.29e-27	-
STAT3	3796.12	3775.84	3641.86	7757.6	7710.52	7708.91	4776.31	4778.99	4886.28	1.04742	8.20195	0	0	Up	0.364966	8.20195	1.02e-41	1.04e-40	-	-0.682455	8.20195	4.3e-163	4.13e-161	-
ART3	18.4894	16.4141	15.3692	33.6147	34.8833	23.775	28.3487	12.3346	16.7318	0.872439	0.394867	0.00217508	0.00330755	-	0.190235	0.394867	0.604411	0.672615	-	-0.682172	0.394867	0.0159993	0.0276283	-
TMEM134	459.61	377.704	480.081	665.148	779.8	677.865	458.938	455.403	409.196	0.688084	4.84959	8.93e-17	2.74e-16	-	0.0066957	4.84959	0.947002	0.964356	-	-0.681387	4.84959	1.95e-16	1.25e-15	-
OCRL	67.4084	49.8868	48.4518	113.925	76.7263	89.0389	62.586	56.5349	55.2266	0.753535	1.94323	2.77e-05	4.88e-05	-	0.0727404	1.94323	0.75816	0.809981	-	-0.680785	1.94323	0.000155479	0.000370671	-
ORC6	408.614	408.33	407.332	513.064	521.997	545.088	326.955	323.415	334.918	0.3675	4.52119	1.75e-11	4.36e-11	-	-0.313178	4.52119	4.03e-07	1.07e-06	-	-0.680677	4.52119	2.52e-32	3.39e-31	-
GAPDH	78470.7	81946.4	79741.5	186907	189385	200255	119716	122853	117208	1.26345	12.7921	0	0	Up	0.583117	12.7921	3.23e-81	6.27e-80	-	-0.68033	12.7921	3.54e-110	2.01e-108	-
MACC1	16.1623	17.5532	15.4904	32.0037	19.4115	25.5979	15.061	16.4721	16.395	0.642547	0.212309	0.0240544	0.032745	-	-0.037634	0.212309	1	1	-	-0.68015	0.212309	0.0187079	0.0319384	-
TNXB	43.5978	35.459	39.9773	140.054	141.418	111.732	81.7933	72.4669	91.1063	1.72125	2.22464	1.04e-26	4.32e-26	Up	1.04114	2.22464	3.58e-09	1.1e-08	Up	-0.680087	2.22464	1.47e-06	4.44e-06	-
CEP170B	413.015	436.079	393.742	326.425	319.1	352.48	199.971	207.938	214.846	-0.316935	4.12043	2.4e-06	4.53e-06	-	-0.996341	4.12043	6.79e-41	6.85e-40	-	-0.679406	4.12043	3.03e-18	2.14e-17	-
TFB1M	138.007	145.698	145.212	431.032	461.435	444.024	272.716	294.54	267.177	1.63885	3.97885	5.58e-101	7.55e-100	Up	0.959454	3.97885	4.88e-29	3.61e-28	-	-0.679388	3.97885	9.08e-25	9.05e-24	-
PLEKHA8	157.461	149.665	179.186	422.616	414.74	407.701	258.509	277.513	241.997	1.35561	3.92859	1.7e-65	1.49e-64	Up	0.677287	3.92859	1.36e-14	5.71e-14	-	-0.678323	3.92859	4.27e-21	3.52e-20	-
DIP2C	28.7143	34.9493	27.7315	22.57	19.7069	18.6518	14.1406	7.74361	16.0676	-0.581018	0.331371	0.0233571	0.0318521	-	-1.25919	0.331371	1.2e-05	2.81e-05	Down	-0.678163	0.331371	0.0341792	0.0552065	-
CTSB	2652.84	2789.71	2772.75	4291.34	4202.49	4383.24	2676.1	2742.24	2639.78	0.648302	7.45813	3.49e-98	4.55e-97	-	-0.027864	7.45813	0.395246	0.468409	-	-0.676165	7.45813	7.43e-106	4.1e-104	-
RHPN2	75.8731	92.4873	89.2512	82.7163	81.1661	100.269	53.014	50.0094	62.1447	0.0351892	2.08816	0.847388	0.871601	-	-0.639904	2.08816	5.15e-05	0.00011366	-	-0.675089	2.08816	2.23e-05	5.92e-05	-
KIAA0895L	518.961	529.522	563.767	694.593	736.745	706.471	445.964	454.498	439.348	0.407007	4.94505	1.6e-15	4.66e-15	-	-0.267038	4.94505	2.61e-06	6.52e-06	-	-0.674044	4.94505	5.67e-37	8.87e-36	-
ARMCX4	14.8543	12.9695	17.8244	26.471	23.6227	28.9247	16.1588	20.1712	13.0589	0.785494	0.210824	0.00628618	0.00915838	-	0.112179	0.210824	0.843831	0.881967	-	-0.673281	0.210824	0.0146477	0.0255101	-
HSD17B8	127.77	129.723	124.666	211.572	252.313	239.927	150.444	152.399	138.57	0.880139	3.2193	6.88e-19	2.26e-18	-	0.207726	3.2193	0.0619682	0.0898013	-	-0.672409	3.2193	3.78e-12	1.85e-11	-
CPM	135.999	126.543	100	566.842	560.305	554.352	340.555	385.13	329.764	2.21254	4.23035	1.08e-151	2.27e-150	Up	1.54073	4.23035	3.78e-63	5.71e-62	Up	-0.671811	4.23035	8e-23	7.22e-22	-
YBX3	1587.55	1675.4	1680.29	1877.46	1949.83	1820.22	1186.48	1202.15	1157.66	0.192409	6.41572	1.81e-07	3.66e-07	-	-0.47911	6.41572	7.24e-34	6.15e-33	-	-0.671519	6.41572	1.31e-67	4.01e-66	-
DYRK3	108.631	104.013	107.604	249.308	255.154	236.412	158.21	153.187	153.888	1.20957	3.21829	2.18e-38	1.21e-37	Up	0.538322	3.21829	3.13e-07	8.41e-07	-	-0.671245	3.21829	5.32e-15	3.16e-14	-
GSTM3	55.7359	87.4593	68.692	163.988	184.259	161.404	109.66	107.479	102.848	1.26526	2.67447	6.45e-22	2.34e-21	Up	0.594125	2.67447	3.6e-05	8.09e-05	-	-0.671124	2.67447	3.46e-08	1.24e-07	-
ATP2A1	60.0848	73.8769	69.7003	125.669	117.607	130.258	86.4694	81.1639	66.8184	0.873612	2.32178	5.86e-11	1.42e-10	-	0.202723	2.32178	0.194178	0.251196	-	-0.670881	2.32178	3.05e-07	9.9e-07	-
HERC3	522.903	500.85	551.24	1089.89	1097.05	1020.08	630.483	680.536	705.27	1.02594	5.36061	7.14e-84	7.94e-83	Up	0.356262	5.36061	7.13e-10	2.3e-09	-	-0.669676	5.36061	5.92e-39	9.75e-38	-
FGFR4	12.8847	9.97732	9.88909	28.4961	18.6929	18.6782	11.1207	16.1401	14.0559	1.00099	-0.070383	0.00255833	0.0038647	Up	0.331615	-0.070383	0.441841	0.515817	-	-0.669329	-0.070383	0.0313501	0.051066	-
KMT5C	311.041	297.355	296.834	564.019	491.381	525.552	344.284	341.143	309.273	0.804227	4.39858	6.53e-32	3.12e-31	-	0.135844	4.39858	0.0738593	0.105328	-	-0.668381	4.39858	5.02e-23	4.56e-22	-
BEND3	140.65	139.699	137.534	167.61	171.416	173.756	115.081	110.015	97.4082	0.294784	2.93867	0.00208691	0.00318273	-	-0.373532	2.93867	0.000608082	0.00119092	-	-0.668314	2.93867	7.13e-11	3.2e-10	-
MYH6	8.90435	160.291	20.1366	73.4735	40.429	27.7046	35.5263	28.5921	24.8387	-0.419321	1.40295	0.136151	0.167412	-	-1.0866	1.40295	0.000191842	0.000398158	Down	-0.66728	1.40295	0.0286212	0.0470077	-
DHCR24	1668.93	1678.39	1642.55	2435.36	2396.73	2466.03	1537.89	1514.16	1547.17	0.548365	6.67131	5.33e-68	4.88e-67	-	-0.117576	6.67131	0.000631747	0.00123504	-	-0.66594	6.67131	1.94e-96	9.58e-95	-
TXLNB	11.8993	8.98051	5.92175	30.4388	19.6596	26.8793	18.1669	15.1464	15.0626	1.50893	0.0352571	4.71e-06	8.73e-06	Up	0.84301	0.0352571	0.0274683	0.0426079	-	-0.66585	0.0352571	0.0206974	0.0349908	-
ATAD5	818.171	767.256	836.418	1171.76	1178.21	1099.12	725.83	701.166	748.197	0.510338	5.60379	1.03e-28	4.51e-28	-	-0.15498	5.60379	0.00198804	0.00366452	-	-0.665318	5.60379	6.77e-46	1.32e-44	-
HSD17B6	16.8513	10.9732	13.8522	49.0389	52.2501	39.4358	28.2808	32.2892	28.1155	1.7474	0.800768	3.98e-12	1.01e-11	Up	1.08218	0.800768	0.000116787	0.000247979	Up	-0.665177	0.800768	0.0019185	0.0038927	-
SNX29	780.675	793.596	698.585	1198.3	1197.8	1217.36	771.697	713.41	793.855	0.668787	5.62448	3.79e-42	2.25e-41	-	0.00396603	5.62448	0.951468	0.967687	-	-0.66482	5.62448	1.64e-41	2.88e-40	-
AOC2	13.8475	21.957	17.8102	27.3591	40.4123	44.3654	26.2419	25.228	19.085	1.05847	0.614582	7e-05	0.000120012	Up	0.393785	0.614582	0.19653	0.253811	-	-0.664655	0.614582	0.00819498	0.01496	-
PIP4P2	106.017	97.7892	89.014	106.856	113.33	102.501	66.6521	79.6893	57.2489	0.140332	2.33658	0.29348	0.338743	-	-0.523676	2.33658	0.00028039	0.000570962	-	-0.664004	2.33658	2.27e-06	6.75e-06	-
MTCL1	22.7702	26.944	24.7368	3.91607	3.93647	5.16118	2.02337	4.0319	2.00961	-2.48472	-0.541297	6.17e-11	1.5e-10	Down	-3.14867	-0.541297	8.33e-14	3.36e-13	Down	-0.664001	-0.541297	0.388725	0.470016	-
CDC42EP2	47.5453	50.8946	41.5334	89.2956	69.8666	83.7521	53.5076	50.4739	49.2005	0.793596	1.73961	1.2e-06	2.3e-06	-	0.129841	1.73961	0.512179	0.584612	-	-0.663744	1.73961	4.66e-05	0.000119014	-
TRPS1	25.7267	30.933	36.6407	42.1775	43.3699	34.235	21.2247	35.281	19.088	0.359935	0.887908	0.144759	0.177063	-	-0.302437	0.887908	0.279688	0.346317	-	-0.662357	0.887908	0.00738238	0.0135676	-
FZD2	9.21827	5.61381	14.1344	50.6969	44.0931	41.6739	27.0507	28.3869	30.6991	2.2215	0.699092	3.2e-16	9.59e-16	Up	1.55922	0.699092	3.17e-07	8.51e-07	Up	-0.66221	0.699092	0.00231695	0.00463141	-
NACA2	39.9322	30.7218	56.974	55.8098	48.5788	61.1956	47.0258	34.6044	22.8734	0.374701	1.3257	0.130306	0.160739	-	-0.287515	1.3257	0.285832	0.352954	-	-0.662206	1.3257	0.00841028	0.0153252	-
PRSS21	48.5326	41.9029	54.4548	104.021	87.6343	89.0441	57.5658	61.5636	58.2348	0.952515	1.90429	7.36e-10	1.69e-09	-	0.290813	1.90429	0.103092	0.142762	-	-0.661691	1.90429	9.9e-06	2.76e-05	-
AFAP1L2	81.2725	78.7267	86.108	643.121	679.806	655.24	392.9	448.129	409.729	3.00483	4.3939	8.1e-286	3.81e-284	Up	2.34358	4.3939	5.17e-144	2.04e-142	Up	-0.661247	4.3939	1.03e-29	1.26e-28	-
ZSCAN30	119.692	133.663	142.265	499.468	466.737	464.551	302.478	294.987	307.489	1.85394	4.04948	1.14e-125	1.93e-124	Up	1.19299	4.04948	2.89e-43	3.08e-42	Up	-0.660952	4.04948	6.52e-25	6.54e-24	-
SERTAD1	221.255	217.01	220.32	433.65	476.671	468.738	274.185	303.589	294.16	1.06553	4.14083	2.74e-51	1.94e-50	Up	0.404644	4.14083	2.64e-07	7.13e-07	-	-0.660888	4.14083	3.99e-23	3.64e-22	-
CXXC5	29.8643	38.9193	38.615	83.2841	91.6283	90.9904	64.3846	62.554	41.1921	1.30488	1.75253	8.96e-13	2.34e-12	Up	0.644693	1.75253	0.00121834	0.00230692	-	-0.660169	1.75253	9.58e-05	0.000233934	-
PTCH2	27.7046	44.9153	28.6698	19.5562	25.617	29.9182	14.1455	11.1246	22.0755	-0.430791	0.544705	0.110562	0.137933	-	-1.09064	0.544705	0.000210708	0.000435032	Down	-0.659844	0.544705	0.0344756	0.055637	-
SLC7A1	2239.34	2305.04	2289.78	2574.59	2621.62	2504.98	1608.63	1572.79	1694.7	0.172486	6.87255	3.1e-07	6.18e-07	-	-0.48695	6.87255	3.26e-42	3.4e-41	-	-0.659435	6.87255	1.97e-78	7.41e-77	-
DCLRE1B	350.885	389.19	330.385	381.357	398.15	372.587	251.402	242.263	235.956	0.106356	4.1635	0.134535	0.165627	-	-0.552686	4.1635	6.56e-13	2.52e-12	-	-0.659041	4.1635	3.93e-18	2.76e-17	-
MPI	890.869	916.184	985.782	2355.11	2451.38	2485.05	1581.01	1576.79	1460.22	1.38424	6.4708	5.66e-240	2.07e-238	Up	0.725407	6.4708	7.23e-59	1.01e-57	-	-0.658828	6.4708	1.28e-61	3.59e-60	-
RNF24	252.886	238.446	286.513	910.691	917.683	877.379	578.089	551.332	586.131	1.79809	4.97387	1.22e-202	3.59e-201	Up	1.14061	4.97387	3.3e-69	5.42e-68	Up	-0.657478	4.97387	1.66e-39	2.77e-38	-
NKD2	57.4092	66.8571	72.2689	255.787	284.817	261.818	152.553	186.668	169.678	2.02761	3.19965	3.73e-69	3.48e-68	Up	1.37092	3.19965	1.56e-27	1.1e-26	Up	-0.656678	3.19965	5.85e-12	2.83e-11	-
MAP7D2	20.2839	20.3061	20.175	52.0604	36.6706	39.963	25.4756	24.0892	31.9684	1.07851	0.800767	7.35e-06	1.35e-05	Up	0.421996	0.800767	0.137203	0.184581	-	-0.656492	0.800767	0.00388591	0.00747162	-
TMEM67	91.039	65.2574	74.4581	169.718	149.247	164.151	109.357	111.438	85.6427	1.06459	2.64533	2.41e-15	6.97e-15	Up	0.408404	2.64533	0.00593788	0.0102173	-	-0.656174	2.64533	3.39e-07	1.09e-06	-
ZNF616	56.6527	67.6437	79.3688	111.691	111.163	114.306	71.0904	79.2131	63.5187	0.726025	2.21953	1.71e-07	3.46e-07	-	0.0699482	2.21953	0.682886	0.743358	-	-0.656069	2.21953	1.99e-06	5.95e-06	-
DUSP5	652.594	679.529	727.453	5127.95	5506.18	5488.61	3452.38	3427.93	3352.44	2.96836	7.42014	0	0	Up	2.31254	7.42014	0	0	Up	-0.655826	7.42014	6.84e-81	2.68e-79	-
C5orf34	128.747	122.727	142.546	151.022	138.851	149.953	93.9067	86.8374	98.3833	0.158194	2.77043	0.14753	0.180216	-	-0.496844	2.77043	2.3e-05	5.27e-05	-	-0.655034	2.77043	1.06e-08	3.95e-08	-
CCNJL	28.0669	32.4518	31.3211	38.2305	37.1697	43.7249	27.0539	23.3969	25.0707	0.373008	0.876391	0.0766002	0.0977571	-	-0.280947	0.876391	0.265028	0.330166	-	-0.653941	0.876391	0.002995	0.00587888	-
RAD54L	626.191	602.006	637.46	895.444	836.768	902.886	581.72	566.965	525.77	0.49782	5.22269	7.77e-23	2.89e-22	-	-0.156073	5.22269	0.00500652	0.00871341	-	-0.653892	5.22269	1.02e-36	1.59e-35	-
EIF4EBP1	377.348	390.167	375.995	827.454	811.664	849.102	534.149	555.074	492.02	1.1212	4.97815	3.54e-96	4.48e-95	Up	0.467422	4.97815	8.82e-15	3.74e-14	-	-0.653775	4.97815	3.03e-37	4.76e-36	-
GINS1	383.355	319.449	330.617	451.543	513.68	475.629	306.466	294.137	315.795	0.479305	4.36144	1.07e-10	2.57e-10	-	-0.17335	4.36144	0.0315191	0.0484655	-	-0.652654	4.36144	6.41e-18	4.45e-17	-
THAP2	26.7623	30.9402	15.7898	77.4845	71.8992	72.4432	49.4685	39.4015	52.1987	1.5895	1.45246	2.79e-15	8.05e-15	Up	0.937775	1.45246	2.06e-05	4.75e-05	-	-0.651702	1.45246	0.000256446	0.000594672	-
CETN3	88.129	78.8246	85.1034	164.786	152.671	151.121	98.9617	105.96	93.3848	0.893843	2.64399	4.33e-15	1.24e-14	-	0.242512	2.64399	0.0610021	0.0885093	-	-0.651325	2.64399	2.88e-09	1.14e-08	-
RGS12	297.438	274.227	288.165	141.49	144.191	152.541	102.479	88.0228	88.322	-0.972388	3.26871	1.64e-29	7.34e-29	-	-1.62354	3.26871	5.23e-64	8e-63	Down	-0.651148	3.26871	7.57e-09	2.87e-08	-
GINS2	679.438	704.642	649.642	865.803	860.93	966.462	598.128	550.808	565.439	0.404775	5.2833	2.73e-13	7.28e-13	-	-0.246362	5.2833	3.54e-05	7.98e-05	-	-0.651136	5.2833	2.08e-30	2.61e-29	-
MSH6	1488.72	1482.81	1423.8	1819.56	1863.98	1827.03	1205.58	1147.76	1156.64	0.326278	6.34003	1.04e-21	3.73e-21	-	-0.324471	6.34003	2.4e-18	1.2e-17	-	-0.650748	6.34003	3.61e-75	1.3e-73	-
ANGPTL6	26.6308	38.6944	28.8208	177.218	133.202	145.055	84.9865	102.953	102.048	2.27021	2.36835	3.62e-39	2.05e-38	Up	1.61946	2.36835	3.77e-18	1.87e-17	Up	-0.650733	2.36835	5.34e-06	1.53e-05	-
SLC2A13	88.1651	100.036	106.057	262.827	222.021	239.931	145.025	184.295	132.257	1.29937	3.17448	2.27e-24	8.81e-24	Up	0.648801	3.17448	1.85e-06	4.66e-06	-	-0.650567	3.17448	5.42e-08	1.9e-07	-
APP	368.296	452.064	404.698	1266.65	1209.47	1347.23	798.783	853.826	783.169	1.64167	5.49772	1.6e-162	3.62e-161	Up	0.991396	5.49772	5.25e-53	6.65e-52	-	-0.650275	5.49772	1.18e-30	1.49e-29	-
COL6A2	1205.28	1281.26	1239.86	1500.33	1445.19	1390.9	933.003	940.711	890.6	0.219076	6.03149	5.63e-08	1.17e-07	-	-0.430808	6.03149	3.07e-23	1.86e-22	-	-0.649884	6.03149	1.97e-53	4.64e-52	-
SCOC	218.832	226.506	252.42	380.253	403.939	411.554	242.398	256.381	263.036	0.776374	4.01015	2.2e-26	9.07e-26	-	0.126629	4.01015	0.121732	0.165781	-	-0.649742	4.01015	1.51e-19	1.15e-18	-
MAP3K20	532.727	543.467	521.016	606.186	625.367	649.09	426.205	407.46	365.606	0.235307	4.82355	2.65e-05	4.67e-05	-	-0.41335	4.82355	1.44e-11	5.14e-11	-	-0.648656	4.82355	4.38e-28	5.03e-27	-
RPF2	295.601	254.03	252.209	350.719	368.877	381.241	233.334	244.879	223.792	0.456643	3.98309	1.84e-09	4.13e-09	-	-0.191837	3.98309	0.0217077	0.034291	-	-0.648478	3.98309	1.17e-16	7.59e-16	-
GSTM2	68.9668	84.3006	92.4049	366.099	373.786	378.735	217.805	238.25	257.685	2.1851	3.6574	2.99e-111	4.54e-110	Up	1.53733	3.6574	8.23e-47	9.32e-46	Up	-0.647758	3.6574	9.72e-17	6.34e-16	-
ABI2	697.586	652.343	726.815	1398.48	1358.9	1478.77	893.391	902.993	907.248	1.02788	5.76666	3.3e-111	4.99e-110	Up	0.380436	5.76666	2.85e-14	1.18e-13	-	-0.647445	5.76666	3.33e-48	6.91e-47	-
ASTL	7.30122	12.5441	14.0453	52.9916	65.7501	65.1227	42.7373	32.2815	42.1828	2.42644	1.08658	2.01e-22	7.42e-22	Up	1.77895	1.08658	1.11e-10	3.78e-10	Up	-0.647428	1.08658	0.000825216	0.00177412	-
CCDC74B	32.9492	27.0591	27.9659	47.9499	44.4755	67.6184	27.6074	45.0782	29.3164	0.859866	1.14799	0.00021179	0.000350845	-	0.212481	1.14799	0.428415	0.502252	-	-0.647367	1.14799	0.00480001	0.00907957	-
RFX2	503.281	439.875	472.002	475.303	524.275	479.739	306.003	308.905	330.294	0.064043	4.54078	0.327094	0.374235	-	-0.582109	4.54078	6.08e-17	2.85e-16	-	-0.646151	4.54078	8.1e-21	6.57e-20	-
OTUD1	342.635	392.185	340.316	350.089	358.707	310.77	226.154	220.041	205.843	-0.0759769	4.06066	0.337569	0.38524	-	-0.721134	4.06066	2.32e-17	1.11e-16	-	-0.645156	4.06066	7.41e-14	4.11e-13	-
NOD2	25.7477	22.9467	30.6966	78.4076	90.7023	73.5716	53.5109	54.4962	47.1976	1.60785	1.57715	1.47e-17	4.63e-17	Up	0.963451	1.57715	3.17e-06	7.86e-06	-	-0.644379	1.57715	8.55e-05	0.000210257	-
EXD2	79.241	80.8284	74.1938	156.825	158.588	168.513	94.9576	108.991	105.417	1.045	2.6552	4.53e-20	1.55e-19	Up	0.400714	2.6552	0.00181254	0.00336188	-	-0.644284	2.6552	1.85e-09	7.39e-09	-
RDH10	193.188	166.497	153.153	1108.75	1114.48	1039.13	722.096	649.177	716.554	2.66864	5.14613	9.68368665848843e-321	5.2072542809084e-319	Up	2.02464	5.14613	1.4e-162	6.22e-161	Up	-0.643998	5.14613	1.67e-32	2.28e-31	-
TLCD3B	206.78	220.316	198.014	200.076	178.46	190.638	125.488	113.231	125.504	-0.135057	3.25017	0.128465	0.158588	-	-0.778539	3.25017	3.65e-15	1.58e-14	-	-0.64348	3.25017	1.92e-10	8.37e-10	-
ACSS2	185.291	154.653	164.241	359.865	340.78	358.895	223.175	225.103	229.912	1.07056	3.76741	3.2e-42	1.91e-41	Up	0.427344	3.76741	1.05e-06	2.7e-06	-	-0.643209	3.76741	2.49e-18	1.78e-17	-
PMF1-BGLAP	27.1003	25.8002	67.677	75.7902	73.4108	54.6205	64.9318	40.7225	24.6318	0.754953	1.5117	0.00764385	0.0110367	-	0.111917	1.5117	0.750667	0.803092	-	-0.643023	1.5117	0.0221229	0.0371616	-
TTBK1	1.97717	3.99271	1.97492	30.4216	24.6077	26.9377	25.1656	14.1473	13.0607	3.30802	-0.0522849	1.44e-14	4.03e-14	Up	2.66494	-0.0522849	2.91e-08	8.4e-08	Up	-0.642823	-0.0522849	0.0256433	0.0425346	-
TRARG1	25.7539	27.9426	21.7515	15.6788	17.7418	15.5337	13.1145	10.0963	8.03692	-0.619611	0.0687644	0.0266283	0.0360385	-	-1.26186	0.0687644	3.58e-05	8.04e-05	Down	-0.642243	0.0687644	0.0652184	0.0987495	-
CCL22	52.6803	63.4396	55.7807	75.7785	82.209	67.9039	54.3481	50.461	39.9155	0.394194	1.75756	0.0162102	0.0225459	-	-0.247729	1.75756	0.177465	0.231987	-	-0.641916	1.75756	0.000135605	0.000325128	-
VASH1	224.876	207.545	211.743	296.114	298.535	282.568	187.819	181.719	192.761	0.445662	3.66397	3.59e-09	7.95e-09	-	-0.196	3.66397	0.0208758	0.0330848	-	-0.64166	3.66397	3.01e-16	1.92e-15	-
POLD2	1524.14	1627.51	1626.87	2143.13	2171.3	2147.69	1433.75	1380.88	1330.37	0.435459	6.53726	3.22e-34	1.63e-33	-	-0.205188	6.53726	8.71e-08	2.44e-07	-	-0.640647	6.53726	4.89e-69	1.54e-67	-
GARS1	2782.22	2771.03	2741.92	4110.66	4171.05	4264.86	2732.38	2671.93	2642.59	0.596785	7.44514	7.94e-96	1e-94	-	-0.0438475	7.44514	0.152522	0.202789	-	-0.640632	7.44514	6.2e-109	3.48e-107	-
TMEM107	199.956	219.854	184.367	406.024	440.955	467.378	249.186	312.838	281.505	1.12079	4.06583	2.47e-34	1.25e-33	Up	0.481294	4.06583	8.61e-07	2.23e-06	-	-0.639492	4.06583	2.72e-13	1.45e-12	-
CUL7	310.936	340.425	339.088	718.503	724.224	696.092	457.756	449.582	466.04	1.11074	4.76782	6.7e-95	8.35e-94	Up	0.471497	4.76782	1.09e-14	4.6e-14	-	-0.639243	4.76782	2.1e-36	3.23e-35	-
GRINA	618.107	632.662	550.971	1274.65	1251.11	1239.5	840.025	839.72	738.041	1.06331	5.59184	1.65e-85	1.88e-84	Up	0.424231	5.59184	3.01e-13	1.18e-12	-	-0.639077	5.59184	5.84e-34	8.32e-33	-
MPP6	115.601	111.917	142.338	333.882	325.307	337.62	205.888	230.638	203.551	1.42915	3.60831	2.02e-55	1.53e-54	Up	0.790452	3.60831	2.18e-15	9.52e-15	-	-0.63869	3.60831	4.99e-15	2.97e-14	-
PEX11A	24.2124	23.1658	33.9367	56.3726	53.8286	58.8349	33.4374	37.9965	37.0065	1.05164	1.18284	1.56e-07	3.17e-07	Up	0.413383	1.18284	0.0693717	0.0995913	-	-0.638237	1.18284	0.000784697	0.00169286	-
FKBP4	849.857	822.218	834.161	1255.87	1236.23	1296.93	775.634	847.788	811.243	0.595924	5.72076	1.49e-46	9.7e-46	-	-0.0418172	5.72076	0.366754	0.438903	-	-0.637741	5.72076	3.13e-52	7.12e-51	-
POLE2	324.885	340.284	297.743	384.159	406.875	422.859	288.675	236.298	255.028	0.333852	4.16497	1.34e-05	2.41e-05	-	-0.30375	4.16497	0.000253894	0.000519028	-	-0.6376	4.16497	1.2e-15	7.42e-15	-
BOD1	110.934	104.769	114.807	136.224	129.956	160.059	85.8577	110.946	77.3352	0.366101	2.66068	0.00567631	0.00830132	-	-0.269575	2.66068	0.0579397	0.0844128	-	-0.635672	2.66068	2.96e-06	8.69e-06	-
ZC3HAV1L	135.234	113.976	118.355	514.927	590.018	556.748	320.71	358.777	390.123	2.17534	4.22997	5.13e-119	8.3e-118	Up	1.54001	4.22997	7.09e-54	9.14e-53	Up	-0.635325	4.22997	6.14e-16	3.85e-15	-
DCP1B	347.68	333.275	339.402	454.713	482.73	504.517	331.118	293.801	303.222	0.498238	4.361	6.99e-15	1.99e-14	-	-0.136666	4.361	0.0553502	0.0811286	-	-0.634903	4.361	2.57e-22	2.25e-21	-
PLEKHH1	20.6354	34.5946	23.1587	39.3989	21.9516	28.3231	12.401	21.4503	23.766	0.193512	0.556032	0.539756	0.588852	-	-0.441302	0.556032	0.177071	0.231518	-	-0.634799	0.556032	0.0350188	0.0564455	-
PDLIM7	730.909	790.331	713.329	1224.74	1175.2	1171.26	768.441	803.371	728.966	0.676542	5.61413	9.41e-47	6.16e-46	-	0.0421564	5.61413	0.416221	0.489714	-	-0.634384	5.61413	1.95e-41	3.42e-40	-
EFR3B	14.7727	23.353	22.2746	33.3689	34.0159	30.4637	21.7981	19.3586	21.7858	0.69341	0.528277	0.00697142	0.0101094	-	0.0593258	0.528277	0.863582	0.898585	-	-0.634059	0.528277	0.0114385	0.0203577	-
ANKRD34A	40.6169	36.9184	38.5898	156.831	168.512	156.281	112.047	100.953	97.4009	2.04886	2.47925	6.22e-51	4.37e-50	Up	1.41536	2.47925	1.41e-20	7.74e-20	Up	-0.633486	2.47925	6.14e-09	2.35e-08	-
PFKP	2690.98	2750.08	2775.68	6281.45	6385.8	6247.61	4049.26	4086.06	4065.25	1.2029	7.88982	0	0	Up	0.570292	7.88982	7.32e-93	1.68e-91	-	-0.632611	7.88982	4.25e-138	3.25e-136	-
RFC3	941.518	848.724	867.19	1188.61	1193.6	1172.59	716.776	786.261	791.626	0.419715	5.68389	1.52e-19	5.13e-19	-	-0.211728	5.68389	2.33e-05	5.34e-05	-	-0.631443	5.68389	2.68e-40	4.6e-39	-
VKORC1	833.973	869.154	789.491	1208.74	1187.91	1285.3	793.685	812.509	770.108	0.562456	5.69086	2.45e-34	1.25e-33	-	-0.0688948	5.69086	0.169233	0.222516	-	-0.63135	5.69086	4.84e-42	8.62e-41	-
RRAGD	71.3128	72.8645	69.2561	241.144	260.61	265.721	161.582	159.462	174.521	1.84408	3.16947	6.94e-69	6.44e-68	Up	1.21394	3.16947	2.4e-25	1.56e-24	Up	-0.630129	3.16947	3.91e-13	2.06e-12	-
HSD17B12	872.582	843.159	910.482	950.983	966.483	942.56	592.828	614.737	641.527	0.123073	5.47109	0.00480281	0.00707853	-	-0.506104	5.47109	1.57e-26	1.06e-25	-	-0.629176	5.47109	1.55e-41	2.73e-40	-
TIFA	362.688	281.36	311.668	271.545	274.852	278.235	158.62	189.718	184.726	-0.21281	3.81479	0.0251803	0.0341815	-	-0.841833	3.81479	5.35e-17	2.52e-16	-	-0.629022	3.81479	8.74e-10	3.59e-09	-
TRIB3	412.653	445.517	450.232	563.837	550.003	588.753	353.6	371.054	376.168	0.379434	4.63822	1.65e-11	4.1e-11	-	-0.249084	4.63822	6.62e-05	0.000144011	-	-0.628517	4.63822	5.77e-27	6.36e-26	-
EGLN1	696.929	687.322	781.471	1903.19	1925.59	1802.34	1198.35	1253.25	1191.96	1.37856	6.10955	8.39e-204	2.48e-202	Up	0.750319	6.10955	1.44e-53	1.84e-52	-	-0.628236	6.10955	7.67e-49	1.61e-47	-
BCKDHA	827.003	821.219	857.995	2070.83	1915.71	2098.45	1282.51	1345.45	1308.23	1.27941	6.24014	9.87e-199	2.82e-197	Up	0.651185	6.24014	7.81e-46	8.68e-45	-	-0.628227	6.24014	2.11e-54	5.09e-53	-
TNFSF9	121.114	159.677	136.531	129.486	126.25	111.899	78.7664	75.7225	83.4258	-0.182003	2.65165	0.139939	0.171681	-	-0.809573	2.65165	1.03e-09	3.3e-09	-	-0.627568	2.65165	4.57e-06	1.32e-05	-
CLK3	810.105	858.165	843.093	1858.99	1742.39	1893.66	1182.47	1186.06	1187.74	1.12934	6.12481	2.48e-166	5.8e-165	Up	0.501863	6.12481	2.81e-29	2.11e-28	-	-0.627477	6.12481	2.74e-57	6.96e-56	-
STAG3	565.748	516.999	565.615	923.892	935.146	1043.68	602.512	649.113	626.975	0.815842	5.28005	3.06e-45	1.95e-44	-	0.188529	5.28005	0.0024332	0.00443069	-	-0.627311	5.28005	3.69e-28	4.26e-27	-
INSIG1	938.008	879.074	952.019	1867.7	1902.44	1823.15	1209.71	1155.92	1255.96	1.01427	6.17672	1.89e-139	3.62e-138	Up	0.387126	6.17672	9.07e-19	4.6e-18	-	-0.627145	6.17672	4.59e-58	1.19e-56	-
ACY1	123.505	146.685	165.349	334.329	349.829	314.755	212.071	227.07	207.845	1.19716	3.66123	1.17e-37	6.44e-37	Up	0.570496	3.66123	1.54e-08	4.54e-08	-	-0.626657	3.66123	6.09e-13	3.16e-12	-
SPICE1	259.962	230.286	255.793	478.13	430.741	438.306	282.171	288.771	301.707	0.852426	4.16887	1.83e-32	8.85e-32	-	0.225962	4.16887	0.004371	0.00767171	-	-0.626463	4.16887	2.68e-19	2.02e-18	-
SQOR	1566.83	1591.57	1628.84	2192.15	2202.76	2218.91	1424.81	1463.55	1395.61	0.466177	6.56496	2.45e-47	1.62e-46	-	-0.160267	6.56496	4.97e-06	1.21e-05	-	-0.626443	6.56496	1.09e-80	4.22e-79	-
ZNF219	61.3947	58.8675	72.2759	182.343	191.213	144.19	98.8561	127.057	109.442	1.42547	2.68056	4.75e-22	1.73e-21	Up	0.799256	2.68056	3.76e-07	1e-06	-	-0.626206	2.68056	3.65e-06	1.06e-05	-
SVIP	539.117	523.832	504.126	589.722	591.045	553.954	371.805	364.809	387.508	0.147119	4.74469	0.00645664	0.00939834	-	-0.479085	4.74469	4.57e-16	2.07e-15	-	-0.626203	4.74469	1.55e-27	1.74e-26	-
C11orf24	372.415	365.207	376.038	385.365	354.509	392.897	265.483	239.253	228.942	0.0241255	4.1769	0.726274	0.763125	-	-0.60195	4.1769	2.05e-16	9.39e-16	-	-0.626075	4.1769	9.43e-18	6.5e-17	-
TM6SF1	160.575	182.068	171.186	255.612	237.319	260.352	165.079	153.51	169.325	0.551305	3.41806	1.99e-10	4.71e-10	-	-0.0744624	3.41806	0.44978	0.523494	-	-0.625765	3.41806	9.1e-13	4.66e-12	-
IZUMO4	173.306	198.592	164.192	161.79	171.498	144.034	106.015	100.951	102.411	-0.166539	3.0169	0.112416	0.140072	-	-0.792256	3.0169	3.89e-12	1.44e-11	-	-0.625716	3.0169	7.56e-08	2.6e-07	-
PTPN7	7098.61	6947.99	7200.87	9433.37	9592.36	9589.76	6221.23	6174.57	6150.59	0.429449	8.68839	2.95e-75	2.99e-74	-	-0.196171	8.68839	6.42e-16	2.89e-15	-	-0.62562	8.68839	8.06e-154	7.11e-152	-
HMX3	20.7034	19.4795	13.4745	14.3622	22.4107	18.7645	8.89083	12.2537	14.7235	0.0491214	-0.0236623	0.929816	0.943681	-	-0.575759	-0.0236623	0.0923724	0.129135	-	-0.624861	-0.0236623	0.0764582	0.113868	-
ALKBH5	857.628	924.031	892.551	1955.05	1981.29	1860.63	1289.39	1230.53	1239.97	1.11642	6.20604	3.44e-173	8.39e-172	Up	0.49156	6.20604	6.43e-30	4.89e-29	-	-0.624857	6.20604	2.38e-60	6.46e-59	-
TXN	1611.51	1630.51	1540.54	2572.59	2403.22	2750.55	1730.62	1650.44	1631.56	0.691848	6.72411	4.89e-53	3.54e-52	-	0.0677795	6.72411	0.150688	0.200636	-	-0.624068	6.72411	1.09e-43	2.02e-42	-
THBS4	6.92624	8.98122	8.90815	47.0272	58.1803	45.5981	28.2948	40.3402	29.1234	2.58592	0.810752	9.74e-20	3.3e-19	Up	1.9618	0.810752	3.38e-10	1.12e-09	Up	-0.624034	0.810752	0.00353403	0.00685049	-
TCF7L2	5.90958	14.9687	20.8174	19.5807	25.6373	21.7374	11.1237	12.1241	20.0688	0.678722	0.0352367	0.0486247	0.0637482	-	0.0550415	0.0352367	1	1	-	-0.623646	0.0352367	0.060412	0.0923496	-
CDC25A	462.537	469.992	459.117	509.829	491.489	522.236	327.18	339.124	322.3	0.130248	4.56414	0.0153573	0.0214121	-	-0.493173	4.56414	1.21e-16	5.59e-16	-	-0.623421	4.56414	7.16e-27	7.86e-26	-
RGPD6	163.077	131.922	80.0452	100.267	179.521	155.19	141.761	106.417	34.1516	0.214276	2.743	0.387146	0.436483	-	-0.408628	2.743	0.106631	0.147272	-	-0.6229	2.743	0.0130166	0.0229477	-
PRSS53	104.256	108.554	118.783	173.732	179.917	146.091	113.335	105.828	105.467	0.592128	2.82395	1.79e-07	3.61e-07	-	-0.0306574	2.82395	0.830619	0.870944	-	-0.622781	2.82395	5.68e-08	1.98e-07	-
IMPA2	240.624	263.441	258.283	370.496	389.168	388.892	249.414	248.317	247.992	0.590869	4.01117	1.07e-18	3.48e-18	-	-0.0317362	4.01117	0.700306	0.759285	-	-0.622604	4.01117	2.87e-20	2.26e-19	-
ASB2	1000.17	1108.64	1084.58	5636.27	5748.39	5675.36	3588.94	3724.68	3768.01	2.41738	7.56146	0	0	Up	1.79495	7.56146	0	0	Up	-0.622426	7.56146	5.22e-95	2.52e-93	-
PIP5K1B	24.7319	32.9308	35.6458	799.199	747.577	778.943	497.846	502.69	510.028	4.63404	4.5698	0	0	Up	4.01159	4.5698	2.43507269285029e-317	2.74302542055715e-315	Up	-0.622425	4.5698	5.19e-36	7.84e-35	-
HIC1	1159.04	1340.96	1222.05	3905.69	4128.26	3721.84	2652.39	2498.87	2493.05	1.65916	7.12356	3.75e-264	1.6e-262	Up	1.03824	7.12356	4.4e-99	1.08e-97	Up	-0.620919	7.12356	3.32e-42	5.93e-41	-
MELTF	166.907	159.648	176.88	173.502	179.023	177.921	117.256	110.048	117.465	0.0751372	3.07496	0.422661	0.472331	-	-0.545769	3.07496	6.4e-08	1.81e-07	-	-0.620904	3.07496	5.16e-10	2.16e-09	-
NHS	11.8542	24.9528	19.7944	115.735	116.285	99.4911	69.6861	63.63	82.3088	2.54326	1.90434	1.32e-38	7.38e-38	Up	1.92319	1.90434	1.34e-19	7.06e-19	Up	-0.620035	1.90434	3.95e-05	0.000101875	-
ARL10	178.056	191.671	190.242	507.662	560.573	471.133	314.034	331.24	356.838	1.4586	4.23236	2.49e-67	2.24e-66	Up	0.839257	4.23236	9.34e-21	5.16e-20	-	-0.619338	4.23236	4.02e-16	2.55e-15	-
AHI1	216.587	242.065	216.03	1018.17	1073.63	1103.82	701.218	711.08	668.066	2.24301	5.16723	2.31e-298	1.14e-296	Up	1.62411	5.16723	1.42e-134	5.05e-133	Up	-0.618895	5.16723	2.52e-37	3.98e-36	-
SLC38A2	3480.52	3351.74	3507.96	2718.9	2656.9	2612.48	1722.72	1702.95	1777.06	-0.372174	7.15042	1.2e-32	5.85e-32	-	-0.990881	7.15042	1.17e-199	6.51e-198	-	-0.618706	7.15042	2.43e-73	8.42e-72	-
C19orf48	1459.66	1531.95	1462.61	2176.04	2188.51	2205.77	1416.85	1426.92	1435.3	0.560727	6.52937	4.94e-67	4.43e-66	-	-0.057804	6.52937	0.103022	0.142696	-	-0.618531	6.52937	1.08e-79	4.13e-78	-
ATOH8	2.97209	1.99487	2.96934	40.1846	44.3524	39.3467	27.2631	25.2435	28.1102	3.90204	0.471375	1.16e-26	4.81e-26	Up	3.28387	0.471375	1.36e-15	6.01e-15	Up	-0.617903	0.471375	0.00459137	0.00871506	-
FIGNL1	711.42	633.15	690.821	933.494	872.176	880.067	551.56	631.528	567.412	0.399986	5.29043	1.37e-12	3.55e-12	-	-0.217567	5.29043	0.000310999	0.00062966	-	-0.617552	5.29043	9.45e-27	1.03e-25	-
POLD1	1794.49	1947.76	1957.43	2350.6	2333.87	2245.37	1545.49	1479.21	1493.13	0.282109	6.69368	4.74e-14	1.3e-13	-	-0.335212	6.69368	2.07e-17	9.92e-17	-	-0.617321	6.69368	6.61e-58	1.7e-56	-
KCNK1	11.918	1.99235	2.95544	79.3691	74.8054	98.0453	54.5302	65.5618	44.1966	3.87242	1.43978	3.62e-39	2.05e-38	Up	3.255	1.43978	1.92e-24	1.22e-23	Up	-0.617291	1.43978	0.0017144	0.00350305	-
EHD2	18.0762	16.3473	7.04305	20.0048	22.3188	21.9565	9.38191	12.8555	19.5267	0.628044	-0.00328692	0.0565331	0.0734823	-	0.0110033	-0.00328692	1	1	-	-0.617007	-0.00328692	0.0672647	0.101413	-
MRNIP	42.8029	39.1052	36.3882	71.4689	67.1937	89.16	53.329	42.5679	52.424	0.942246	1.62586	1.7e-07	3.44e-07	-	0.325416	1.62586	0.105707	0.146058	-	-0.616816	1.62586	0.000379757	0.000857933	-
KDM5B	778.36	704.933	779.796	2089.85	2189	2292.97	1422.3	1396.96	1466.2	1.53756	6.30648	1.35e-261	5.66e-260	Up	0.920982	6.30648	1.84e-83	3.69e-82	-	-0.616573	6.30648	1.78e-49	3.77e-48	-
TRAF2	653.656	648.585	629.229	737.771	617.475	622.192	437.431	427.918	425.187	0.0341706	4.97641	0.605454	0.65174	-	-0.581594	4.97641	9.57e-18	4.65e-17	-	-0.615764	4.97641	8.76e-20	6.76e-19	-
BAIAP2L1	30.0537	34.1769	36.1902	17.2697	18.1161	27.1094	16.1544	13.8685	10.5581	-0.683868	0.418956	0.00722086	0.0104502	-	-1.2996	0.418956	2.53e-06	6.31e-06	Down	-0.615726	0.418956	0.047135	0.073886	-
ZNF711	3.94827	10.9808	5.93113	24.4818	22.6236	35.041	18.1751	17.1637	18.072	1.95745	0.0688498	1.76e-08	3.76e-08	Up	1.34165	0.0688498	0.000579194	0.00113809	Up	-0.615718	0.0688498	0.0299705	0.0490389	-
MICOS10-NBL1	19.8043	55.4238	29.1223	42.9385	35.8103	44.6543	26.7502	38.5934	15.1014	0.241303	0.975612	0.441461	0.491486	-	-0.373783	0.975612	0.243094	0.305757	-	-0.615074	0.975612	0.0471442	0.0738915	-
MTERF3	200.092	199.574	185.986	309.792	318.239	307.317	200.959	204.905	204.817	0.675351	3.69595	2.56e-19	8.53e-19	-	0.0603946	3.69595	0.488278	0.561698	-	-0.614954	3.69595	1.98e-16	1.27e-15	-
RADX	134.731	121.731	127.645	233.254	251.264	244.128	152.505	153.453	169.658	0.922852	3.27514	8.07e-24	3.08e-23	-	0.30801	3.27514	0.00277289	0.0050053	-	-0.614838	3.27514	2.41e-12	1.2e-11	-
BCL2L2-PABPN1	37.1413	38.2163	42.4959	195.248	71.7172	101.019	66.0833	58.9089	114.939	1.6377	2.16457	1.73e-09	3.89e-09	Up	1.02308	2.16457	0.00024611	0.000504379	Up	-0.614599	2.16457	0.0168143	0.0289476	-
BTBD8	27.5945	31.7814	35.6129	88.6816	84.252	82.1383	61.1564	44.5536	60.7728	1.42176	1.68716	1.37e-15	3.99e-15	Up	0.807158	1.68716	4.55e-05	0.000100766	-	-0.614587	1.68716	0.000122512	0.000294981	-
CCDC77	165.413	159.652	166.251	195.111	196.056	190.406	137.282	126.179	116.484	0.243309	3.14932	0.00714346	0.0103497	-	-0.370702	3.14932	0.000240203	0.000493047	-	-0.614008	3.14932	1.9e-10	8.29e-10	-
VEGFB	795.314	835.224	774.697	1351.25	1288.48	1285.09	862.331	917.355	785.231	0.706488	5.74768	1.92e-44	1.2e-43	-	0.0927099	5.74768	0.0864541	0.121545	-	-0.613777	5.74768	2.61e-34	3.78e-33	-
TP53INP2	223.823	237.497	223.609	610.836	589.021	616.428	427.013	390.662	369.519	1.40638	4.48062	1.36e-98	1.79e-97	Up	0.793182	4.48062	1.7e-27	1.19e-26	-	-0.613195	4.48062	3.6e-25	3.67e-24	-
MRPL17	391.173	432.092	393.778	856.272	732.594	816.059	511	531.931	529.107	0.982407	4.97309	8.08e-53	5.84e-52	-	0.369221	4.97309	9.21e-08	2.57e-07	-	-0.613184	4.97309	8.43e-23	7.59e-22	-
TAF4B	306.163	251.432	280.037	291.259	287.695	267.126	165.687	193.767	193.758	0.0146856	3.76642	0.890588	0.909166	-	-0.59819	3.76642	1.76e-10	5.91e-10	-	-0.612875	3.76642	6.55e-11	2.95e-10	-
RTL8C	452.623	480.674	436.384	836.528	895.501	871.184	538.251	594.155	569.673	0.926288	5.10054	6.75e-67	6.04e-66	-	0.313473	5.10054	1.04e-07	2.91e-07	-	-0.612815	5.10054	4.4e-32	5.89e-31	-
RBFA	276.333	272.446	289.996	331.452	330.045	316.698	216.092	216.023	207.861	0.222091	3.90014	0.0011472	0.00179204	-	-0.39017	3.90014	2.6e-07	7.03e-07	-	-0.61226	3.90014	5.01e-17	3.33e-16	-
WWTR1	13.4485	11.0233	16.5792	44.0224	47.9895	41.9659	32.3088	27.2334	28.0146	1.69757	0.757052	1.13e-11	2.83e-11	Up	1.08537	0.757052	0.000108897	0.000231828	Up	-0.612152	0.757052	0.00358708	0.00694199	-
CIB2	31.6873	38.9222	28.6731	89.2343	88.6711	83.8535	59.5663	63.5638	48.2097	1.39587	1.72917	7.71e-16	2.28e-15	Up	0.785077	1.72917	3.93e-05	8.8e-05	-	-0.610779	1.72917	8.08e-05	0.000199402	-
HSF2BP	14.8512	14.9666	17.8207	25.5072	18.6813	26.8555	18.1635	13.1335	15.0613	0.57157	0.141639	0.0555474	0.0722874	-	-0.0392275	0.141639	0.921409	0.945653	-	-0.610769	0.141639	0.0348788	0.0562529	-
SCPEP1	139.667	131.711	138.541	457.071	436.442	401.802	272.685	262.528	313.199	1.65927	3.95349	4.27e-75	4.3e-74	Up	1.04876	3.95349	3.41e-27	2.37e-26	Up	-0.610502	3.95349	1.76e-14	1.01e-13	-
GPX4	2631.42	2868.87	2748.89	4313.47	4436.07	4565.69	2908.17	2972.6	2840.4	0.690661	7.51311	1.67e-87	1.94e-86	-	0.0802865	7.51311	0.0267691	0.041627	-	-0.610374	7.51311	3.59e-69	1.13e-67	-
CAPN12	67.1596	78.5796	63.9124	296.157	283.508	258.39	183.768	181.731	183.743	1.99803	3.28181	3.46e-78	3.63e-77	Up	1.38807	3.28181	1.73e-32	1.42e-31	Up	-0.60995	3.28181	2.15e-12	1.07e-11	-
TLCD1	21.1378	17.2712	17.4284	28.8502	31.9587	26.2121	13.2347	20.8263	22.8739	0.637404	0.393423	0.0178728	0.024753	-	0.0280066	0.393423	1	1	-	-0.609372	0.393423	0.0226268	0.0379787	-
DOK3	47.5468	46.8993	44.5184	65.555	86.7399	87.8058	47.4835	57.5135	52.2093	0.786544	1.73964	3.49e-06	6.52e-06	-	0.177487	1.73964	0.36838	0.440525	-	-0.609047	1.73964	0.000296977	0.000682724	-
NLN	207.223	189.49	177.037	258.632	262.519	261.456	170.123	159.224	183.591	0.447586	3.50852	1.36e-07	2.76e-07	-	-0.161443	3.50852	0.085324	0.120066	-	-0.609027	3.50852	2.39e-12	1.19e-11	-
ABHD10	274.356	265.419	283.042	538.506	482.59	492.589	325.174	331.086	336.335	0.879358	4.3345	2.58e-40	1.49e-39	-	0.270478	4.3345	0.000199099	0.000412433	-	-0.608879	4.3345	7.91e-22	6.74e-21	-
PSD	32.6998	26.9391	28.6914	93.1998	93.2304	73.1594	57.5547	47.4839	65.2443	1.5519	1.69219	4.03e-16	1.2e-15	Up	0.943987	1.69219	4.67e-06	1.14e-05	-	-0.607894	1.69219	0.000301349	0.000692287	-
ABHD16B	101.023	97.7852	105.9	151.123	145.869	110.056	80.8209	104.907	81.3397	0.417805	2.5886	0.00350447	0.00523586	-	-0.19004	2.5886	0.213609	0.273088	-	-0.607842	2.5886	2.94e-05	7.71e-05	-
PLEKHA4	46.5171	49.8881	65.3676	136.402	112.231	120.052	78.7725	90.8011	72.3048	1.18658	2.25158	6.22e-15	1.77e-14	Up	0.579021	2.25158	0.000492974	0.000976309	-	-0.607551	2.25158	1.97e-05	5.27e-05	-
TEDC2	186.235	191.599	160.212	204.98	177.196	207.765	127.241	137.244	122.502	0.132493	3.20888	0.193881	0.231548	-	-0.475014	3.20888	1.39e-05	3.25e-05	-	-0.607505	3.20888	1.6e-08	5.92e-08	-
CMSS1	322.529	318.44	291.943	449.808	451.023	488.663	312.412	280.567	318.628	0.574134	4.29302	4.16e-17	1.29e-16	-	-0.0332249	4.29302	0.670257	0.732295	-	-0.607357	4.29302	1.02e-18	7.39e-18	-
GPN3	262.457	279.401	284.2	371.692	447.809	396.272	264.409	280.034	253.515	0.557417	4.10691	3.18e-12	8.15e-12	-	-0.0499346	4.10691	0.575242	0.644988	-	-0.60735	4.10691	4.53e-14	2.55e-13	-
BICC1	17.0008	11.2809	19.3529	48.0111	59.2756	42.1697	32.8081	36.6942	28.5724	1.64237	0.916095	3.67e-11	9e-11	Up	1.03546	0.916095	0.000162585	0.000339593	Up	-0.606871	0.916095	0.00520706	0.00979425	-
PCSK6	11.6324	10.9744	15.3114	36.2929	38.4499	28.0361	25.1717	20.1994	22.0894	1.43101	0.446974	2e-07	4.02e-07	Up	0.824591	0.446974	0.00841967	0.014187	-	-0.606372	0.446974	0.0140442	0.0245538	-
PLEKHG6	17.9721	19.331	12.8537	29.0962	20.9519	25.6005	18.5507	16.5449	14.4721	0.589489	0.221221	0.0350867	0.0468015	-	-0.0168557	0.221221	1	1	-	-0.606317	0.221221	0.0334732	0.0541799	-
LMAN1	1992.03	1746.16	1948.5	3737.41	3799.89	3600.71	2403.36	2453.85	2464.83	0.969806	7.18646	3.87e-129	6.78e-128	-	0.364592	7.18646	1.96e-18	9.79e-18	-	-0.605214	7.18646	2.89e-53	6.77e-52	-
MCM10	703.874	689.234	791.32	869.203	888.704	835.967	579.414	546.251	579.69	0.247947	5.29337	4.62e-06	8.56e-06	-	-0.357161	5.29337	6.31e-10	2.04e-09	-	-0.605107	5.29337	4.12e-27	4.56e-26	-
NFKB2	3036.67	3111.31	3078.41	3092.35	3057.87	3019.96	2023.58	1999.66	2007.02	-0.00868427	7.20386	0.76281	0.796305	-	-0.6135	7.20386	5.23e-91	1.16e-89	-	-0.604816	7.20386	3.82e-88	1.68e-86	-
SLC2A1	2151.14	2241.18	2239.35	2411.57	2506.3	2497.12	1657.98	1596.96	1623.49	0.160978	6.83585	9.09e-07	1.76e-06	-	-0.442916	6.83585	4.4e-37	4.07e-36	-	-0.603894	6.83585	1.08e-69	3.47e-68	-
GEMIN2	118.881	118.75	100.872	160.672	181.317	178.89	106.065	117.08	119.468	0.620973	2.87854	7.53e-09	1.63e-08	-	0.0175326	2.87854	0.885141	0.915703	-	-0.603436	2.87854	1.8e-08	6.61e-08	-
EED	480.195	463.652	440.08	946.422	961.355	958.472	638.905	630.06	617.685	1.05016	5.21293	2.09e-116	3.29e-115	Up	0.446946	5.21293	4.79e-18	2.36e-17	-	-0.603209	5.21293	4.1e-44	7.67e-43	-
MCM2	3744.85	3867.69	3740.32	5931.42	6047.91	5914.48	3856.47	3959.87	3963.82	0.656457	7.95093	4.55e-133	8.24e-132	-	0.0533342	7.95093	0.0577063	0.0841384	-	-0.603123	7.95093	4.78e-113	2.88e-111	-
UFSP2	297.681	277.11	296.576	454.949	445.839	526.487	312.833	325.969	300.883	0.711108	4.29445	6.68e-21	2.34e-20	-	0.108773	4.29445	0.188895	0.245188	-	-0.602333	4.29445	7.96e-16	4.95e-15	-
SCUBE3	27.5532	28.4248	39.9888	30.5004	28.2148	29.3213	16.7549	22.3447	18.7663	-0.124067	0.649353	0.634805	0.67875	-	-0.726353	0.649353	0.00520763	0.00904293	-	-0.602277	0.649353	0.0242913	0.0405124	-
SNX9	210.91	239.498	222.634	620.337	673.924	678.377	444.261	428.009	426.716	1.5506	4.5768	4.15e-122	6.84e-121	Up	0.94832	4.5768	1.11e-39	1.09e-38	-	-0.602276	4.5768	7.09e-26	7.42e-25	-
RAB38	35.6615	35.924	31.6498	367.449	400.007	412.499	262.529	270.475	244.001	3.50965	3.64381	3.28e-197	9.35e-196	Up	2.90747	3.64381	3.42e-114	9.82e-113	Up	-0.60216	3.64381	3.14e-15	1.89e-14	-
NCF2	97.0231	105.771	115.821	130.373	121.092	146.675	96.8948	83.7975	81.3366	0.320323	2.58732	0.00862103	0.0123765	-	-0.281824	2.58732	0.0344749	0.0525393	-	-0.602143	2.58732	2.01e-06	6.01e-06	-
ZNF695	20.6314	15.9788	31.0073	45.9676	39.7556	34.7785	27.9745	15.8729	35.4735	0.830159	0.783723	0.0025937	0.00391723	-	0.229112	0.783723	0.496639	0.570038	-	-0.601025	0.783723	0.0260265	0.0431146	-
KLRC1	15.5904	15.4167	14.8595	421	450.059	439.887	296.971	320.376	247.046	4.82568	3.75136	2.46e-222	8.15e-221	Up	4.22497	3.75136	3.36e-149	1.34e-147	Up	-0.600664	3.75136	1.24e-11	5.87e-11	-
DNA2	482.48	455.898	462.374	568.68	555.595	564.821	357.148	401.537	355.517	0.269922	4.67037	1.56e-06	2.97e-06	-	-0.33018	4.67037	8.39e-08	2.35e-07	-	-0.600101	4.67037	2.17e-24	2.13e-23	-
PRDM8	126.706	172.658	130.555	489.368	484.769	438.039	320.063	303.86	308.236	1.71543	4.07204	3.68e-81	4.03e-80	Up	1.11609	4.07204	3.06e-31	2.42e-30	Up	-0.599338	4.07204	2.18e-14	1.25e-13	-
DDX41	1421.08	1575.64	1531.84	2379.36	2335.55	2493.54	1567.23	1590.82	1600.38	0.670439	6.63721	4.53e-67	4.07e-66	-	0.0714749	6.63721	0.0825324	0.116526	-	-0.598964	6.63721	2.86e-54	6.87e-53	-
BBC3	754.652	868.197	709.242	306.963	322.311	257.114	200.922	177.729	206.806	-1.39506	4.53021	1.34e-54	9.91e-54	Down	-1.99331	4.53021	5.65e-98	1.36e-96	Down	-0.598254	4.53021	8.57e-09	3.24e-08	-
COL9A2	118.85	103.76	136.638	183.182	220.805	198.663	127.258	150.324	120.504	0.745616	3.05421	5.17e-10	1.2e-09	-	0.147796	3.05421	0.25774	0.322039	-	-0.597816	3.05421	4.76e-07	1.52e-06	-
TRIT1	216.871	232.505	228.591	423.523	417.593	465.116	295.832	296.73	270.109	0.945182	4.10941	1.12e-37	6.14e-37	-	0.347398	4.10941	1.76e-05	4.08e-05	-	-0.597782	4.10941	1.97e-17	1.34e-16	-
BCL2A1	220.869	207.539	235.572	336.334	296.319	357.538	237.215	217.028	199.831	0.575948	3.80956	2.49e-10	5.87e-10	-	-0.0217853	3.80956	0.839406	0.878184	-	-0.597732	3.80956	6.93e-11	3.12e-10	-
ZGRF1	548.667	560.79	573.973	745.091	762.572	736.711	479.704	497.628	506.004	0.415026	5.03294	1.6e-18	5.2e-18	-	-0.182487	5.03294	0.000517716	0.00102345	-	-0.597513	5.03294	1.31e-34	1.9e-33	-
C20orf204	118.271	145.081	131.347	178.164	168.837	179.356	96.8429	126.051	124.832	0.414929	2.95589	0.00019072	0.000316623	-	-0.182423	2.95589	0.134666	0.181414	-	-0.597349	2.95589	1.62e-07	5.4e-07	-
MND1	166.367	171.628	181.12	308	275.746	286.614	188.843	194.804	191.767	0.745304	3.57931	1.58e-19	5.3e-19	-	0.148411	3.57931	0.108544	0.149677	-	-0.59689	3.57931	1.7e-13	9.21e-13	-
RAC3	59.3857	73.8462	72.2534	117.554	125.092	141.51	77.7856	97.853	78.3252	0.90091	2.37581	1.26e-10	3.01e-10	-	0.305113	2.37581	0.0457137	0.0680963	-	-0.59579	2.37581	1.05e-05	2.92e-05	-
ABCB9	91.3007	106.791	88.2489	83.7184	93.6589	69.5193	53.5337	40.4377	69.3174	-0.213056	2.10929	0.215157	0.254869	-	-0.808694	2.10929	5.54e-06	1.34e-05	-	-0.595636	2.10929	0.00118932	0.00249452	-
ZNF703	4.92819	14.9725	11.8802	29.4149	24.596	33.0376	16.1712	21.1888	20.0787	1.44269	0.225797	3.14e-06	5.89e-06	Up	0.847031	0.225797	0.0161216	0.0260269	-	-0.595604	0.225797	0.0276224	0.0455045	-
TYMSOS	29.3497	47.3859	42.6127	53.2358	57.8048	38.9328	30.2972	44.6114	24.2636	0.329042	1.2218	0.184445	0.221337	-	-0.266245	1.2218	0.312331	0.380996	-	-0.595277	1.2218	0.0167959	0.0289198	-
IER2	3322.74	3593.3	3510.88	9482.65	9542.2	9223.17	6080.07	6459.99	6160.65	1.43786	8.43433	0	0	Up	0.842773	8.43433	4.27e-138	1.57e-136	-	-0.595085	8.43433	1.51e-77	5.62e-76	-
CD38	1884.7	1875.57	1944.38	5713.63	5767.09	5614.63	3795.2	3857.64	3673.18	1.58338	7.68486	0	0	Up	0.989344	7.68486	1.45e-214	8.78e-213	-	-0.594041	7.68486	1.21e-98	6.1e-97	-
NUDCD1	404.116	410.123	389.821	511.854	475.673	517.048	330.208	324.053	342.351	0.32105	4.48879	3.03e-08	6.4e-08	-	-0.272625	4.48879	2.07e-05	4.77e-05	-	-0.593675	4.48879	8.82e-23	7.92e-22	-
AP3S1	954.078	957.234	968.433	1289.02	1264.32	1304.68	869.196	843.37	844.024	0.421667	5.81118	5.76e-30	2.61e-29	-	-0.171722	5.81118	2.81e-05	6.39e-05	-	-0.593389	5.81118	1.16e-54	2.81e-53	-
SYNGR3	54.4753	52.8844	55.4182	366.819	341.797	338.439	241.296	232.162	220.902	2.68287	3.53223	1.36e-146	2.74e-145	Up	2.09011	3.53223	2.73e-74	4.83e-73	Up	-0.592741	3.53223	2.32e-15	1.41e-14	-
FASLG	115.899	117.752	102.864	706.956	675.698	704.395	471.53	460.295	451.821	2.63133	4.525	5.41e-303	2.7e-301	Up	2.03859	4.525	1.55e-148	6.16e-147	Up	-0.592738	4.525	2.23e-32	3.01e-31	-
C1orf56	37.711	41.2136	37.3166	66.7727	68.3579	65.6736	46.5011	53.6675	32.9029	0.786918	1.49644	1.98e-05	3.53e-05	-	0.194333	1.49644	0.350757	0.42215	-	-0.592572	1.49644	0.00112217	0.00236202	-
GOLGA6L9	345.845	311.029	309.088	344.922	346.138	341.983	229.59	224.087	231.49	0.096856	4.02698	0.153626	0.187086	-	-0.495321	4.02698	2.54e-11	8.93e-11	-	-0.592176	4.02698	4.48e-16	2.83e-15	-
RTTN	400.631	427.612	441.602	496.747	493.651	491.028	344.66	323.684	314.499	0.222358	4.50024	0.000111605	0.000188173	-	-0.369548	4.50024	5.09e-09	1.55e-08	-	-0.591905	4.50024	2.09e-22	1.84e-21	-
ARHGAP8	26.576	25.057	20.1168	37.2678	42.0217	28.0697	21.007	23.2799	26.9015	0.580716	0.69486	0.0164846	0.0229153	-	-0.0110991	0.69486	1	1	-	-0.591796	0.69486	0.0157884	0.0272929	-
BPHL	63.6369	71.8169	74.5829	120.981	107.421	131.66	96.6358	72.0856	70.0681	0.776141	2.31678	1.5e-07	3.05e-07	-	0.184718	2.31678	0.253024	0.317057	-	-0.591416	2.31678	4.13e-05	0.000106116	-
CRNDE	28.6936	38.92	37.6142	26.5009	13.7265	29.8885	13.1388	19.1618	14.0592	-0.584769	0.532731	0.0258001	0.034972	-	-1.17612	0.532731	3.72e-05	8.34e-05	Down	-0.591346	0.532731	0.0574291	0.0883373	-
LMLN	186.882	160.302	170.404	263.229	280.26	256.505	170.441	177.926	182.68	0.62807	3.49246	2.21e-13	5.9e-13	-	0.0369269	3.49246	0.702789	0.761534	-	-0.59114	3.49246	5e-12	2.43e-11	-
TMEM205	321.856	343.27	331.486	545.033	537.787	583.098	355.497	372.458	377.494	0.740461	4.51206	1.26e-35	6.63e-35	-	0.149564	4.51206	0.0244979	0.038383	-	-0.590895	4.51206	5.33e-24	5.11e-23	-
CFAP251	20.2837	18.2483	22.3632	27.8537	25.6569	29.5476	17.6249	18.9948	18.3837	0.444551	0.387402	0.0902165	0.114057	-	-0.146127	0.387402	0.651653	0.715159	-	-0.590657	0.387402	0.0256438	0.0425346	-
PARVB	554.89	560.639	502.927	1242.95	1251.97	1322.99	849.669	904.152	782.18	1.23788	5.5891	3.33e-112	5.1e-111	Up	0.647824	5.5891	2.65e-28	1.92e-27	-	-0.590051	5.5891	2.13e-29	2.57e-28	-
NARS2	190.21	179.612	171.143	346.305	316.204	297.234	208.036	224.042	205.835	0.827264	3.7006	6.32e-22	2.3e-21	-	0.237641	3.7006	0.011281	0.0186593	-	-0.589621	3.7006	1.74e-12	8.74e-12	-
ZFP92	41.6818	46.8407	46.7229	80.4577	79.8401	60.2167	47.4671	59.8975	39.1749	0.704622	1.64994	0.000171815	0.000286184	-	0.115294	1.64994	0.570094	0.640755	-	-0.589317	1.64994	0.00134085	0.00278418	-
TENT5A	98.064	88.8012	100.955	72.5802	63.0033	72.3676	49.4637	41.4073	47.1866	-0.46872	1.9767	0.00085279	0.00134615	-	-1.05798	1.9767	4.41e-12	1.63e-11	Down	-0.589255	1.9767	0.00043774	0.000979778	-
DMC1	146.72	127.244	143.273	283.871	279.495	311.629	200.202	200.18	180.896	1.06701	3.51025	8.66e-32	4.13e-31	Up	0.477788	3.51025	1.54e-06	3.9e-06	-	-0.58922	3.51025	3.91e-12	1.92e-11	-
PDXK	1099.72	1105.31	1069.93	1405.01	1385.87	1366.85	895.7	930.427	938.017	0.344511	5.94481	3.86e-21	1.37e-20	-	-0.244554	5.94481	9.34e-10	2.99e-09	-	-0.589064	5.94481	1.03e-54	2.51e-53	-
AK6	168.56	143.702	143.747	265.779	292.547	259.476	182.493	184.517	176.755	0.842482	3.46789	1.53e-20	5.31e-20	-	0.253631	3.46789	0.0106344	0.0176501	-	-0.588848	3.46789	1.88e-11	8.82e-11	-
MBOAT7	1078.35	1119.61	1053.74	3044.99	3143.71	3092.16	2082.12	2129.7	1962.93	1.51299	6.81797	0	0	Up	0.925118	6.81797	2.22e-121	6.89e-120	-	-0.587876	6.81797	1.38e-64	4.08e-63	-
IPPK	279.274	268.967	235.727	404.088	363.197	371.844	254.8	260.145	242.978	0.5391	4.02449	1.83e-12	4.73e-12	-	-0.0487037	4.02449	0.57053	0.64119	-	-0.587802	4.02449	2.41e-14	1.38e-13	-
SAPCD1	121.775	123.918	140.153	268.336	248.852	244.003	176.849	171.8	157.881	0.97988	3.33261	1.28e-25	5.15e-25	-	0.392128	3.33261	0.000155084	0.000324809	-	-0.587748	3.33261	3.3e-11	1.52e-10	-
PCP2	32.885	22.018	23.8244	65.3864	78.3886	86.5198	53.8793	58.8834	40.3214	1.54341	1.53091	1.28e-13	3.43e-13	Up	0.955754	1.53091	2.4e-05	5.48e-05	-	-0.587638	1.53091	0.00155179	0.00319428	-
PAX8	45.577	40.9105	39.5675	54.8382	68.02	62.0662	39.3899	44.399	39.1603	0.55131	1.44603	0.00171812	0.00264156	-	-0.0359912	1.44603	0.904432	0.931522	-	-0.587291	1.44603	0.00129087	0.00269066	-
TRIP10	212.84	224.502	279.236	552.062	531.928	535.932	364.512	359.351	354.425	1.17627	4.3704	1.28e-57	1.01e-56	Up	0.589187	4.3704	9.12e-14	3.67e-13	-	-0.587084	4.3704	6.17e-18	4.29e-17	-
SRCIN1	28.8267	15.8997	20.4956	31.2472	35.9885	31.6805	17.8323	20.7595	27.1382	0.597953	0.579859	0.0197801	0.0272385	-	0.0110157	0.579859	1	1	-	-0.586917	0.579859	0.0243813	0.0406469	-
CDC45	1029.11	1034.78	997.36	1332.14	1393.05	1404.59	930.975	936.671	882.572	0.431685	5.908	6.57e-28	2.83e-27	-	-0.154574	5.908	0.000313301	0.000634027	-	-0.586259	5.908	4.97e-48	1.03e-46	-
UCK2	366.571	314.298	342.379	692.372	649.124	650.874	470.449	411.953	444.774	0.961119	4.71601	2.63e-50	1.84e-49	-	0.374988	4.71601	8.57e-08	2.4e-07	-	-0.586129	4.71601	4.94e-21	4.04e-20	-
TRPV1	191.169	166.095	161.276	310.674	298.176	273.374	202.575	187.102	198.198	0.76679	3.59671	4.35e-18	1.39e-17	-	0.180894	3.59671	0.0596914	0.0867513	-	-0.585893	3.59671	1.38e-11	6.53e-11	-
TAF5	301.228	250.442	259.204	292.167	313.415	268.276	211.976	178.731	191.771	0.108124	3.78548	0.248176	0.290557	-	-0.477061	3.78548	1.23e-06	3.14e-06	-	-0.585184	3.78548	1.54e-09	6.22e-09	-
NUDT8	93.0729	116.766	89.0044	126.398	143.894	133.472	80.8239	103.895	84.3474	0.433828	2.57711	0.00108109	0.00169364	-	-0.151095	2.57711	0.296161	0.363887	-	-0.584919	2.57711	1.49e-05	4.06e-05	-
RMI1	351.672	317.848	340.222	434.612	406.876	375.717	302.938	252.607	256.139	0.269795	4.20473	0.000638491	0.00102057	-	-0.314948	4.20473	0.000188644	0.000391769	-	-0.584741	4.20473	9.2e-13	4.71e-12	-
STRIP2	356.367	342.201	399.408	403.516	431.993	382.036	242.888	290.458	278.469	0.149264	4.24617	0.0589389	0.0764043	-	-0.435476	4.24617	2e-07	5.45e-07	-	-0.584739	4.24617	1.38e-12	6.99e-12	-
FANCE	130.698	147.979	141.518	243.095	272.987	282.18	175.65	184.691	171.697	0.924707	3.41343	3.67e-23	1.38e-22	-	0.34024	3.41343	0.000848656	0.00163657	-	-0.584463	3.41343	4.49e-11	2.05e-10	-
ASB13	94.1155	91.6948	81.5479	294.909	334.06	326.787	210.046	210.32	216.859	1.83618	3.49929	2.21e-79	2.36e-78	Up	1.25193	3.49929	7.46e-32	6e-31	Up	-0.584244	3.49929	5.16e-13	2.68e-12	-
POLR2H	502.209	481.955	483.853	849.004	853.125	859.613	555.434	606.524	547.221	0.802993	5.1168	3.84e-59	3.1e-58	-	0.21931	5.1168	6.33e-05	0.000137956	-	-0.583682	5.1168	1.5e-33	2.11e-32	-
GPR160	152.515	148.672	166.081	239.227	245.345	230.25	171.848	150.811	154.406	0.613204	3.33802	5.74e-12	1.45e-11	-	0.0297713	3.33802	0.777499	0.826904	-	-0.58343	3.33802	6.04e-11	2.73e-10	-
CHURC1-FNTB	193.463	150.149	127.103	263.274	268.781	280.274	205.581	192.575	143.909	0.786879	3.47341	1.17e-08	2.51e-08	-	0.203536	3.47341	0.161119	0.212898	-	-0.583339	3.47341	1.79e-05	4.82e-05	-
PRPSAP2	682.476	667.561	652.244	782.576	797.31	676.435	505.888	506.708	493.987	0.172789	5.12475	0.00369126	0.00549922	-	-0.410286	5.12475	6.36e-11	2.19e-10	-	-0.583074	5.12475	3.24e-21	2.69e-20	-
NEIL3	318.019	292.365	282.936	364.472	421.804	398.24	257.522	266.474	267.062	0.406756	4.12165	2.87e-08	6.06e-08	-	-0.175322	4.12165	0.028372	0.0439418	-	-0.582077	4.12165	9.43e-15	5.52e-14	-
SMIM24	20.7955	19.9552	23.7595	204.78	225.638	227.468	166.523	138.325	134.56	3.34232	2.82701	8.03e-103	1.11e-101	Up	2.76059	2.82701	3.69e-60	5.25e-59	Up	-0.581701	2.82701	2.86e-08	1.03e-07	-
FLT4	60.3805	75.8441	69.2696	103.925	98.4768	108.546	65.6532	68.6432	73.2853	0.596389	2.16114	1.04e-05	1.88e-05	-	0.0147757	2.16114	0.924639	0.947925	-	-0.581607	2.16114	1.81e-05	4.86e-05	-
FOXB1	67.3495	58.8642	76.2373	190.951	226.641	235.593	151.441	129.274	155.603	1.68765	2.9792	1.49e-38	8.34e-38	Up	1.10624	2.9792	1.56e-15	6.87e-15	Up	-0.581398	2.9792	3.28e-07	1.06e-06	-
FOXRED2	371.048	488.306	408.335	646.822	627.783	655.541	438.275	419.441	432.565	0.606416	4.76357	2.07e-16	6.26e-16	-	0.0255599	4.76357	0.754973	0.806972	-	-0.580855	4.76357	3.46e-15	2.07e-14	-
DDX4	43.5757	54.893	34.5846	21.5569	22.657	23.7775	12.132	12.127	21.0722	-0.964924	0.675651	8.05e-05	0.000137229	-	-1.54505	0.675651	6.31e-09	1.91e-08	Down	-0.58013	0.675651	0.0592389	0.0907473	-
PPIP5K1	413.459	405.099	388.248	596.527	628.443	669.494	380.94	448.11	437.865	0.650134	4.72445	9.42e-23	3.5e-22	-	0.0701464	4.72445	0.331243	0.401145	-	-0.579987	4.72445	1.42e-18	1.03e-17	-
INPP1	141.734	111.751	106.803	203.863	229.663	198.811	162.477	132.271	128.537	0.810968	3.11166	3.46e-11	8.49e-11	-	0.232192	3.11166	0.0767349	0.108918	-	-0.578772	3.11166	1.37e-06	4.17e-06	-
SPART	194.302	180.607	177.091	397.944	423.687	410.704	276.001	261.492	287.508	1.15805	3.98454	2.74e-56	2.11e-55	Up	0.579431	3.98454	7.16e-13	2.75e-12	-	-0.578616	3.98454	5.25e-18	3.67e-17	-
PRIM1	664.76	562.743	628.383	964.567	1017.78	986.955	670.47	676.259	641.595	0.677809	5.36394	2.77e-37	1.51e-36	-	0.0992988	5.36394	0.0829848	0.117102	-	-0.578509	5.36394	5.84e-28	6.67e-27	-
SLC37A4	436.715	464.006	469.085	951.017	883.358	1011.04	647.23	667.111	592.43	1.05426	5.20912	1.35e-66	1.21e-65	Up	0.477024	5.20912	2.77e-13	1.09e-12	-	-0.577236	5.20912	1.25e-22	1.12e-21	-
RFC5	920.32	919.538	960.502	1243.81	1245.61	1233.13	836.974	843.307	816.515	0.410681	5.76806	1.14e-27	4.88e-27	-	-0.16558	5.76806	6.72e-05	0.000146038	-	-0.57626	5.76806	3.58e-50	7.79e-49	-
ZNF775	57.439	72.8578	46.4459	145.331	114.229	102.703	84.8045	71.7095	86.335	1.03398	2.26966	2.93e-09	6.52e-09	Up	0.457743	2.26966	0.0138187	0.0225853	-	-0.576225	2.26966	0.000559934	0.00123446	-
CEBPA	8.90413	9.97732	13.8683	53.8764	57.126	65.0687	34.3565	43.3864	40.1591	2.41217	1.05219	2.14e-22	7.88e-22	Up	1.83597	1.05219	1.8e-11	6.39e-11	Up	-0.576149	1.05219	0.00267004	0.00528387	-
TRIM45	70.8993	64.858	94.4917	76.3115	98.4757	86.9886	75.821	50.3056	49.4048	0.184822	2.04804	0.324647	0.371566	-	-0.390767	2.04804	0.0511911	0.0755153	-	-0.575584	2.04804	0.00290558	0.00571881	-
CSNK1E	706.346	769.068	729.791	1079.83	1079.8	1113.59	731.973	753.625	710.57	0.569554	5.53523	1.65e-39	9.38e-39	-	-0.00587959	5.53523	0.911454	0.937202	-	-0.575433	5.53523	5.51e-40	9.41e-39	-
EBPL	217.895	231.513	207.746	554.807	583.282	568.983	391.757	392.62	361.478	1.3768	4.40951	4.88e-100	6.56e-99	Up	0.801809	4.40951	2.28e-29	1.71e-28	-	-0.574989	4.40951	4.77e-24	4.6e-23	-
TFAP4	163.316	157.3	182.747	264.89	268.966	266.322	180.704	192.508	163.952	0.668214	3.48602	1.25e-14	3.52e-14	-	0.0934785	3.48602	0.33264	0.402688	-	-0.574733	3.48602	2.11e-11	9.81e-11	-
PTPRK	211.012	189.581	200.874	222.6	223.668	205.019	126.309	149.378	161.617	0.115123	3.36546	0.222973	0.263197	-	-0.459464	3.36546	4.47e-06	1.09e-05	-	-0.574585	3.36546	7.12e-09	2.71e-08	-
HSPD1	2578.28	2433.72	2534.2	4637	4796.69	4873.08	3093.16	3250.22	3266.01	0.922722	7.56792	3.37e-171	8.16e-170	-	0.348662	7.56792	4.29e-24	2.68e-23	-	-0.57406	7.56792	5.4e-70	1.75e-68	-
FILIP1L	11.8681	13.9681	20.8076	337.36	318.153	320.768	218.116	227.083	210.857	4.37654	3.35154	5.1e-220	1.66e-218	Up	3.80304	3.35154	3.54e-135	1.26e-133	Up	-0.573461	3.35154	2.55e-14	1.46e-13	-
ERLIN1	198.07	194.572	215.776	322.623	324.171	296.136	213.057	188.853	231.89	0.632115	3.73167	2.03e-13	5.45e-13	-	0.0589496	3.73167	0.529386	0.601662	-	-0.573163	3.73167	2e-11	9.34e-11	-
CCDC150	104.979	101.775	113.829	169.653	166.498	158.384	115.097	109.025	108.438	0.625181	2.81317	2.04e-09	4.58e-09	-	0.0527065	2.81317	0.698518	0.757615	-	-0.57247	2.81317	2.78e-08	1e-07	-
NXN	43.5919	42.3356	49.468	77.4595	81.5215	93.1118	57.5934	50.4977	61.2056	0.893846	1.79186	3.28e-08	6.9e-08	-	0.321524	1.79186	0.0733525	0.104712	-	-0.57231	1.79186	0.000237578	0.000553276	-
MID1IP1	883.985	906.652	858.035	1134.37	1156.8	1006.59	752.588	692.68	773.483	0.316463	5.62517	9.59e-09	2.07e-08	-	-0.255444	5.62517	1.03e-05	2.43e-05	-	-0.571907	5.62517	3.03e-24	2.95e-23	-
TMEM273	291.145	276.38	341.56	456.991	414.582	453.984	259.669	306.823	325.252	0.543864	4.24467	7.18e-10	1.65e-09	-	-0.0277777	4.24467	0.782594	0.831057	-	-0.57164	4.24467	1.37e-10	6.06e-10	-
BMERB1	110.961	96.7837	104.892	327.504	328.09	309.498	192.97	227.074	229.895	1.6252	3.55078	1.52e-64	1.32e-63	Up	1.05487	3.55078	3.83e-24	2.4e-23	Up	-0.570321	3.55078	5.17e-12	2.51e-11	-
RNASE4	29.5496	30.5339	31.6297	49.1885	75.7926	63.7148	48.7722	43.722	34.4929	1.03763	1.35764	1.15e-06	2.22e-06	Up	0.467686	1.35764	0.0459629	0.0684363	-	-0.569926	1.35764	0.00521043	0.00979918	-
FAM72A	317.086	317.261	300.547	611.98	564.405	569.116	388.781	380.17	407.714	0.900827	4.54568	1.04e-50	7.3e-50	-	0.331795	4.54568	6.51e-07	1.7e-06	-	-0.56903	4.54568	8.65e-23	7.78e-22	-
KIAA1958	408.908	404.561	421.548	640.98	653.723	641.314	448.715	396.639	459.547	0.648423	4.75976	7.93e-30	3.59e-29	-	0.0794141	4.75976	0.209864	0.268721	-	-0.569008	4.75976	1.27e-23	1.19e-22	-
LOC107984153	0	51.7307	44.7845	56.1823	66.145	83.0718	80.5442	57.7947	0.0449368	1.08998	1.46322	0.00016611	0.000276892	Up	0.521349	1.46322	0.0835497	0.11781	-	-0.568619	1.46322	0.0410685	0.065277	-
RIBC2	34.6871	21.9443	33.6615	36.2765	45.3864	26.0229	20.215	31.2584	21.0905	0.254058	0.800715	0.357205	0.405596	-	-0.314171	0.800715	0.293506	0.361066	-	-0.568217	0.800715	0.0351618	0.0566394	-
B4GALNT1	29.2028	29.9349	31.6711	50.6423	66.4095	65.1029	51.2266	32.3396	39.1602	1.0008	1.31725	1.58e-06	3.01e-06	Up	0.432925	1.31725	0.0594306	0.0864114	-	-0.567858	1.31725	0.003841	0.00739834	-
RELT	784.41	796.285	800.547	982.486	978.308	932.449	666.403	642.016	644.586	0.281408	5.44948	1.73e-11	4.3e-11	-	-0.285983	5.44948	4.31e-10	1.41e-09	-	-0.56739	5.44948	1.35e-38	2.19e-37	-
SDHAF4	103.753	108.125	117.146	227.64	214.215	237.992	130.231	153.971	174.417	1.0459	3.1618	4e-21	1.42e-20	Up	0.478718	3.1618	6.7e-05	0.00014549	-	-0.567182	3.1618	5.53e-08	1.93e-07	-
PACSIN3	50.5388	34.9144	49.4986	101.045	107.474	73.7717	61.6064	69.6219	59.2452	1.06293	1.9158	7.69e-09	1.67e-08	Up	0.49574	1.9158	0.0131155	0.021495	-	-0.56718	1.9158	0.00129235	0.00269331	-
PARP2	426.98	413.118	368.947	491.919	526.07	557.171	334.32	376.424	352.412	0.381224	4.54251	3.59e-08	7.53e-08	-	-0.185422	4.54251	0.0125743	0.0206623	-	-0.566646	4.54251	1.05e-15	6.52e-15	-
XYLT2	579.348	628.669	587.732	1103.15	1071.82	1043.1	775.338	701.618	697.827	0.841763	5.44089	2.75e-63	2.35e-62	-	0.276263	5.44089	3.43e-07	9.19e-07	-	-0.565499	5.44089	6.28e-31	8.05e-30	-
GPR137B	153.659	162.898	143.909	230.384	251.081	227.132	166.111	152.674	160.159	0.621936	3.3283	5.7e-12	1.44e-11	-	0.0568218	3.3283	0.574017	0.644001	-	-0.565111	3.3283	3.02e-10	1.3e-09	-
ZNF610	26.7052	18.6842	26.4423	37.9318	39.5994	42.1109	26.7105	27.9767	26.0361	0.732118	0.806466	0.00123059	0.00191635	-	0.167091	0.806466	0.535762	0.607867	-	-0.565008	0.806466	0.0105853	0.018958	-
IARS1	3208.24	2991.5	3154.66	3715.88	3652.83	3668.43	2445.78	2506.33	2510.01	0.238622	7.39283	1.52e-14	4.26e-14	-	-0.326078	7.39283	9.81e-24	6.06e-23	-	-0.564699	7.39283	2.35e-70	7.76e-69	-
SLC9A7	179.574	204.401	222.005	1069.56	1080.28	1022.37	712.241	712.813	720.101	2.38778	5.16083	0	0	Up	1.82311	5.16083	3.91e-177	1.88e-175	Up	-0.564669	5.16083	3.25e-36	4.93e-35	-
GPR19	135.226	139.671	137.434	335.902	337.151	402.979	228.694	248.613	249.926	1.3826	3.74928	3.82e-46	2.47e-45	Up	0.818076	3.74928	2.44e-15	1.06e-14	-	-0.56452	3.74928	1.52e-10	6.67e-10	-
SMIM8	72.3234	62.8592	68.2784	110.879	103.456	88.1382	63.6383	71.6531	69.2751	0.572212	2.13556	4.88e-05	8.47e-05	-	0.007698	2.13556	0.963075	0.977134	-	-0.564507	2.13556	7.79e-05	0.000192661	-
ENKD1	91.5003	109.606	91.4903	132.455	136.302	127.425	82.4606	97.543	87.8341	0.437297	2.55513	0.000233919	0.000386229	-	-0.127207	2.55513	0.3364	0.406712	-	-0.5645	2.55513	3.21e-06	9.4e-06	-
SRGAP3	292.793	275.341	306.373	450.269	493.091	485.865	331.595	300.688	334.466	0.708141	4.30897	3.21e-25	1.28e-24	-	0.144556	4.30897	0.0532678	0.0783488	-	-0.563583	4.30897	3.19e-17	2.14e-16	-
DENND2C	65.4514	32.8336	47.4905	66.4873	56.5133	55.9174	47.0944	32.3171	41.5941	0.294862	1.48419	0.177078	0.213398	-	-0.267975	1.48419	0.257667	0.321979	-	-0.562829	1.48419	0.0144309	0.025166	-
CFAP58	0.98448	0.996512	4.96193	18.5731	20.6606	33.9702	21.1826	15.1479	13.0589	3.32753	-0.174407	1.9e-12	4.89e-12	Up	2.76452	-0.174407	8.98e-08	2.51e-07	Up	-0.562721	-0.174407	0.0791434	0.117479	-
SKA3	891.485	876.117	837.025	834.256	831.386	870.762	564.499	586.418	566.272	-0.0386391	5.37432	0.384735	0.434258	-	-0.60091	5.37432	3.63e-37	3.36e-36	-	-0.56227	5.37432	2.75e-32	3.7e-31	-
TMEM198	10.8762	15.0076	18.8211	71.5375	82.1433	70.7879	58.6507	52.7129	40.6715	2.31862	1.40257	1.35e-24	5.26e-24	Up	1.7572	1.40257	9.09e-13	3.47e-12	Up	-0.561372	1.40257	0.00162967	0.00334037	-
PVR	168.383	141.982	150.788	218.503	245.761	228.603	164.67	153.816	150.974	0.586872	3.30687	3.72e-10	8.68e-10	-	0.025577	3.30687	0.830312	0.870692	-	-0.561292	3.30687	2.07e-09	8.26e-09	-
MFAP1	423.777	452.018	505.836	816.883	751.475	794.424	516.066	550.07	535.137	0.773896	5.01475	1.15e-37	6.31e-37	-	0.212767	5.01475	0.00103745	0.0019799	-	-0.561128	5.01475	2.99e-21	2.49e-20	-
ALDH8A1	15.2523	7.22854	17.0397	30.7275	43.121	23.3204	22.3855	22.4778	20.946	1.29049	0.411047	2.73e-05	4.81e-05	Up	0.729599	0.411047	0.0234891	0.0368776	-	-0.560852	0.411047	0.0476248	0.0745464	-
KCNJ14	34.1209	31.2218	30.449	48.6929	33.9759	40.3392	30.7041	20.8049	31.7693	0.359696	0.948976	0.113926	0.141872	-	-0.201033	0.948976	0.411853	0.485265	-	-0.560717	0.948976	0.0137277	0.0240584	-
VGLL4	606.768	607.965	625.721	1363.18	1327.65	1274.86	897.473	899.195	892.853	1.10778	5.6811	6.14e-152	1.3e-150	Up	0.547166	5.6811	5.89e-32	4.76e-31	-	-0.560609	5.6811	3.24e-45	6.23e-44	-
ZNF765-ZNF761	94.2867	118.137	106.78	144.226	126.976	129.741	74.7459	109.275	88.1274	0.328788	2.60723	0.0150813	0.021061	-	-0.229711	2.60723	0.115182	0.157898	-	-0.558496	2.60723	5.21e-05	0.000131978	-
UBE2T	570.379	612.685	632.411	820.32	877.828	893.473	641.011	547.238	571.306	0.513279	5.22046	8.11e-18	2.57e-17	-	-0.0451379	5.22046	0.482774	0.556346	-	-0.558416	5.22046	1.44e-20	1.16e-19	-
C9orf40	289.214	307.354	270.055	299.928	314.291	313.397	214.057	208.953	206.832	0.0980179	3.88076	0.177309	0.213658	-	-0.460081	3.88076	4.17e-09	1.28e-08	-	-0.558097	3.88076	5.47e-13	2.85e-12	-
HCFC1R1	807.879	925.498	903.657	1153.93	1171.86	1149.61	829.554	806.858	724.129	0.39827	5.67799	9.53e-14	2.58e-13	-	-0.159784	5.67799	0.00459233	0.00804289	-	-0.558054	5.67799	8.16e-25	8.15e-24	-
IFT43	55.5038	46.8983	39.5415	91.0867	111.394	100.36	68.6654	71.6547	65.2674	1.09121	2.00959	2.04e-12	5.26e-12	Up	0.533221	2.00959	0.00195279	0.00360565	-	-0.557976	2.00959	0.000118613	0.000286121	-
TRPC1	29.6775	52.7748	51.6291	83.1202	97.163	90.6205	45.2203	67.2407	71.5461	1.01277	1.87074	5.72e-07	1.12e-06	Up	0.455746	1.87074	0.0337678	0.0515713	-	-0.557012	1.87074	0.00385981	0.0074286	-
MAD2L2	1740.01	1967.83	1803.81	1268.93	1219.59	1174.64	827.024	800.557	863.405	-0.589158	6.13991	8.3e-35	4.26e-34	-	-1.1456	6.13991	3.3e-117	9.74e-116	Down	-0.556438	6.13991	2.81e-26	2.99e-25	-
CEP170	409.027	362.193	403.776	710.776	762.748	667.377	472.628	493.572	489.951	0.865612	4.85173	5.83e-43	3.54e-42	-	0.309334	4.85173	5.12e-06	1.25e-05	-	-0.556277	4.85173	1.22e-19	9.34e-19	-
LOC100996842	50.0578	38.4936	36.3177	117.603	101.328	107.356	86.3986	68.3123	67.0913	1.3831	2.05723	1.59e-17	5e-17	Up	0.82681	2.05723	2.59e-06	6.46e-06	-	-0.556274	2.05723	0.000137331	0.000329086	-
SLC16A14	21.7719	17.9535	36.9608	69.5133	94.4713	71.958	57.5389	51.6202	51.2093	1.61645	1.56439	1.03e-13	2.79e-13	Up	1.06033	1.56439	5.91e-06	1.43e-05	Up	-0.556094	1.56439	0.00415669	0.00795132	-
HERPUD1	1848.29	1922.15	1869.76	2168.15	2181.03	2283.99	1541.35	1476.47	1492.94	0.233684	6.66266	5.85e-12	1.48e-11	-	-0.322332	6.66266	4e-19	2.06e-18	-	-0.556015	6.66266	1.87e-56	4.7e-55	-
ICOSLG	179.587	209.054	193.2	321.633	301.363	313.768	227.459	205.807	204.061	0.686812	3.71189	2.1e-17	6.56e-17	-	0.131396	3.71189	0.145253	0.194191	-	-0.555414	3.71189	2.64e-12	1.31e-11	-
SIRT3	360.271	319.368	391.031	900.132	844.293	877.33	624.895	597.35	561.744	1.29158	5.04881	1e-97	1.29e-96	Up	0.736221	5.04881	1.14e-28	8.34e-28	-	-0.555362	5.04881	8.22e-22	6.99e-21	-
RANBP1	2567.22	2699.35	2504.82	3008.81	2850.57	3037.54	2004.25	2043	2006.95	0.195052	7.09929	2.84e-08	6e-08	-	-0.360183	7.09929	8.28e-23	4.94e-22	-	-0.555235	7.09929	2.09e-53	4.9e-52	-
BIRC3	3257.41	2970.13	3131.73	3989.96	4059.07	3946.38	2628.08	2739.63	2797	0.358015	7.47648	1.51e-24	5.89e-24	-	-0.197001	7.47648	5.36e-08	1.52e-07	-	-0.555016	7.47648	2.92e-55	7.21e-54	-
HEBP1	142.65	131.711	136.551	158.797	163.543	163.431	105.042	108.017	117.456	0.241033	2.90888	0.013071	0.0184051	-	-0.313785	2.90888	0.00392624	0.00693393	-	-0.554815	2.90888	7.49e-08	2.57e-07	-
ACTN1	652.513	707.39	666.041	1730.19	1756.36	1725.36	1179.69	1201.17	1168.08	1.36323	6.02456	7.09e-286	3.34e-284	Up	0.808753	6.02456	1.59e-83	3.21e-82	-	-0.554472	6.02456	4.15e-58	1.07e-56	-
CEP152	613.114	568.743	638.365	706.706	751.768	735.487	492.795	506.693	494.983	0.269185	5.05872	2.24e-07	4.5e-07	-	-0.284525	5.05872	4.19e-07	1.11e-06	-	-0.553709	5.05872	1.09e-24	1.09e-23	-
ZEB2	29.6669	41.9115	48.5306	226.641	194.971	201.824	158.459	138.304	127.936	2.37245	2.83594	7.5e-61	6.19e-60	Up	1.81887	2.83594	5.34e-32	4.32e-31	Up	-0.553566	2.83594	1.25e-06	3.83e-06	-
PPFIA3	50.5601	43.9086	27.6431	134.371	132.034	118.096	86.8445	77.7673	97.37	1.65232	2.24427	1.04e-24	4.07e-24	Up	1.09917	2.24427	2.28e-10	7.6e-10	Up	-0.553136	2.24427	8.4e-05	0.000206984	-
LRRCC1	193.195	171.621	176.114	258.585	323.356	281.482	192.884	193.817	201.797	0.674247	3.59954	2.05e-12	5.28e-12	-	0.121484	3.59954	0.249433	0.313037	-	-0.552761	3.59954	5.52e-09	2.12e-08	-
USP6	74.937	92.9965	90.364	183.935	188.746	165.173	124.738	118.059	123.952	1.05796	2.83126	6.17e-21	2.16e-20	Up	0.505265	2.83126	3.94e-05	8.8e-05	-	-0.552686	2.83126	1.56e-07	5.23e-07	-
CCNA1	3.96583	3.99233	0.980437	192.204	184.199	185.211	134.272	129.198	119.493	5.91625	2.54642	1.34e-148	2.73e-147	Up	5.36385	2.54642	3.39e-98	8.2e-97	Up	-0.552159	2.54642	2.26e-08	8.22e-08	-
DISP3	40.5952	39.9102	49.5074	2.92988	3.93887	5.1553	3.02855	2.02248	3.01174	-3.39818	0.0266533	1.84e-23	6.97e-23	Down	-3.95007	0.0266533	2.35e-26	1.58e-25	Down	-0.551985	0.0266533	0.508289	0.588667	-
RBM47	40.482	40.4454	32.4584	84.4621	99.4285	98.0996	54.4217	66.4294	71.3111	1.31131	1.86659	7.6e-15	2.16e-14	Up	0.759352	1.86659	3.27e-05	7.37e-05	-	-0.551948	1.86659	0.000304867	0.000699507	-
UAP1	211.938	235.511	201.794	434.228	429.42	475.472	317.02	295.792	300.207	1.04364	4.13637	4.26e-44	2.64e-43	Up	0.491766	4.13637	1.52e-09	4.8e-09	-	-0.551867	4.13637	2.79e-15	1.68e-14	-
TCEA2	300.118	289.369	302.817	660.023	600.765	634.125	448.276	419.957	424.708	1.08616	4.62602	1.06e-70	1.01e-69	Up	0.534787	4.62602	9.16e-16	4.08e-15	-	-0.551368	4.62602	1.16e-22	1.04e-21	-
CYFIP1	402.202	388.103	372.698	488.418	467.074	554.269	334.879	336.725	358.157	0.375814	4.48727	6.74e-08	1.39e-07	-	-0.17545	4.48727	0.0190806	0.0304577	-	-0.551262	4.48727	8.74e-15	5.13e-14	-
MTF2	827.019	812.235	852.054	1255.78	1260.9	1316.54	866.413	854.018	895.548	0.621164	5.75491	1.38e-53	1.01e-52	-	0.0704251	5.75491	0.11181	0.153744	-	-0.550739	5.75491	6.06e-43	1.11e-41	-
PERP	153.566	127.709	148.453	274.488	273.844	284.391	171.741	205.85	190.76	0.95343	3.47768	2.57e-25	1.02e-24	-	0.402898	3.47768	5.2e-05	0.000114616	-	-0.550529	3.47768	2.21e-10	9.55e-10	-
CST3	4.91978	25.9594	7.89147	29.4281	31.5524	21.8215	21.1946	14.153	21.08	1.08845	0.240552	0.00270996	0.00408573	Up	0.538108	0.240552	0.190132	0.246473	-	-0.550306	0.240552	0.11513	0.163807	-
ZNF788P	54.9201	63.1102	53.1266	79.0547	78.1773	90.9435	47.4111	56.4067	65.434	0.534453	1.87022	0.000802877	0.00127166	-	-0.0158223	1.87022	0.960274	0.974969	-	-0.550268	1.87022	0.000624845	0.00137017	-
MTX2	159.557	177.153	179.743	244.417	265.397	285.917	177.818	191.351	174.038	0.622658	3.49698	5.32e-12	1.35e-11	-	0.0728041	3.49698	0.467975	0.542016	-	-0.549851	3.49698	8.88e-10	3.65e-09	-
PCDHA10	29.325	33.859	32.2499	35.2483	30.5966	38.71	22.766	19.0189	29.4665	0.130319	0.802669	0.600574	0.647073	-	-0.419369	0.802669	0.0930835	0.129991	-	-0.549678	0.802669	0.0231093	0.0386842	-
UBTD1	21.7953	29.9459	9.84585	51.9828	37.3492	59.8298	30.3113	37.3331	34.1363	1.27152	0.992244	2.85e-06	5.36e-06	Up	0.721828	0.992244	0.0137012	0.0224185	-	-0.549662	0.992244	0.0273841	0.0451918	-
JPH2	14.5868	13.5092	16.8506	27.1784	23.7208	32.866	18.9146	21.9014	16.2405	0.890823	0.295401	0.00140638	0.00217946	-	0.341226	0.295401	0.296872	0.364726	-	-0.549564	0.295401	0.0457728	0.071975	-
ATP5MC1	615.074	603.782	616.489	733.387	704.408	745.665	470.66	510.712	510.018	0.250208	5.05908	2.91e-07	5.79e-07	-	-0.299314	5.05908	1.83e-08	5.38e-08	-	-0.549522	5.05908	4.36e-27	4.83e-26	-
LOXL3	10.8666	8.99103	5.44697	58.2711	49.0122	38.3199	37.2821	32.9287	29.2447	2.50844	0.796475	3.89e-18	1.25e-17	Up	1.95891	0.796475	4.35e-10	1.43e-09	Up	-0.54946	0.796475	0.0136439	0.0239365	-
JAKMIP1	271.308	308.352	290.922	930.317	941.776	962.928	648.272	665.134	623.374	1.70275	5.09117	5.42e-213	1.67e-211	Up	1.15333	5.09117	9.83e-84	1.98e-82	Up	-0.549418	5.09117	2.29e-33	3.19e-32	-
DLG2	17.8304	12.9676	20.7983	32.2599	47.3225	47.502	31.2924	30.2766	25.1079	1.29301	0.770553	3.82e-07	7.57e-07	Up	0.743635	0.770553	0.00810492	0.0136813	-	-0.549343	0.770553	0.0160746	0.0277546	-
PPP1R3E	352.525	339.43	385.931	662.581	602.476	653.757	458.058	453.236	400.549	0.831634	4.70454	1.76e-35	9.19e-35	-	0.283175	4.70454	8.2e-05	0.000176541	-	-0.548457	4.70454	4.61e-17	3.07e-16	-
GNRH2	35.6584	38.92	30.6521	32.3654	27.5581	33.0718	21.2061	20.1934	22.0868	-0.178088	0.755115	0.422665	0.472331	-	-0.725507	0.755115	0.00329261	0.0058841	-	-0.547413	0.755115	0.0263262	0.0435835	-
RBM15	670.483	696.506	692.687	1053.2	1021.62	969.827	706.806	652.221	724.853	0.564166	5.44125	6.7e-31	3.11e-30	-	0.0169096	5.44125	0.757787	0.809714	-	-0.547256	5.44125	4.03e-29	4.83e-28	-
AGPAT5	463.137	399.113	427.432	784.176	748.664	770.677	538.157	516.105	522.092	0.836512	4.96649	1.36e-53	9.95e-53	-	0.289378	4.96649	1.09e-06	2.81e-06	-	-0.547133	4.96649	2.72e-25	2.79e-24	-
KRT86	46.716	48.3866	47.0293	23.1141	30.9294	31.9641	17.9825	20.3569	20.3702	-0.723557	0.880415	0.000460131	0.000742288	-	-1.27016	0.880415	2.53e-08	7.34e-08	Down	-0.5466	0.880415	0.0373924	0.0599517	-
NLE1	411.954	433.77	402.549	665.137	653.769	624.445	461.252	432.243	438.19	0.638982	4.77496	2.09e-31	9.85e-31	-	0.0933537	4.77496	0.124315	0.168789	-	-0.545627	4.77496	1.01e-23	9.57e-23	-
TMEM143	239.612	268.431	267.21	490.235	487.65	481.12	338.258	336.123	325.314	0.912147	4.2926	9.14e-48	6.1e-47	-	0.366691	4.2926	1.27e-07	3.52e-07	-	-0.545455	4.2926	2.02e-20	1.61e-19	-
FBXO42	636.739	679.54	701.681	1028.25	1083.76	1069.59	709.936	724.763	744.951	0.656648	5.47864	3.12e-47	2.06e-46	-	0.111217	5.47864	0.025236	0.0394354	-	-0.545431	5.47864	9.36e-34	1.32e-32	-
DHRS7B	105.964	96.7788	124.757	173.589	163.506	164.532	117.124	111.051	115.46	0.614534	2.84378	1.63e-08	3.48e-08	-	0.0691026	2.84378	0.55782	0.628907	-	-0.545427	2.84378	3.64e-07	1.17e-06	-
CDRT1	21.9983	13.5963	17.5623	23.6965	24.8735	22.0116	18.1165	11.2967	18.8501	0.406762	0.196677	0.153074	0.186464	-	-0.138495	0.196677	0.706742	0.76531	-	-0.545234	0.196677	0.069226	0.104094	-
EIF3CL	229.589	348.599	432.969	208.901	688.446	524.079	349.365	209.061	416.304	0.492184	4.36746	0.0348327	0.0464827	-	-0.0530366	4.36746	0.82529	0.866817	-	-0.54522	4.36746	0.0195323	0.0331853	-
KLHDC8B	8.9056	8.9788	13.8702	36.2636	40.4123	35.211	26.2517	26.2421	24.0994	1.80506	0.520685	1.04e-10	2.49e-10	Up	1.25991	0.520685	5.25e-05	0.000115493	Up	-0.545088	0.520685	0.0161961	0.0279385	-
CEBPD	25.813	26.939	35.9726	87.6831	85.0072	94.723	70.1168	62.7982	50.2212	1.58705	1.74622	3.17e-18	1.02e-17	Up	1.04205	1.74622	1.52e-07	4.18e-07	Up	-0.544985	1.74622	0.000570592	0.0012569	-
PLA2G4C	42.0716	50.9143	47.7081	64.9384	66.4113	45.641	41.8998	47.0185	32.4149	0.331581	1.4636	0.0895364	0.113282	-	-0.213063	1.4636	0.310276	0.378807	-	-0.544637	1.4636	0.00752952	0.0138205	-
DDN	9.9021	10.9769	9.89246	23.468	43.4494	22.8758	27.231	19.1855	15.0707	1.53402	0.2697	8.23e-06	1.5e-05	Up	0.989858	0.2697	0.00894285	0.0150085	-	-0.544107	0.2697	0.0798838	0.11847	-
ADGRG5	705.087	789.336	726.256	2503.68	2558.35	2671.48	1751.01	1800.71	1752.02	1.79982	6.52377	0	0	Up	1.25595	6.52377	6.75e-190	3.54e-188	Up	-0.543863	6.52377	7.05e-51	1.55e-49	-
SLC2A3	3411.7	3287.4	3375.89	9020.58	9441.27	9341.27	6194.28	6379.97	6507.03	1.46439	8.42375	0	0	Up	0.921345	8.42375	1.08e-201	6.03e-200	-	-0.543043	8.42375	1.89e-81	7.44e-80	-
PAAF1	330.249	351.185	300.588	558.151	556.745	558.001	373.164	417.9	357.089	0.768397	4.52542	7.6e-31	3.53e-30	-	0.225457	4.52542	0.00180126	0.00334429	-	-0.542938	4.52542	7.89e-17	5.18e-16	-
DBNDD2	105.983	100.778	107.872	124.428	148.862	127.346	94.9055	87.8366	92.3682	0.348554	2.6045	0.00282155	0.00424663	-	-0.193491	2.6045	0.127001	0.172114	-	-0.542041	2.6045	6.04e-06	1.72e-05	-
COPZ2	37.5988	52.8932	47.5039	79.3538	87.6909	89.9342	48.5173	63.5716	64.2464	0.895037	1.82802	7.47e-08	1.54e-07	-	0.353118	1.82802	0.0569359	0.0831544	-	-0.541908	1.82802	0.000759287	0.00164129	-
FANCD2	1688.33	1609.46	1626.98	2616.49	2592.56	2585.15	1836.32	1765.74	1752.03	0.662325	6.76893	5.67e-90	6.74e-89	-	0.12053	6.76893	0.00061256	0.00119915	-	-0.541795	6.76893	7.24e-62	2.04e-60	-
MKNK2	4303.43	4450.43	4380.61	7642.46	7673.39	7381.82	5292.16	5235.77	5069.32	0.789276	8.27675	2.84e-174	7e-173	-	0.247926	8.27675	1.02e-17	4.96e-17	-	-0.54135	8.27675	6.34e-85	2.66e-83	-
PIGP	76.2851	71.845	67.264	182.303	191.135	191.339	113.168	140.26	134.528	1.38898	2.83663	3.74e-33	1.85e-32	Up	0.847861	2.83663	1.76e-11	6.27e-11	-	-0.541114	2.83663	1.23e-07	4.13e-07	-
ANTXR2	457.938	457.84	504.359	1109.06	1131.46	1056.26	784.453	726.588	755.851	1.21507	5.39887	7.36e-129	1.28e-127	Up	0.67448	5.39887	5.79e-35	5.06e-34	-	-0.540587	5.39887	1.89e-30	2.37e-29	-
TRAF4	1422.05	1570.64	1565.55	1258.84	1207.55	1314.31	857.336	899.28	842.399	-0.269981	6.04649	5.3e-09	1.16e-08	-	-0.810422	6.04649	2.76e-63	4.17e-62	-	-0.540441	6.04649	1.17e-27	1.32e-26	-
GSTCD	242.613	215.686	247.337	321.077	363.427	353.735	220.299	246.694	246.791	0.556588	3.89958	6.76e-12	1.71e-11	-	0.0164809	3.89958	0.870045	0.904229	-	-0.540106	3.89958	2.65e-11	1.23e-10	-
ACYP1	68.3461	71.8498	61.3204	115.713	125.199	97.4885	81.7736	71.695	79.314	0.747851	2.25333	1.01e-07	2.08e-07	-	0.207831	2.25333	0.17244	0.226209	-	-0.540013	2.25333	9.09e-05	0.000222794	-
TMCC2	15.8417	16.9633	17.8154	184.402	177.34	162.609	113.129	126.151	121.484	3.3638	2.52079	1.3e-92	1.59e-91	Up	2.82407	2.52079	1.47e-55	1.94e-54	Up	-0.539694	2.52079	3.62e-07	1.17e-06	-
CDK4	1276.17	1325.48	1368.77	1957.75	1838.32	1812.12	1301.09	1292.16	1265.71	0.498439	6.34212	2.51e-37	1.37e-36	-	-0.0410981	6.34212	0.325115	0.394602	-	-0.539537	6.34212	6.28e-43	1.14e-41	-
TBC1D3E	177.247	160.569	190.274	270.943	255.523	301.65	187.276	208.826	173.392	0.648208	3.55006	3.93e-11	9.63e-11	-	0.108684	3.55006	0.312464	0.381123	-	-0.539521	3.55006	3.03e-08	1.09e-07	-
SSTR3	92.8081	88.3377	88.7233	94.7397	95.0826	83.5377	56.5972	68.9652	62.6108	0.0193865	2.17716	0.9347	0.947608	-	-0.519366	2.17716	0.000257358	0.000525781	-	-0.53875	2.17716	0.000186399	0.000439811	-
IRAK2	94.4925	96.3526	96.6994	281.415	286.779	308.212	180.185	206.111	216.658	1.6061	3.42577	1.91e-58	1.53e-57	Up	1.06736	3.42577	4.73e-23	2.85e-22	Up	-0.53874	3.42577	3.29e-10	1.4e-09	-
PRKD3	407.929	423	430.831	800.062	831.595	764.422	529.355	522.8	597.705	0.925288	5.00446	1.63e-54	1.2e-53	-	0.386875	5.00446	1.53e-09	4.83e-09	-	-0.538411	5.00446	7.53e-21	6.13e-20	-
SLC25A37	310.122	323.32	378.468	486.842	468.365	448.374	328.286	330.901	307.444	0.472082	4.35777	6.96e-11	1.68e-10	-	-0.0661089	4.35777	0.403225	0.476354	-	-0.53819	4.35777	1.79e-13	9.65e-13	-
RNF121	279.458	274.993	282.613	365.142	379.096	366.1	262.13	253.741	248.895	0.407524	4.04114	6.54e-10	1.5e-09	-	-0.130334	4.04114	0.0763952	0.108494	-	-0.537857	4.04114	1.61e-15	9.82e-15	-
PRDX4	217.919	193.564	228.651	174.656	127.862	174.585	121.121	102.989	104.427	-0.424033	3.14337	0.000438002	0.000707812	-	-0.96156	3.14337	5.11e-14	2.09e-13	-	-0.537527	3.14337	4.76e-05	0.000121292	-
MYB	114.87	128.731	115.753	1630.35	1637.27	1668.46	1127.94	1139.61	1132.53	3.77841	5.71263	0	0	Up	3.24088	5.71263	0	0	Up	-0.537525	5.71263	8.97e-59	2.35e-57	-
UST	34.1763	56.1549	34.3394	79.8384	74.4205	71.2209	58.7867	48.3467	48.1396	0.853601	1.65744	5.31e-06	9.79e-06	-	0.316172	1.65744	0.131047	0.176936	-	-0.537417	1.65744	0.00300674	0.00589926	-
SPHK1	46.5548	45.9011	44.5218	66.7656	54.1637	48.7519	31.3391	50.4165	35.1481	0.308914	1.4137	0.120791	0.149694	-	-0.227995	1.4137	0.299559	0.367612	-	-0.536901	1.4137	0.00952361	0.0171885	-
DVL2	683.357	720.462	696.609	852.801	920.337	856.803	619.952	584.519	609.429	0.324539	5.30644	9.78e-12	2.46e-11	-	-0.211497	5.30644	3.98e-05	8.89e-05	-	-0.536035	5.30644	8.08e-28	9.17e-27	-
MORF4L2	972.768	910.025	901.362	1507.68	1586.24	1540.43	997.87	1113.24	1085.31	0.735033	6.00207	1.65e-60	1.36e-59	-	0.199194	6.00207	2.91e-05	6.6e-05	-	-0.535838	6.00207	6.21e-34	8.84e-33	-
FAM20C	45.5566	44.9015	48.4969	21.5731	19.6921	21.7153	15.1442	13.1291	15.0593	-1.13739	0.670183	2.32e-07	4.66e-07	Down	-1.67263	0.670183	3.63e-12	1.35e-11	Down	-0.535252	0.670183	0.0708564	0.106167	-
ZNF486	177.227	166.562	184.298	176.145	226.251	191.886	119.544	152.664	137.799	0.170273	3.22534	0.128124	0.158212	-	-0.364855	3.22534	0.0021702	0.00397952	-	-0.535126	3.22534	4.82e-06	1.38e-05	-
EFCAB12	15.3735	17.505	11.7192	29.2236	23.9174	22.8449	18.2539	15.3232	18.8028	0.765127	0.203272	0.00899727	0.0128926	-	0.230571	0.203272	0.558147	0.629221	-	-0.534525	0.203272	0.0527753	0.0817712	-
NFKBIE	303.094	312.338	282.929	336.445	310.276	303.308	234.202	220.046	201.836	0.0811229	3.92772	0.293407	0.338688	-	-0.453211	3.92772	2.55e-08	7.41e-08	-	-0.534333	3.92772	3.79e-11	1.74e-10	-
IL32	42286.3	45646.7	42816.4	63906.1	63771.9	65198.4	44640.5	45838.1	42727.9	0.560871	11.4274	6.89e-65	6.02e-64	-	0.0268597	11.4274	0.41532	0.488874	-	-0.534011	11.4274	5.03e-59	1.32e-57	-
IQSEC2	25.0346	26.5657	19.3426	44.9247	36.6121	34.0296	22.2966	32.5561	24.9031	0.702214	0.777409	0.00319959	0.00479517	-	0.168211	0.777409	0.54644	0.617996	-	-0.533983	0.777409	0.0220393	0.0370354	-
KNTC1	2526.71	2406.77	2563.99	3107.82	3101.63	3186.98	2205.27	2115.15	2168.66	0.325537	7.14048	6.16e-24	2.36e-23	-	-0.208419	7.14048	7.54e-10	2.43e-09	-	-0.533956	7.14048	2.49e-59	6.57e-58	-
ST3GAL3	185.259	198.574	203.541	204.918	200.396	204.813	129.363	143.385	148.579	0.0547366	3.30374	0.556383	0.605048	-	-0.478887	3.30374	3.84e-07	1.02e-06	-	-0.533622	3.30374	1.17e-08	4.38e-08	-
ATP8B3	203.102	201.577	164.142	215.882	191.093	176.148	150.385	131.238	121.509	0.0361295	3.24681	0.773342	0.805521	-	-0.496344	3.24681	3.38e-05	7.61e-05	-	-0.532472	3.24681	8.97e-06	2.51e-05	-
CENPS-CORT	50.0559	47.409	40.701	70.0348	51.3066	65.833	46.5553	34.4295	48.273	0.436719	1.51057	0.0207978	0.0285678	-	-0.0957551	1.51057	0.663376	0.725991	-	-0.532466	1.51057	0.00499588	0.00941193	-
SLC25A36	972.133	877.145	970.974	1829.89	1925.46	1847.21	1261.31	1259.9	1353.34	0.990135	6.21377	4.79e-115	7.52e-114	-	0.458106	6.21377	2.57e-23	1.56e-22	-	-0.532028	6.21377	7.25e-37	1.13e-35	-
CPNE7	20.8017	17.9588	21.7769	48.9324	59.1129	67.097	42.4017	39.372	39.159	1.52536	1.17282	2.1e-12	5.42e-12	Up	0.993587	1.17282	2.17e-05	4.99e-05	-	-0.531749	1.17282	0.00489092	0.00923549	-
SNCA	43.9657	52.1092	55.3981	10.6537	9.59038	18.6863	8.18352	10.6519	7.90386	-1.95408	0.508072	6.14e-14	1.68e-13	Down	-2.4857	0.508072	1.35e-18	6.79e-18	Down	-0.531643	0.508072	0.194329	0.260337	-
RASSF8	25.8076	26.4029	27.0559	23.0885	17.9271	13.1271	16.2093	10.4572	10.7566	-0.544011	0.19033	0.0438885	0.05787	-	-1.07544	0.19033	0.000299226	0.000607046	Down	-0.531432	0.19033	0.109944	0.157216	-
ZNF584	78.2399	73.835	86.1216	121.526	119.151	138.43	83.829	87.8173	90.3556	0.668542	2.43487	8.98e-08	1.85e-07	-	0.137117	2.43487	0.325731	0.395188	-	-0.53142	2.43487	1.39e-05	3.81e-05	-
LOC100289561	198.094	199.658	236.277	384.616	340.534	318.295	240.372	227.737	254.363	0.718617	3.8658	1.16e-14	3.26e-14	-	0.188261	3.8658	0.0589075	0.0856985	-	-0.530353	3.8658	6.67e-09	2.54e-08	-
ARVCF	26.7146	35.9458	35.3489	32.2591	28.5449	34.437	27.1883	21.2118	17.4084	-0.041766	0.740887	0.947387	0.958685	-	-0.572094	0.740887	0.0238496	0.0374211	-	-0.53032	0.740887	0.0392854	0.0626945	-
DHX35	336.751	330.281	345.377	426.451	400.778	463	308.947	289.733	294.182	0.349009	4.27604	2.38e-07	4.76e-07	-	-0.181267	4.27604	0.0141241	0.0230556	-	-0.530275	4.27604	2.64e-14	1.51e-13	-
MED12L	49.4958	51.8845	64.3655	137.104	174.51	151.091	113.068	103.982	103.42	1.47896	2.54181	1.08e-25	4.36e-25	Up	0.949504	2.54181	4.5e-10	1.47e-09	-	-0.529443	2.54181	2.19e-05	5.83e-05	-
TDRD9	34.7108	14.9574	26.7227	48.0201	50.2428	51.6995	35.3397	30.3024	38.1457	0.968996	1.06881	2.3e-05	4.08e-05	-	0.439881	1.06881	0.0701588	0.100622	-	-0.529095	1.06881	0.0138548	0.0242486	-
ARHGEF39	305.661	334.362	353.923	487.263	513.807	479.694	371.278	328.305	326.742	0.575116	4.40706	3.81e-17	1.18e-16	-	0.046187	4.40706	0.541458	0.613477	-	-0.528928	4.40706	8.66e-15	5.09e-14	-
SLC27A1	148.057	138.517	141.515	278.909	291.942	278.775	193.478	205.95	189.49	0.988414	3.50542	5.03e-32	2.41e-31	-	0.459704	3.50542	6.44e-07	1.69e-06	-	-0.528707	3.50542	1.35e-11	6.4e-11	-
DNAJC12	4.96339	0.996251	1.97492	36.2863	42.4157	26.0081	26.2452	21.2118	25.0988	3.66141	0.291185	1.05e-19	3.54e-19	Up	3.13266	0.291185	1.24e-12	4.71e-12	Up	-0.528496	0.291185	0.0407072	0.0647737	-
CBX2	123.784	132.718	129.631	171.719	138.791	156.204	106.036	102.982	114.445	0.273271	2.84859	0.013478	0.0189515	-	-0.255133	2.84859	0.0336312	0.0513807	-	-0.528401	2.84859	2.96e-06	8.68e-06	-
MTRES1	119.873	114.754	105.841	208.891	190.054	205.805	142.368	148.346	128.534	0.82798	3.05845	2.15e-16	6.49e-16	-	0.299919	3.05845	0.00648438	0.0111138	-	-0.528056	3.05845	4.35e-08	1.54e-07	-
TCF19	2563.31	2563.48	2546.01	2067.73	2065.86	2045.34	1403.67	1451.47	1432.72	-0.312301	6.77527	1.34e-24	5.23e-24	-	-0.83943	6.77527	3.04e-149	1.22e-147	-	-0.527129	6.77527	3.6e-55	8.86e-54	-
RNASEH2A	671.62	626.634	638.212	876.498	858.96	889.512	594.809	622.753	604.42	0.438535	5.27033	2.47e-22	9.07e-22	-	-0.0879622	5.27033	0.0765894	0.108735	-	-0.526497	5.27033	1.55e-30	1.96e-29	-
TRPT1	185.976	198.087	260.295	507.286	506.025	484.413	336.431	372.652	330.778	1.21634	4.26899	3.85e-41	2.25e-40	Up	0.690078	4.26899	3.51e-13	1.37e-12	-	-0.526256	4.26899	5.22e-10	2.19e-09	-
MRPS26	298.116	294.359	309.76	417.59	428.551	431.316	273.742	295.757	317.231	0.501306	4.21688	1.22e-14	3.43e-14	-	-0.0249447	4.21688	0.750319	0.802851	-	-0.526249	4.21688	1.31e-15	8.05e-15	-
PDXP	613.134	578.734	611.564	863.744	886.741	839.265	613.897	590.537	594.383	0.522248	5.22657	2.05e-29	9.16e-29	-	-0.00378754	5.22657	0.954128	0.970014	-	-0.526035	5.22657	1.4e-29	1.7e-28	-
GALNT2	1048.39	1031.33	1012.22	2084.7	2096.51	2131.92	1459.32	1440.74	1483.86	1.0296	6.37859	1.89e-202	5.54e-201	Up	0.503686	6.37859	2.91e-42	3.04e-41	-	-0.52591	6.37859	3.27e-60	8.84e-59	-
TIMD4	10.9055	6.9831	7.91177	128.577	103.37	107.681	74.7427	92.801	68.2925	3.69913	1.89741	1.17e-54	8.7e-54	Up	3.17338	1.89741	2.1e-35	1.87e-34	Up	-0.525678	1.89741	0.000736803	0.00159798	-
CDK18	23.773	19.9535	25.7402	38.1926	56.2552	33.257	31.2957	27.2653	30.1196	0.875714	0.873747	0.000426119	0.000689291	-	0.350398	0.873747	0.180409	0.235411	-	-0.525295	0.873747	0.0266336	0.0440589	-
ISOC1	250.622	232.49	242.435	237.3	209.685	251.104	165.587	154.471	164.653	-0.0563517	3.53865	0.536099	0.585132	-	-0.581614	3.53865	2.6e-10	8.63e-10	-	-0.525261	3.53865	1.45e-08	5.38e-08	-
IPMK	259.478	271.421	262.212	409.841	399.928	408.599	283.743	269.564	293.153	0.619096	4.11571	2.06e-21	7.36e-21	-	0.0939802	4.11571	0.199516	0.257286	-	-0.525115	4.11571	3.84e-16	2.44e-15	-
SFXN2	337.953	314.826	309.561	524.574	585.26	552.708	406.443	384.196	364.591	0.788493	4.51669	8.69e-34	4.35e-33	-	0.26339	4.51669	0.000195374	0.000405167	-	-0.525101	4.51669	1.2e-16	7.83e-16	-
TIPIN	411.472	392.643	409.077	434.369	398.612	434.033	297.697	275.751	306.914	0.0622775	4.34907	0.32043	0.367028	-	-0.46247	4.34907	6.5e-12	2.37e-11	-	-0.524747	4.34907	3.36e-15	2.02e-14	-
GAMT	288.146	271.388	309.87	483.888	504.115	503.598	349.532	366.717	320.743	0.778249	4.36368	1.37e-31	6.52e-31	-	0.254013	4.36368	0.000416732	0.000832	-	-0.524234	4.36368	3.02e-16	1.92e-15	-
RMDN2	42.3327	57.1883	39.5561	41.6468	38.8359	60.2981	31.0488	27.2785	39.4141	0.0167472	1.25378	1	1	-	-0.506974	1.25378	0.0338901	0.0517339	-	-0.523715	1.25378	0.0258641	0.0428729	-
FRY	91.1008	106.781	89.0236	420.825	425.754	344.184	275.674	269.54	283.12	2.05216	3.80711	1.2e-80	1.3e-79	Up	1.52854	3.80711	1.62e-41	1.66e-40	Up	-0.523612	3.80711	8.75e-09	3.3e-08	-
CCL4	65.6737	75.5045	64.1283	1821.87	1747.69	1862.73	1178.47	1320.18	1281.18	4.72326	5.82726	0	0	Up	4.20016	5.82726	0	0	Up	-0.523081	5.82726	8.51e-31	1.09e-29	-
FANCM	244.753	207.541	204.764	251.914	274.965	246.385	151.588	204.8	181.722	0.234883	3.58282	0.0261231	0.0353804	-	-0.287934	3.58282	0.00915001	0.0153267	-	-0.522815	3.58282	1.27e-06	3.87e-06	-
B4GALT6	16.8291	12.9663	25.7662	45.126	49.3089	31.8129	33.314	22.2387	32.2633	1.17924	0.794439	1.12e-05	2.02e-05	Up	0.656541	0.794439	0.0251564	0.0393251	-	-0.522666	0.794439	0.0389284	0.0621931	-
PGRMC2	620.041	599.694	626.409	952.028	949.698	931.207	671.457	676.241	624.543	0.61781	5.3293	6.69e-43	4.05e-42	-	0.0951748	5.3293	0.0543537	0.0798005	-	-0.522634	5.3293	1.03e-31	1.37e-30	-
LACTB	260.934	265.024	250.171	483.856	470.561	416.206	303.139	314.859	336.393	0.820797	4.23295	7.42e-28	3.19e-27	-	0.298233	4.23295	0.000208344	0.000430556	-	-0.522562	4.23295	4.19e-13	2.2e-12	-
SLC8A1	25.1743	19.6534	25.8574	65.1349	64.7874	41.5365	43.2433	36.6264	39.4987	1.27487	1.19437	2.86e-08	6.03e-08	Up	0.752572	1.19437	0.00267034	0.00483488	-	-0.52228	1.19437	0.0130524	0.0230076	-
IFRD1	227.793	246.517	238.468	346.53	339.808	315.821	229.186	240.903	228.16	0.492103	3.87382	1.7e-11	4.23e-11	-	-0.0296588	3.87382	0.718541	0.77558	-	-0.52176	3.87382	1.57e-12	7.93e-12	-
CKS2	542.881	501.909	493.693	862.537	919.242	910.222	642.161	627.844	605.449	0.806821	5.20581	1.8e-57	1.42e-56	-	0.285604	5.20581	1.97e-07	5.36e-07	-	-0.521216	5.20581	2.06e-26	2.22e-25	-
JUND	7309.09	8477.85	7771.62	9436.49	9956.44	8870.32	6659.42	6636.8	6398.64	0.262647	8.75254	5.6e-08	1.16e-07	-	-0.258431	8.75254	1.11e-07	3.08e-07	-	-0.521078	8.75254	7.95e-27	8.7e-26	-
CD151	329.742	367.224	352.28	619.028	562.485	519.933	384.77	416.804	384.555	0.697615	4.57555	2.3e-22	8.48e-22	-	0.176874	4.57555	0.0209806	0.0332307	-	-0.52074	4.57555	1.86e-13	1e-12	-
TOB2	390.207	429.102	375.922	850.974	867.974	844.279	621.93	591.529	573.324	1.10068	5.06696	2.21e-95	2.77e-94	Up	0.580016	5.06696	1.67e-23	1.02e-22	-	-0.520661	5.06696	1.66e-25	1.71e-24	-
PINLYP	48.5644	39.9119	36.5859	59.8084	52.1607	66.097	44.4164	38.3717	41.1651	0.507586	1.42354	0.00641227	0.00933583	-	-0.01288	1.42354	1	1	-	-0.520456	1.42354	0.00601148	0.0111995	-
EXOSC8	683.953	676.007	612.333	761.281	714.363	723.068	488.87	546.668	498.091	0.156901	5.10917	0.0054888	0.0080388	-	-0.362826	5.10917	1.26e-09	3.99e-09	-	-0.519727	5.10917	7.77e-19	5.71e-18	-
TTC8	49.3591	61.0474	47.0931	78.6497	90.6804	94.7554	63.6969	62.6087	57.748	0.743818	1.90971	1.77e-06	3.37e-06	-	0.22445	1.90971	0.18778	0.243861	-	-0.51936	1.90971	0.000575417	0.00126667	-
TNNT3	33.7	22.9447	28.6965	78.3161	88.6449	106.301	71.6562	56.5585	62.2515	1.67372	1.77064	4.35e-18	1.39e-17	Up	1.15445	1.77064	2.06e-08	6.02e-08	Up	-0.519247	1.77064	0.00193457	0.00392288	-
ARL13B	206.124	162.627	188.109	205.056	188.051	221.121	139.356	150.44	138.652	0.140826	3.28617	0.167841	0.202997	-	-0.378038	3.28617	0.000562173	0.00110648	-	-0.518863	3.28617	1.29e-06	3.94e-06	-
DENND6B	685.846	675.143	631.983	691.385	711.443	683.669	472.025	524.587	460.018	0.06631	5.0662	0.222288	0.262459	-	-0.452209	5.0662	2.97e-15	1.29e-14	-	-0.518518	5.0662	7.37e-20	5.69e-19	-
AFMID	137.486	117.71	117.184	346.619	351.784	361.067	250.43	230.494	258.432	1.50723	3.72063	3.88e-70	3.66e-69	Up	0.988752	3.72063	1.39e-26	9.44e-26	-	-0.518469	3.72063	1.38e-12	6.97e-12	-
CDCA5	2526.72	2528.56	2430.12	3012.38	3247.32	3143.82	2182.16	2183.36	2199.78	0.329083	7.14486	7.54e-23	2.81e-22	-	-0.189189	7.14486	6.08e-08	1.72e-07	-	-0.518272	7.14486	1.54e-52	3.52e-51	-
RLF	1000.48	939.957	947.91	1229.36	1266.01	1231.18	885.521	874.128	842.4	0.367605	5.79918	1.91e-20	6.6e-20	-	-0.150653	5.79918	0.000450678	0.000897031	-	-0.518258	5.79918	2.16e-37	3.42e-36	-
CHTF18	918.085	972.926	928.131	1017.88	1022.75	913.219	695.714	676.344	691.759	0.0678928	5.56633	0.166325	0.201294	-	-0.449829	5.56633	1.45e-18	7.28e-18	-	-0.517721	5.56633	2.3e-24	2.26e-23	-
DNAJC6	11.5858	15.9674	14.8457	28.5631	23.6248	25.8682	25.2095	12.1396	17.0706	0.874945	0.216967	0.00425785	0.00630665	-	0.357398	0.216967	0.294541	0.3621	-	-0.517513	0.216967	0.0673436	0.10152	-
SERF1A	59.8744	75.5968	36.474	54.8262	107.452	39.1361	37.8582	53.0365	49.553	0.225962	1.68301	0.424042	0.473667	-	-0.291379	1.68301	0.301566	0.369454	-	-0.517335	1.68301	0.0661628	0.0999595	-
CRYBB2	86.1802	85.817	79.1381	93.0351	96.4882	123.819	76.7263	78.7082	63.2712	0.317853	2.27157	0.0271357	0.0366796	-	-0.199242	2.27157	0.214011	0.273521	-	-0.517091	2.27157	0.00052578	0.00116407	-
SLC31A1	440.256	452.78	444.109	896.858	846.238	881.791	599.965	597.519	637.018	0.972867	5.13084	2.01e-85	2.28e-84	-	0.456205	5.13084	6.05e-17	2.84e-16	-	-0.516661	5.13084	5.14e-28	5.89e-27	-
NUDT14	212.873	179.517	194.782	148.703	135.3	137.885	95.3379	95.0812	104.436	-0.476441	2.99682	1.85e-06	3.51e-06	-	-0.992913	2.99682	3.16e-20	1.7e-19	-	-0.516472	2.99682	1.03e-05	2.87e-05	-
TTC25	18.8208	19.9587	15.8194	30.3919	29.5473	31.0262	17.1856	17.1785	29.1002	0.732456	0.452403	0.00666174	0.0096807	-	0.216214	0.452403	0.543151	0.615022	-	-0.516218	0.452403	0.0428137	0.0677953	-
TGFBR3L	37.5818	47.9117	43.7195	126.71	108.46	112.498	69.7372	79.5086	93.7701	1.42569	2.15206	2.08e-19	6.95e-19	Up	0.909609	2.15206	8.38e-08	2.35e-07	-	-0.51607	2.15206	0.000237326	0.000552787	-
ZNF589	631.945	605.571	628.39	796.085	767.785	815.671	554.624	583.376	525.584	0.350412	5.15932	1.45e-12	3.75e-12	-	-0.165655	5.15932	0.00201672	0.00371267	-	-0.516066	5.15932	2.54e-24	2.48e-23	-
FAM53C	1054.9	1034.62	1008.24	2119.74	2027.25	2075.06	1467.17	1460.81	1423.38	1.0061	6.36628	8.68e-179	2.2e-177	Up	0.490173	6.36628	9.61e-38	9.01e-37	-	-0.515929	6.36628	3.16e-53	7.35e-52	-
OSBPL1A	0.982189	3.99233	3.96246	72.5998	62.0252	67.2467	55.4976	42.4167	43.1802	4.4417	1.15341	1.5e-43	9.22e-43	Up	3.92572	1.15341	3.65e-29	2.72e-28	Up	-0.515757	1.15341	0.00419926	0.0080257	-
KIF19	9.91007	8.98086	6.91737	29.4449	21.641	26.8849	22.1959	12.1396	20.0767	1.5811	0.0853006	1.92e-06	3.65e-06	Up	1.06532	0.0853006	0.00399202	0.00704154	Up	-0.515717	0.0853006	0.0670111	0.101089	-
RAB3GAP1	570.036	578.642	586.729	538.768	553.26	574.75	352.506	392.545	420.418	-0.0585281	4.7899	0.315677	0.361965	-	-0.574122	4.7899	5.91e-21	3.3e-20	-	-0.515593	4.7899	6.6e-17	4.35e-16	-
GLA	267.522	226.495	238.447	457.941	408.609	473.436	340.181	299.845	297.214	0.870809	4.18923	1.68e-25	6.75e-25	-	0.355412	4.18923	5.6e-05	0.000122695	-	-0.515395	4.18923	1.29e-10	5.71e-10	-
PRICKLE4	39.5855	47.8979	52.4741	118.743	90.5216	110.63	64.6721	77.7111	81.3122	1.19032	2.07918	3.55e-13	9.41e-13	Up	0.675174	2.07918	0.000123379	0.000261338	-	-0.515132	2.07918	0.000653931	0.00142868	-
RNF181	554.297	614.898	552.91	1184.35	1185.83	1296.41	878.546	880.438	806.197	1.08993	5.58573	9.75e-89	1.15e-87	Up	0.574823	5.58573	2.65e-23	1.61e-22	-	-0.515109	5.58573	6.1e-23	5.52e-22	-
CDK5R1	198.574	208.046	204.209	138.107	141.927	154.834	96.3169	88.7021	119.062	-0.490477	3.04567	8.32e-07	1.61e-06	-	-1.0052	3.04567	4.78e-21	2.67e-20	Down	-0.514726	3.04567	8.38e-06	2.35e-05	-
RFC2	925.263	939.998	892.108	1348.88	1378.66	1360.74	899.585	1010.09	951.797	0.568179	5.87348	1.59e-40	9.22e-40	-	0.0534938	5.87348	0.244962	0.307781	-	-0.514684	5.87348	9.62e-34	1.35e-32	-
PTMS	356.461	436.108	356.113	2396.4	2397.05	2202.39	1686.2	1713.78	1497.12	2.6062	6.29742	0	0	Up	2.09169	6.29742	4.15e-233	2.8e-231	Up	-0.514512	6.29742	4.82e-20	3.76e-19	-
CTNNA1	384.759	409.454	377.674	1531.47	1564.76	1516.49	1054.37	1077.01	1098.77	1.9767	5.76553	0	0	Up	1.4626	5.76553	6.83e-213	4.07e-211	Up	-0.514098	5.76553	4.54e-46	8.9e-45	-
CALML6	16.9066	20.8569	19.2069	15.3808	18.8212	11.9248	5.22453	13.2122	13.7892	-0.300348	-0.11096	0.364503	0.41338	-	-0.814269	-0.11096	0.0172942	0.0277893	-	-0.513913	-0.11096	0.166818	0.227919	-
NME1	1017.62	1117.16	979.979	1266.56	1371.41	1303.97	983.104	899.439	878.104	0.339806	5.89003	1.22e-10	2.92e-10	-	-0.174069	5.89003	0.00157285	0.0029411	-	-0.513874	5.89003	7.96e-22	6.77e-21	-
PEX7	38.6009	47.9003	46.5179	47.9583	63.0951	58.9316	32.3474	48.4109	38.1557	0.352603	1.40721	0.0715892	0.0917204	-	-0.16118	1.40721	0.465335	0.539485	-	-0.513774	1.40721	0.0109402	0.0195295	-
APOBEC3B	195.303	195.055	178.228	631.923	617.64	675.601	452.664	467.953	427.353	1.75846	4.53834	1.76e-140	3.38e-139	Up	1.24479	4.53834	4.89e-62	7.2e-61	Up	-0.513664	4.53834	1.04e-18	7.57e-18	-
CMTM1	53.8011	62.2547	45.178	96.6798	87.2445	89.5657	66.6936	66.3882	58.4541	0.761421	1.95712	6.48e-07	1.26e-06	-	0.248088	1.95712	0.144939	0.193851	-	-0.513324	1.95712	0.000477113	0.00106335	-
TREX1	453.699	489.235	488.722	692.123	627.745	710.729	438.453	478.536	505.571	0.50391	4.88531	3.21e-15	9.25e-15	-	-0.00912954	4.88531	0.903529	0.930885	-	-0.513039	4.88531	1.24e-15	7.65e-15	-
IL27RA	2010.61	1966.94	2097.04	1549.11	1469.76	1540.68	1042.86	1075.28	1077.4	-0.414009	6.38458	2.48e-30	1.14e-29	-	-0.926676	6.38458	3.61e-131	1.23e-129	-	-0.512667	6.38458	2.15e-37	3.41e-36	-
SMIM30	192.15	187.592	194.951	419.369	451.192	483.704	314.053	361.187	274.166	1.23603	4.12453	8.88e-39	4.99e-38	Up	0.723818	4.12453	2.71e-13	1.07e-12	-	-0.512211	4.12453	6.45e-09	2.46e-08	-
UQCRC1	1779.8	1827.07	1798.94	2694.17	2684.47	2708.26	1818.79	1975.22	1877.52	0.581025	6.85345	6.34e-66	5.6e-65	-	0.0692346	6.85345	0.0535971	0.0787711	-	-0.511791	6.85345	6.28e-52	1.42e-50	-
GORASP1	267.683	292.377	262.169	405.165	399.233	399.442	262.794	282.138	299.546	0.550007	4.12216	1.04e-15	3.04e-15	-	0.0387077	4.12216	0.623827	0.689991	-	-0.511298	4.12216	7.67e-14	4.25e-13	-
MORN1	24.7451	28.9383	30.6877	33.3489	31.5223	30.0305	17.19	25.2216	24.0928	0.169503	0.670223	0.526834	0.576317	-	-0.341482	0.670223	0.2149	0.274442	-	-0.510974	0.670223	0.0357975	0.0575712	-
ZNF280B	28.7217	28.0585	29.8779	45.5753	48.3367	28.2145	26.9093	27.6829	31.1196	0.495132	0.915348	0.0336104	0.0449619	-	-0.0157912	0.915348	1	1	-	-0.510909	0.915348	0.0274275	0.0452322	-
ERO1A	3198.32	3161.65	3181.9	5210.97	5206.31	5176.8	3551.5	3667.6	3725.77	0.708654	7.76558	1.14e-149	2.35e-148	-	0.197916	7.76558	3.6e-12	1.34e-11	-	-0.510737	7.76558	1.27e-80	4.9e-79	-
GLI1	32.1876	31.0935	27.9207	56.2635	64.8206	57.268	36.8	46.0702	42.2782	0.965003	1.31436	5.39e-07	1.06e-06	-	0.454936	1.31436	0.0328111	0.0502983	-	-0.510051	1.31436	0.00532565	0.00999142	-
NCAM1	25.7416	27.9397	29.6947	41.2376	31.4982	32.1198	24.237	20.2082	29.1074	0.330154	0.755108	0.177414	0.213763	-	-0.179855	0.755108	0.549446	0.62102	-	-0.509996	0.755108	0.0354192	0.057033	-
FAM229B	10.467	17.2022	25.4128	40.1712	37.3137	35.2666	26.0246	29.3405	23.7403	1.08195	0.66395	2.54e-05	4.49e-05	Up	0.572085	0.66395	0.0435791	0.0651468	-	-0.50984	0.66395	0.0374797	0.0600548	-
ARMH1	472.462	530.954	522.791	442.493	480.834	475.082	274.168	344.253	363.611	-0.126165	4.56553	0.116107	0.144355	-	-0.635856	4.56553	1.92e-14	8.02e-14	-	-0.509691	4.56553	1.36e-09	5.51e-09	-
CKLF	600.005	602.202	566.955	919.795	869.517	888.034	637.118	617.018	627.638	0.597781	5.25765	2.09e-38	1.17e-37	-	0.0890555	5.25765	0.0790437	0.111936	-	-0.508725	5.25765	9.97e-29	1.17e-27	-
GCSH	148.001	177.782	160.998	237.716	245.804	203.182	156.527	174.207	152.014	0.496748	3.33585	1.61e-06	3.06e-06	-	-0.0119453	3.33585	0.93483	0.955529	-	-0.508691	3.33585	9.28e-07	2.88e-06	-
BATF	607.081	661.602	610.473	1648.61	1765.47	1803.62	1228.89	1250.58	1187.79	1.47299	6.02118	1.64e-224	5.46e-223	Up	0.964529	6.02118	6.95e-86	1.44e-84	-	-0.508463	6.02118	8.48e-33	1.16e-31	-
SPRYD7	145.097	141.069	158.799	232.948	253.581	284.793	167.611	186.364	187.898	0.792457	3.41961	1.86e-15	5.42e-15	-	0.284009	3.41961	0.0080399	0.0135786	-	-0.508445	3.41961	1.36e-07	4.58e-07	-
ECHS1	790.333	814.251	812.42	1133.35	1103.22	1165.56	734.322	859.813	797.186	0.493004	5.63239	2.84e-23	1.07e-22	-	-0.0153954	5.63239	0.777696	0.826954	-	-0.508399	5.63239	1.8e-24	1.77e-23	-
MECR	172.81	190.149	179.294	251.861	236.884	245.081	184.09	131.44	200.278	0.436224	3.44795	0.000168837	0.000281366	-	-0.0720099	3.44795	0.573561	0.6436	-	-0.508232	3.44795	1.5e-05	4.08e-05	-
ALAS1	683.201	798.318	760.991	1405.85	1432.45	1414.21	1018.8	993.271	978.935	0.923183	5.83984	6.25e-93	7.67e-92	-	0.415528	5.83984	7.53e-18	3.68e-17	-	-0.507655	5.83984	1.85e-31	2.42e-30	-
IKBIP	444.178	436.312	452.909	611.373	592.535	586.7	425.32	419.724	414.576	0.425474	4.73012	2.31e-16	6.98e-16	-	-0.0821653	4.73012	0.153677	0.204096	-	-0.507638	4.73012	5.97e-22	5.12e-21	-
NFIX	42.0109	38.8842	40.9869	24.9552	20.7376	15.691	9.04185	20.0703	14.0271	-0.983002	0.563355	7.36e-05	0.000125895	-	-1.49037	0.563355	1.49e-08	4.41e-08	Down	-0.507372	0.563355	0.116139	0.165117	-
FAAH2	48.0454	36.5854	41.2883	66.9141	79.7256	88.8478	56.12	55.376	53.9683	0.899978	1.71444	1.8e-07	3.63e-07	-	0.39278	1.71444	0.0402676	0.0605636	-	-0.507187	1.71444	0.00198122	0.00401	-
NFKBID	562.395	595.546	592.104	573.118	581.67	576.695	398.371	429.817	390.185	-0.0153439	4.8309	0.776908	0.808655	-	-0.522318	4.8309	5.61e-21	3.13e-20	-	-0.506974	4.8309	1.07e-19	8.21e-19	-
MBTPS2	191.106	200.565	217.763	263.778	256.121	254.546	168.692	179.684	196.759	0.345627	3.55355	4.03e-05	7.02e-05	-	-0.16069	3.55355	0.0804315	0.113695	-	-0.506316	3.55355	3.71e-09	1.45e-08	-
VDAC1	3303.35	3251.21	3341.6	5669.02	5743.59	5781.95	3998.84	4102.77	4006.09	0.796906	7.88501	1.98e-200	5.75e-199	-	0.290948	7.88501	5.42e-26	3.6e-25	-	-0.505958	7.88501	4.65e-85	1.96e-83	-
ZFHX2	22.7587	34.2635	25.0917	87.9973	98.6074	94.267	72.6729	50.5377	74.5012	1.76986	1.80065	2.35e-20	8.09e-20	Up	1.26428	1.80065	6.52e-10	2.11e-09	Up	-0.50556	1.80065	0.0019875	0.00402022	-
XRCC2	514.354	467.844	480.948	633.546	607.334	593.184	434.627	441.667	415.956	0.326182	4.79627	3.17e-09	7.04e-09	-	-0.179249	4.79627	0.00266689	0.00482998	-	-0.50543	4.79627	3.92e-19	2.93e-18	-
PTER	217.945	186.578	217.743	386.939	404.999	394.167	301.887	272.565	261.073	0.930071	4.00361	5.53e-33	2.72e-32	-	0.42471	4.00361	3.98e-07	1.06e-06	-	-0.505358	4.00361	6.67e-12	3.21e-11	-
CACNA2D2	90.1374	89.8074	86.0746	65.6488	72.9228	70.3378	56.5124	45.4404	45.1883	-0.34825	1.94996	0.0144921	0.0202858	-	-0.852787	1.94996	2.07e-08	6.04e-08	-	-0.504535	1.94996	0.00209159	0.00421577	-
UQCRHL	16.6673	13.605	27.0069	19.1454	35.8188	21.7286	6.45901	30.1814	17.3008	0.418609	0.312889	0.22208	0.262284	-	-0.0858022	0.312889	0.88348	0.914338	-	-0.504392	0.312889	0.167438	0.22867	-
ALDH18A1	1247.05	1215.37	1212.12	2224.73	2099.04	2234.17	1512.73	1564.53	1545.17	0.835437	6.48604	5.77e-118	9.23e-117	-	0.331049	6.48604	9.8e-18	4.76e-17	-	-0.504388	6.48604	1.04e-46	2.09e-45	-
FAM174A	51.4963	51.8869	55.4251	96.0769	92.5758	100.285	60.6211	83.7077	59.2533	0.861631	2.01175	3.53e-08	7.41e-08	-	0.357439	2.01175	0.0396788	0.05974	-	-0.504183	2.01175	0.000795124	0.00171365	-
ITGAE	154.602	173.322	175.568	224.304	224.06	232.465	176.346	158.897	144.666	0.434854	3.34222	2.16e-06	4.08e-06	-	-0.0692295	3.34222	0.512661	0.58506	-	-0.504081	3.34222	6.11e-08	2.13e-07	-
DUSP6	2606	2513.57	2525.21	4756.95	4824.35	4700.05	3298.06	3441.95	3336.35	0.901614	7.5925	1.5e-208	4.57e-207	-	0.398391	7.5925	1.03e-38	9.9e-38	-	-0.503222	7.5925	8.44e-70	2.71e-68	-
PPP1R26	10.1673	9.40788	13.43	35.5359	24.6957	26.4137	18.4384	19.9084	22.7064	1.38291	0.259718	3.68e-06	6.86e-06	Up	0.879664	0.259718	0.00765559	0.012963	-	-0.5032	0.259718	0.0660858	0.0998725	-
GRAMD2B	112.898	115.75	118.756	144.17	133.946	137.608	100.964	77.8106	114.425	0.258814	2.69592	0.0345665	0.0461605	-	-0.2443	2.69592	0.0620769	0.089939	-	-0.503111	2.69592	5.76e-05	0.000144825	-
THOP1	1195.96	1224.23	1173.85	1515.79	1547.48	1450.09	1050.48	1033.51	1101.31	0.328934	6.09179	3.36e-17	1.05e-16	-	-0.174082	6.09179	2.79e-05	6.33e-05	-	-0.503016	6.09179	1.49e-36	2.31e-35	-
ID3	178.224	223.55	173.079	355.778	385.286	367.284	267.564	260.429	254.027	0.946916	3.90326	2.48e-28	1.08e-27	-	0.443952	3.90326	1.24e-06	3.16e-06	-	-0.502962	3.90326	6.14e-10	2.56e-09	-
MICU1	553.683	566.793	525.343	997.177	1003.96	942.863	672.586	666.299	738.886	0.839178	5.33259	3.63e-59	2.93e-58	-	0.336276	5.33259	1.42e-09	4.49e-09	-	-0.502901	5.33259	1.1e-23	1.03e-22	-
ADPRS	296.157	305.353	278.979	501.025	486.6	501.669	343.356	370.375	337.37	0.757967	4.3733	1.86e-34	9.47e-34	-	0.255461	4.3733	0.000154011	0.000322716	-	-0.502504	4.3733	2.5e-17	1.69e-16	-
TONSL	867.726	970.719	939.487	985.097	1040.27	976.953	765.099	662.12	692.949	0.112167	5.57769	0.0387749	0.0514858	-	-0.389755	5.57769	5.4e-12	1.98e-11	-	-0.501922	5.57769	3.01e-19	2.26e-18	-
ARL6	59.8883	53.8767	68.3055	70.4925	95.1194	77.0126	59.8276	61.3032	50.214	0.413524	1.88862	0.0121711	0.0172065	-	-0.0876556	1.88862	0.638953	0.703801	-	-0.501174	1.88862	0.00279253	0.00551042	-
APLP2	702.166	720.445	743.209	939.245	936.863	936.246	695.623	630.988	660.643	0.376814	5.39598	2.55e-17	7.96e-17	-	-0.124134	5.39598	0.0102268	0.0170212	-	-0.500947	5.39598	2.6e-28	3.02e-27	-
ELMO1	1665.92	1717.31	1640.2	3211.63	3257.93	3344.13	2324.5	2289.39	2322.27	0.965934	7.03704	7.55e-200	2.18e-198	-	0.465478	7.03704	7.2e-43	7.61e-42	-	-0.500455	7.03704	3.74e-59	9.86e-58	-
SLC30A3	16.0951	15.2163	16.3683	21.2789	19.6148	21.2324	15.4364	13.4614	14.9093	0.378858	0.049258	0.229622	0.270484	-	-0.121383	0.049258	0.760917	0.812594	-	-0.500218	0.049258	0.108766	0.155719	-
HERC5	455.696	423.299	420.641	395.131	435.776	369.899	268.05	313.77	267.275	-0.11374	4.34498	0.131099	0.161657	-	-0.613934	4.34498	1.21e-14	5.12e-14	-	-0.500193	4.34498	5.67e-10	2.37e-09	-
KIAA0753	283.348	250.447	260.223	337.179	363.618	340.451	253.423	224.176	259.012	0.390974	3.96506	2.67e-07	5.34e-07	-	-0.108235	3.96506	0.193656	0.25062	-	-0.499208	3.96506	9.95e-11	4.42e-10	-
GARNL3	13.2638	28.5656	23.8668	33.2117	33.2378	24.9625	23.1373	23.3802	18.1193	0.47579	0.532118	0.080836	0.102871	-	-0.0231241	0.532118	1	1	-	-0.498896	0.532118	0.06609	0.0998725	-
FAM3C	443.765	422.08	433.411	1848.15	1780.94	1870.08	1242.19	1380.65	1269.1	2.08107	6.01088	0	0	Up	1.58248	6.01088	4.47e-214	2.68e-212	Up	-0.498593	6.01088	8.42e-33	1.16e-31	-
IER5L	123.802	135.718	114.735	194.057	216.835	192.553	132.327	154.388	140.565	0.689111	3.10057	2.16e-11	5.34e-11	-	0.191106	3.10057	0.0888534	0.12467	-	-0.498001	3.10057	7.73e-07	2.41e-06	-
CHCHD10	944.785	1055.78	941.893	1159.16	1107.29	1054.72	815.798	788.336	748.039	0.17491	5.70243	0.000841324	0.00132901	-	-0.322954	5.70243	3.35e-09	1.03e-08	-	-0.497864	5.70243	2.04e-20	1.62e-19	-
CCDC113	72.9337	55.3706	66.8702	90.2684	81.0859	101.744	70.3342	58.7333	64.1371	0.482893	2.03394	0.0015821	0.00244028	-	-0.0148125	2.03394	0.9634	0.977388	-	-0.4977	2.03394	0.00127547	0.00266452	-
NUMBL	98.0659	104.309	97.3356	195.973	215.503	176.026	151.571	134.111	130.597	0.970869	2.99364	6.83e-18	2.17e-17	-	0.47347	2.99364	8.59e-05	0.000184734	-	-0.497394	2.99364	2.99e-06	8.77e-06	-
CHAF1A	1602.58	1580.59	1593.13	1933.55	1896.39	1855.21	1348.05	1334.46	1346.38	0.251541	6.45099	1.18e-14	3.33e-14	-	-0.245502	6.45099	1.88e-12	7.1e-12	-	-0.497043	6.45099	2.31e-49	4.89e-48	-
ZNF771	47.3931	42.158	39.7213	88.899	83.5076	82.8007	52.1329	67.5371	61.1129	0.979446	1.81337	1.49e-09	3.37e-09	-	0.482644	1.81337	0.0057352	0.00988809	-	-0.49679	1.81337	0.00103244	0.00218512	-
GEMIN5	405.19	349.219	389.907	539.224	541.839	536.944	360.58	371.505	414.603	0.499519	4.56537	1.36e-14	3.81e-14	-	0.00295732	4.56537	0.980081	0.991616	-	-0.496561	4.56537	2.28e-14	1.31e-13	-
NAT10	1641.12	1693.36	1665.36	2191.96	2273.79	2276.73	1565.24	1601.91	1612.42	0.431244	6.63974	1.26e-39	7.2e-39	-	-0.0649575	6.63974	0.0631824	0.0913481	-	-0.496201	6.63974	6e-51	1.33e-49	-
MCM8	1216.44	1169.22	1223.97	1529.08	1519.28	1590.9	1075.48	1086.36	1126.56	0.36165	6.12242	1.62e-22	5.97e-22	-	-0.134464	6.12242	0.000719188	0.00139659	-	-0.496114	6.12242	1.85e-39	3.1e-38	-
HDAC3	1331.07	1357.07	1419.12	2533.49	2453.81	2538.47	1800.39	1814.83	1720.93	0.873504	6.6778	6.59e-136	1.22e-134	-	0.377546	6.6778	5.08e-24	3.16e-23	-	-0.495957	6.6778	7.37e-48	1.52e-46	-
SLCO4A1	2084.89	2168.36	2031.33	1758.73	1801.88	1795.82	1320.64	1256.74	1220.93	-0.230545	6.54288	1.14e-10	2.74e-10	-	-0.726396	6.54288	1.07e-83	2.17e-82	-	-0.495851	6.54288	6.59e-38	1.06e-36	-
ANKRD24	23.7841	22.0735	16.8006	77.3959	85.8519	86.8439	60.631	52.4992	64.1468	1.99017	1.61229	5.47e-25	2.16e-24	Up	1.49506	1.61229	5.97e-13	2.3e-12	Up	-0.495076	1.61229	0.00143596	0.00297144	-
DMBX1	23.6779	17.737	25.3074	29.8008	29.0284	25.1371	20.3455	23.4524	15.751	0.33065	0.461312	0.217634	0.257593	-	-0.163726	0.461312	0.611556	0.679062	-	-0.49436	0.461312	0.0563265	0.0867537	-
LIG1	2740.41	2920.74	2861.74	2628.39	2601.59	2732.63	1909.44	1928.88	1814.32	-0.0982375	7.06197	0.00477242	0.00703612	-	-0.59239	7.06197	1.02e-60	1.46e-59	-	-0.494152	7.06197	4.47e-42	7.97e-41	-
CD69	1769.14	1620.47	1692.08	6886.36	6950.2	6912.6	4787.54	5080.15	4865.47	2.02955	7.93387	0	0	Up	1.53557	7.93387	0	0	Up	-0.493979	7.93387	2.76e-60	7.46e-59	-
MTMR8	40.6297	38.919	28.6587	27.3917	42.4263	31.0805	30.2623	11.1555	30.1079	-0.100472	0.849818	0.720914	0.758347	-	-0.594456	0.849818	0.0450219	0.0671346	-	-0.493977	0.849818	0.0867881	0.127537	-
FAM89B	875.308	992.883	1008.49	2113.65	2171.35	2135.27	1506.63	1544.34	1509.04	1.15817	6.38555	1.18e-178	2.97e-177	Up	0.664594	6.38555	9.33e-54	1.2e-52	-	-0.493573	6.38555	1.62e-37	2.58e-36	-
KLHDC9	5.93438	13.9771	2.94738	33.3623	26.5707	31.0262	19.1975	23.2092	22.0874	1.9765	0.240591	1.61e-09	3.63e-09	Up	1.48291	0.240591	3.72e-05	8.34e-05	Up	-0.493507	0.240591	0.058463	0.0896849	-
CENPS	116.974	127.22	125.422	151.16	127.323	126.82	95.7395	94.3676	97.8378	0.133589	2.70509	0.238588	0.280287	-	-0.359767	2.70509	0.00272932	0.0049321	-	-0.493354	2.70509	2.88e-05	7.58e-05	-
PCK2	469.243	499.938	473.951	681.348	682.679	696.11	469.338	506.655	487.429	0.513316	4.90925	5.25e-24	2.02e-23	-	0.0202165	4.90925	0.729015	0.784746	-	-0.493099	4.90925	3.03e-22	2.64e-21	-
DSCC1	388.302	351.22	391.914	431.578	400.913	388.204	293.828	285.678	288.154	0.109892	4.28782	0.10039	0.125979	-	-0.382924	4.28782	7.28e-08	2.05e-07	-	-0.492815	4.28782	2.11e-12	1.05e-11	-
TSTD1	347.545	406.153	369.068	525.329	531.881	588.11	370.667	391.644	406.597	0.550841	4.5751	7.31e-16	2.16e-15	-	0.0582037	4.5751	0.433671	0.50764	-	-0.492636	4.5751	4.54e-13	2.38e-12	-
POLR2E	2760.22	2814.83	2729.7	3347.82	3616.65	3544.61	2508.12	2529.08	2432.27	0.339551	7.30897	5.15e-24	1.98e-23	-	-0.152923	7.30897	1.16e-05	2.73e-05	-	-0.492475	7.30897	1.49e-47	3.06e-46	-
FSTL3	26.7572	24.9476	18.7766	41.1489	45.325	45.4958	21.2509	35.311	37.1369	0.901191	0.920489	0.000150445	0.000251332	-	0.409195	0.920489	0.101647	0.140955	-	-0.491976	0.920489	0.0250004	0.0415836	-
MIPEP	173.352	156.651	174.184	245.057	241.3	264.619	174.708	192.453	166.687	0.573789	3.44507	9.39e-11	2.26e-10	-	0.0822212	3.44507	0.398012	0.471132	-	-0.491565	3.44507	2.39e-08	8.67e-08	-
RRM2	7780.05	7560.89	7734.36	8058.12	7827.11	7897.87	5629.15	5565.78	5723.97	0.0435992	8.58741	0.0759609	0.0969696	-	-0.447708	8.58741	1.54e-70	2.57e-69	-	-0.491308	8.58741	6.99e-85	2.92e-83	-
HASPIN	401.201	413.614	406.115	463.017	437.476	418.042	312.258	359.503	266.461	0.111067	4.39829	0.168306	0.203521	-	-0.379896	4.39829	5.56e-06	1.35e-05	-	-0.490962	4.39829	2.97e-09	1.17e-08	-
NRIP3	66.3515	78.4816	59.6649	401.296	401.485	410.319	297.1	285.3	280.664	2.56645	3.7899	2.97e-173	7.28e-172	Up	2.07563	3.7899	2.8e-96	6.55e-95	Up	-0.490812	3.7899	2.99e-14	1.7e-13	-
BEX3	74.2411	82.8203	94.0565	248.896	268.975	273.996	192.847	186.746	183.742	1.65495	3.28963	6.44e-60	5.26e-59	Up	1.16436	3.28963	2.55e-26	1.72e-25	Up	-0.490583	3.28963	6.49e-09	2.48e-08	-
ERF	768.595	786.322	775.8	1073.59	1096.61	1039.01	788.559	796.33	699.912	0.461612	5.56332	5.48e-22	1.99e-21	-	-0.0287611	5.56332	0.580753	0.65033	-	-0.490372	5.56332	2.43e-24	2.38e-23	-
TGFB3	18.7769	31.9351	33.6723	59.8574	48.2275	54.8232	33.3482	44.3878	38.1537	0.946099	1.19952	1.44e-05	2.59e-05	-	0.456127	1.19952	0.0484962	0.0718562	-	-0.489955	1.19952	0.0163149	0.0281286	-
NR2C2AP	232.603	250.643	197.334	197.334	223.183	226.793	153.227	176.958	130.794	-0.0723275	3.44617	0.536756	0.585801	-	-0.561702	3.44617	1.88e-06	4.74e-06	-	-0.489373	3.44617	3.77e-05	9.74e-05	-
AEBP1	479.312	515.903	497.729	731.68	683.649	655.276	493.777	511.698	469.912	0.472263	4.93034	2.16e-16	6.54e-16	-	-0.0170591	4.93034	0.792816	0.839865	-	-0.489321	4.93034	2.47e-17	1.67e-16	-
SLC25A10	702.202	775.378	655.848	606.768	625.585	631.953	452.346	458.214	417.709	-0.194524	5.01084	0.00155436	0.00239995	-	-0.683445	5.01084	1.98e-26	1.33e-25	-	-0.48892	5.01084	1.05e-13	5.78e-13	-
GSTM4	58.5836	55.4989	55.9628	279.928	245.777	269.089	192.53	195.374	178.392	2.22203	3.22079	3.27e-86	3.75e-85	Up	1.7333	3.22079	5.48e-46	6.12e-45	Up	-0.488719	3.22079	1.86e-08	6.82e-08	-
TTC9C	147.645	124.723	125.634	257.622	278.756	318.128	208.999	207.918	191.786	1.1011	3.50031	2.72e-26	1.12e-25	Up	0.612404	3.50031	2.97e-08	8.57e-08	-	-0.488691	3.50031	4.72e-07	1.5e-06	-
COPG2	420.826	425.029	446.3	676.725	604.669	629.051	449.272	468.243	444.692	0.564128	4.78804	2.36e-22	8.69e-22	-	0.0760963	4.78804	0.228186	0.289122	-	-0.488031	4.78804	2.66e-17	1.79e-16	-
RFC1	1609.64	1492.75	1553.55	2306.02	2253.89	2296.53	1638.86	1610.06	1640.55	0.558258	6.62912	1.2e-61	1e-60	-	0.0705461	6.62912	0.0494585	0.0732074	-	-0.487711	6.62912	7.08e-48	1.46e-46	-
NUP37	395.248	397.036	426.51	639.516	621.452	681.179	446.877	475.08	462.998	0.67148	4.78162	1.13e-31	5.38e-31	-	0.18429	4.78162	0.00307501	0.00551181	-	-0.487189	4.78162	4.7e-18	3.29e-17	-
CAPS2	5.65036	7.22492	6.91754	51.8252	44.2047	43.5738	31.3129	31.08	37.1409	2.79582	0.736966	1.76e-21	6.31e-21	Up	2.30868	0.736966	6.32e-13	2.43e-12	Up	-0.487037	0.736966	0.0186423	0.0318389	-
LRFN1	334.7	381.203	344.313	446.274	400.82	421.071	304.73	324.936	275.144	0.258427	4.29322	0.000468895	0.000756333	-	-0.228573	4.29322	0.00357036	0.0063492	-	-0.486998	4.29322	1.29e-10	5.7e-10	-
EXOSC5	309.996	342.288	289.823	384.477	363.503	347.845	251.476	276.514	254.027	0.218461	4.09737	0.00382484	0.00568591	-	-0.268483	4.09737	0.000838416	0.00161754	-	-0.486942	4.09737	4.35e-10	1.84e-09	-
TBC1D3H	47.4732	60.6791	73.5191	99.9563	143.527	76.563	93.4222	105.696	28.8114	0.814051	2.17286	0.00192287	0.00294217	-	0.327185	2.17286	0.233165	0.294715	-	-0.486859	2.17286	0.061864	0.0943153	-
SPSB1	60.3938	66.8571	69.2849	545.359	489.48	502.903	360.515	384.513	352.431	2.96575	4.09999	9.94e-214	3.1e-212	Up	2.47902	4.09999	3.14e-131	1.08e-129	Up	-0.486719	4.09999	2.19e-13	1.17e-12	-
TMEM79	129.767	133.73	113.756	158.886	161.574	158.866	120.388	104.013	117.593	0.345345	2.87497	0.000987243	0.00155052	-	-0.14126	2.87497	0.222375	0.282773	-	-0.486602	2.87497	5.1e-06	1.46e-05	-
PLCXD1	1101.74	1157.71	1111	2072.98	1915.13	1916.34	1388.76	1455.8	1370.74	0.809004	6.34732	1.05e-85	1.19e-84	-	0.322677	6.34732	1.12e-13	4.5e-13	-	-0.486326	6.34732	1.27e-33	1.78e-32	-
SEC14L2	220.826	234.497	239.5	361.919	352.733	316.946	229.29	258.356	248.989	0.570582	3.90303	5.83e-13	1.53e-12	-	0.0842879	3.90303	0.33956	0.409884	-	-0.486292	3.90303	5.94e-10	2.48e-09	-
CXADR	76.5549	80.8684	76.5909	106.927	110.885	111.044	69.1921	90.9707	74.5552	0.490103	2.29768	0.000191262	0.000317483	-	0.00433402	2.29768	1	1	-	-0.485764	2.29768	0.000214369	0.000502089	-
SQLE	487.199	531.867	528.455	750.893	797.14	749.185	558.368	507.872	574.253	0.569984	5.05208	6.99e-24	2.67e-23	-	0.0842267	5.05208	0.166739	0.219458	-	-0.485757	5.05208	5.6e-18	3.9e-17	-
MTMR11	28.7798	9.97104	13.834	31.3561	35.4822	32.0876	32.2696	17.1884	21.0893	0.906778	0.532744	0.00399918	0.00593495	-	0.42116	0.532744	0.215719	0.275435	-	-0.48559	0.532744	0.0990476	0.143471	-
HPGD	424.927	392.131	440.427	1363.55	1400.86	1439.67	1022.84	1002.34	976.934	1.74053	5.67464	3.63632315339157e-320	1.93153976110344e-318	Up	1.25504	5.67464	6.39e-141	2.45e-139	Up	-0.485497	5.67464	9.28e-34	1.31e-32	-
AGTRAP	929.972	970.92	952.914	292.041	290.514	337.824	227.166	227.084	202.839	-1.63323	4.74929	1.43e-187	3.84e-186	Down	-2.11816	4.74929	2.82e-250	2.14e-248	Down	-0.484932	4.74929	6.86e-10	2.84e-09	-
EHBP1L1	2337.26	2592.48	2405.44	5332.14	5100.11	4785.87	3564.63	3658.05	3651.58	1.05292	7.65532	2.69e-138	5.08e-137	Up	0.568009	7.65532	3.57e-40	3.52e-39	-	-0.484915	7.65532	4.62e-32	6.17e-31	-
CHID1	389.242	416.125	367.765	508.896	521.192	510.049	355.44	363.432	381.902	0.392777	4.53014	2.43e-11	5.99e-11	-	-0.0916364	4.53014	0.154033	0.204527	-	-0.484412	4.53014	5.12e-16	3.23e-15	-
HELLS	1549.02	1429.11	1511.07	1905.81	1813.13	1843.74	1324.89	1289.41	1362.69	0.309302	6.40426	2.9e-16	8.71e-16	-	-0.174797	6.40426	1.18e-05	2.77e-05	-	-0.484098	6.40426	3.51e-36	5.32e-35	-
PELI1	1004.43	943.946	963.769	1994.28	1943.59	1964.56	1410.66	1352.75	1456.77	1.01912	6.29755	2.01e-162	4.55e-161	Up	0.535159	6.29755	2.05e-40	2.04e-39	-	-0.483958	6.29755	5.99e-42	1.07e-40	-
EPB41L2	1144.14	1057.7	1061.67	1429.54	1421.59	1383.41	993.676	1009.41	1025.08	0.375911	5.99044	1.12e-21	4.03e-21	-	-0.107991	5.99044	0.0102548	0.0170656	-	-0.483901	5.99044	7.51e-34	1.06e-32	-
SMS	898.341	888.077	910.399	1644.99	1629.25	1748.69	1185.52	1172	1233.89	0.896777	6.09317	5.46e-109	8.09e-108	-	0.41325	6.09317	1.19e-21	6.82e-21	-	-0.483527	6.09317	1.74e-35	2.6e-34	-
DARS2	637.808	639.612	674.946	860.559	911.318	922.504	669.389	640.98	616.501	0.46432	5.31239	8.11e-22	2.93e-21	-	-0.0190427	5.31239	0.725272	0.78149	-	-0.483362	5.31239	2.88e-23	2.66e-22	-
PDE8B	34.7005	17.9518	29.6964	21.5442	23.6395	26.851	16.162	17.1606	18.0707	-0.193454	0.43319	0.471801	0.522062	-	-0.676605	0.43319	0.0175652	0.0281833	-	-0.483145	0.43319	0.0983774	0.142643	-
AKR7A3	23.6419	32.9568	20.4365	33.8971	34.8972	21.9123	21.2585	21.0597	22.5687	0.236935	0.597064	0.375297	0.424553	-	-0.245959	0.597064	0.406513	0.479847	-	-0.482881	0.597064	0.0851091	0.125465	-
CBLN3	123.455	155.68	142.5	193.871	166.69	176.724	126.725	123.17	134.486	0.349697	3.03717	0.0010223	0.00160423	-	-0.133162	3.03717	0.240473	0.302927	-	-0.482856	3.03717	8.89e-06	2.49e-05	-
GTF2IRD1	10.0315	36.1077	21.1089	36.6316	25.0139	28.9897	20.987	22.5767	21.1858	0.428845	0.536761	0.19867	0.236777	-	-0.0540167	0.536761	0.946908	0.964356	-	-0.482845	0.536761	0.152901	0.210889	-
DNAJB9	299.168	279.391	281.991	561.859	544.747	545.259	367.666	391.661	422.642	0.940546	4.48355	1.53e-49	1.05e-48	-	0.45774	4.48355	2.59e-11	9.1e-11	-	-0.482804	4.48355	4.21e-16	2.66e-15	-
IRF1	7522.31	7670.26	7508.17	8778.28	8771.56	8735.97	6252.61	6305.81	6253.78	0.211574	8.6755	6.89e-22	2.5e-21	-	-0.271055	8.6755	7.74e-33	6.44e-32	-	-0.482628	8.6755	6.31e-103	3.35e-101	-
VPS37D	8.91964	7.98301	5.92792	26.5182	21.6719	16.6357	19.1682	17.1527	10.0504	1.49234	-0.126229	3.81e-05	6.66e-05	Up	1.01007	-0.126229	0.0122787	0.020192	Up	-0.482198	-0.126229	0.121514	0.172085	-
CNIH4	408.738	363.675	388.452	677.898	671.439	704.339	469.486	497.561	502.799	0.822388	4.82461	1.82e-49	1.25e-48	-	0.340298	4.82461	1.89e-08	5.54e-08	-	-0.482088	4.82461	2.02e-19	1.53e-18	-
RAD51	716.695	636.653	651.138	742.424	742.173	713.467	518.155	569.014	486.673	0.133079	5.12718	0.0243878	0.0331677	-	-0.348949	5.12718	1.76e-08	5.17e-08	-	-0.482028	5.12718	2.89e-15	1.74e-14	-
KIF5A	42.6105	34.9213	36.604	158.036	131.969	122.312	100.967	95.9058	98.3936	1.85014	2.33841	8.6e-33	4.2e-32	Up	1.36823	2.33841	1.91e-16	8.79e-16	Up	-0.481899	2.33841	0.00018982	0.000447479	-
CCSAP	345.226	361.283	371.747	320.253	367.438	348.125	259.663	245.165	236.805	-0.0580606	4.11575	0.416054	0.46562	-	-0.539748	4.11575	5.48e-13	2.12e-12	-	-0.481687	4.11575	1.94e-10	8.43e-10	-
TRMT44	209.993	211.549	196.811	221.66	226.682	185.957	167.552	148.397	138.577	0.037504	3.37997	0.722979	0.76009	-	-0.443799	3.37997	1.92e-05	4.44e-05	-	-0.481301	3.37997	3.5e-06	1.02e-05	-
TRIP6	265.346	304.358	296.892	446.113	458.181	423.379	323.107	332.037	296.219	0.615693	4.25336	1.91e-18	6.18e-18	-	0.134581	4.25336	0.0745553	0.106216	-	-0.481111	4.25336	2.74e-12	1.36e-11	-
SASH1	27.7841	17.3884	18.4794	26.4287	40.8508	24.9052	21.6925	18.2274	26.0863	0.532404	0.532833	0.0635124	0.0820156	-	0.0520407	0.532833	0.938823	0.957882	-	-0.480344	0.532833	0.0884947	0.129632	-
ZCCHC24	63.4127	60.8714	50.426	198.189	179.276	167.808	124.232	127.2	139.541	1.64065	2.76546	2.32e-38	1.29e-37	Up	1.16055	2.76546	1.09e-17	5.3e-17	Up	-0.48009	2.76546	9.01e-06	2.52e-05	-
PRIM2	330.098	317.394	343.044	490.518	507.569	485.146	350.181	363.676	350.007	0.582445	4.42188	1.71e-23	6.49e-23	-	0.102882	4.42188	0.111086	0.152828	-	-0.479562	4.42188	9.19e-17	6e-16	-
IPO11	329.864	327.302	300.732	354.012	332.908	344.484	259.459	250.319	229.948	0.106688	4.05042	0.126501	0.156341	-	-0.372749	4.05042	6e-07	1.57e-06	-	-0.479436	4.05042	6.32e-11	2.85e-10	-
LNPK	953.169	873.832	897.081	1095.67	1119.56	994.766	815.398	712.992	774.586	0.23697	5.63773	2.1e-05	3.73e-05	-	-0.24225	5.63773	2.91e-05	6.6e-05	-	-0.479219	5.63773	3.15e-17	2.11e-16	-
FBXO24	37.6424	35.9219	35.6179	56.9472	49.2627	38.4373	39.3591	31.3074	33.1356	0.406278	1.18039	0.052152	0.0680857	-	-0.0727483	1.18039	0.800199	0.84597	-	-0.479016	1.18039	0.0198364	0.0336582	-
FANCB	114.498	103.63	111.08	107.059	115.552	151.997	80.0591	98.1269	90.3598	0.185464	2.57758	0.185288	0.222268	-	-0.293491	2.57758	0.0515261	0.0759665	-	-0.478953	2.57758	0.00103422	0.00218782	-
TTLL7	127.252	128.257	147.255	118.622	119.419	94.2894	72.2538	76.1656	90.0797	-0.276076	2.58199	0.0312578	0.041991	-	-0.754967	2.58199	2.24e-08	6.52e-08	-	-0.47889	2.58199	0.000705073	0.00153272	-
DOT1L	2770.72	3023.93	2937.97	3331.56	3400.97	3156.09	2403.56	2291.07	2401.32	0.179495	7.27783	2.25e-06	4.24e-06	-	-0.299382	7.27783	1.58e-14	6.62e-14	-	-0.478877	7.27783	2.36e-35	3.51e-34	-
MAMLD1	249.567	259.444	259.268	843.202	867.079	797.024	605.849	571.426	622.454	1.70636	4.93907	9.52e-169	2.27e-167	Up	1.22773	4.93907	7.46e-78	1.38e-76	Up	-0.47863	4.93907	3.26e-20	2.56e-19	-
WDR27	168.968	203.943	171.178	358.431	362.61	341.889	249.941	244.681	268.258	0.966157	3.84691	1.68e-32	8.16e-32	-	0.48758	3.84691	2.77e-08	8.03e-08	-	-0.478575	3.84691	3.3e-10	1.41e-09	-
RAD51B	80.2538	69.8404	85.5392	206.934	173.216	221.093	140.366	152.384	138.554	1.34945	2.95298	1.71e-27	7.28e-27	Up	0.870941	2.95298	3.79e-11	1.32e-10	-	-0.478499	2.95298	1.92e-05	5.14e-05	-
MTBP	217.061	190.693	213.429	282.515	287.025	242.922	213.595	193.74	175.976	0.38748	3.61751	5.02e-05	8.71e-05	-	-0.0908312	3.61751	0.377555	0.450211	-	-0.47831	3.61751	7.98e-07	2.49e-06	-
TRMU	278.336	289.39	254.218	345.098	346.774	345.532	236.341	266.409	241.978	0.335843	3.9828	2.97e-06	5.58e-06	-	-0.142178	3.9828	0.0690324	0.0991477	-	-0.47802	3.9828	7.52e-11	3.38e-10	-
ITPKC	87.1908	90.815	63.2458	144.202	129.009	132.464	101.966	107.958	81.3543	0.749117	2.52674	1.41e-07	2.87e-07	-	0.271538	2.52674	0.0749775	0.106736	-	-0.477573	2.52674	0.000559912	0.00123446	-
ANKS6	127.708	152.682	144.523	216.724	220.738	193.709	156.493	147.391	149.601	0.571291	3.20326	5.2e-09	1.14e-08	-	0.0938989	3.20326	0.395905	0.469147	-	-0.477389	3.20326	8.41e-07	2.62e-06	-
CDC14B	18.5482	11.122	15.1795	395.563	429.295	403.646	299.018	283.949	299.939	4.76376	3.70889	3.18e-283	1.48e-281	Up	4.28722	3.70889	2.2e-193	1.18e-191	Up	-0.476491	3.70889	2.45e-12	1.21e-11	-
PC	211.969	219.537	195.863	162.882	150.742	130.623	108.04	99.9609	111.436	-0.496429	3.08911	5.96e-07	1.16e-06	-	-0.972844	3.08911	8.59e-20	4.57e-19	-	-0.476416	3.08911	3.38e-05	8.79e-05	-
C2	12.0455	12.4517	16.5195	30.7052	39.5624	24.6647	20.1079	22.9236	25.1761	1.20468	0.421419	2.17e-05	3.86e-05	Up	0.72836	0.421419	0.0193515	0.0308448	-	-0.476282	0.421419	0.0642431	0.0974196	-
PRAG1	678.428	709.487	676.789	644.351	603.831	594.065	437.254	443.126	444.773	-0.163947	4.98542	0.00101328	0.00159065	-	-0.639564	4.98542	3.78e-33	3.17e-32	-	-0.475617	4.98542	5.13e-18	3.59e-17	-
GDPD3	53.4651	61.871	57.3904	105.821	112.302	119.888	79.7792	80.7545	82.3267	0.966435	2.21651	1.01e-12	2.63e-12	-	0.490858	2.21651	0.000956112	0.00182991	-	-0.475568	2.21651	0.000158843	0.000378001	-
CCDC138	113.836	102.949	89.8867	162.011	173.046	167.695	131.937	117.961	111.613	0.712467	2.84103	1.48e-10	3.52e-10	-	0.237025	2.84103	0.0541026	0.0794693	-	-0.475438	2.84103	1.01e-05	2.81e-05	-
STOX1	52.0742	71.1216	75.5675	78.7475	65.0384	76.3724	54.1388	44.5319	59.5749	0.147108	1.84379	0.414341	0.46414	-	-0.328046	1.84379	0.0692897	0.0994845	-	-0.475149	1.84379	0.00838996	0.0152925	-
MAMDC4	236.558	314.358	278.063	157.823	166.53	156.276	131.198	110.049	104.438	-0.785863	3.33724	6.42e-12	1.63e-11	-	-1.26101	3.33724	9.03e-26	5.96e-25	Down	-0.475144	3.33724	0.000232478	0.00054198	-
RBFOX2	528.843	370.516	524.576	583.688	795.456	716.753	490.267	629.191	388.432	0.558042	4.92663	0.000274923	0.000451593	-	0.083042	4.92663	0.594505	0.663083	-	-0.474999	4.92663	0.00193383	0.00392198	-
SFXN3	663.83	733.255	701.855	1336.32	1257.32	1311.53	946.48	913.285	949.999	0.895633	5.73399	4.02e-92	4.9e-91	-	0.420809	5.73399	5.32e-19	2.73e-18	-	-0.474823	5.73399	2.07e-29	2.5e-28	-
SMIM11B	83.7738	125.707	60.5889	104.068	103.329	73.7048	54.3254	96.9639	50.6833	0.056116	2.21843	0.838567	0.864024	-	-0.418635	2.21843	0.115373	0.158143	-	-0.474748	2.21843	0.0710326	0.106419	-
PPAT	275.346	273.409	277.073	482.563	459.086	428.67	347.29	319.013	320.295	0.730962	4.27011	1.5e-26	6.21e-26	-	0.256464	4.27011	0.000488165	0.000967372	-	-0.474497	4.27011	6.38e-13	3.3e-12	-
MEA1	1176.25	1113.88	1019.58	1291.26	1248.76	1307.27	889.021	912.318	967.628	0.217054	5.90597	1e-05	1.82e-05	-	-0.257282	5.90597	5.24e-07	1.38e-06	-	-0.474336	5.90597	3.77e-21	3.11e-20	-
TTLL4	302.043	303.337	334.553	450.967	480.909	428.627	317.111	345.144	317.284	0.533713	4.31357	9.88e-15	2.8e-14	-	0.0594412	4.31357	0.431089	0.504798	-	-0.474271	4.31357	5.12e-12	2.49e-11	-
SLC48A1	235.415	248.744	261.987	334.219	379.583	358.906	290.071	221.739	260.295	0.52347	3.97521	6.63e-09	1.44e-08	-	0.0493188	3.97521	0.615078	0.682264	-	-0.47415	3.97521	1.33e-07	4.47e-07	-
COPRS	169.364	171.631	169.203	178.303	212.923	188.358	137.339	138.293	141.561	0.184005	3.20131	0.0507295	0.066328	-	-0.29008	3.20131	0.00425662	0.00748401	-	-0.474084	3.20131	1.44e-06	4.35e-06	-
CDR2L	16.853	11.9723	11.8648	35.3094	33.4923	32.0984	26.2452	27.2405	19.0862	1.30255	0.483844	2.18e-06	4.13e-06	Up	0.828497	0.483844	0.00543462	0.00940709	-	-0.474016	0.483844	0.0474596	0.0743412	-
MT2A	3008.39	3283.32	3112.99	3346.6	3109.49	3491.25	2552.41	2422.72	2187.28	0.0809401	7.32173	0.116386	0.144647	-	-0.392921	7.32173	5.96e-14	2.42e-13	-	-0.473861	7.32173	1.13e-19	8.66e-19	-
ZNF473	292.162	283.376	316.734	344.118	347.771	342.459	248.407	243.289	253.003	0.213058	4.01966	0.00162427	0.00250169	-	-0.260792	4.01966	0.000374824	0.000751812	-	-0.473849	4.01966	1.53e-11	7.2e-11	-
THOC3	1265.76	1353.1	1371.71	1782.04	1792.72	1996.45	1345.48	1360.62	1306.26	0.481128	6.35629	1.97e-25	7.88e-25	-	0.00785638	6.35629	0.875588	0.908617	-	-0.473271	6.35629	1.32e-24	1.31e-23	-
NME7	147.289	181.347	162.512	371.204	327.512	353.927	251.412	247.188	259.546	1.09933	3.80485	1.13e-37	6.21e-37	Up	0.626103	3.80485	7.89e-12	2.86e-11	-	-0.473222	3.80485	2e-09	7.97e-09	-
SYNM	15.8417	12.9679	21.7952	104.902	103.428	106.532	73.7236	79.7254	73.2976	2.62784	1.87626	2.98e-45	1.9e-44	Up	2.15494	1.87626	9.43e-27	6.43e-26	Up	-0.47286	1.87626	0.000339289	0.000773328	-
MIXL1	19.2576	17.7908	18.2251	28.1768	21.1943	28.7876	17.7474	20.1219	18.3143	0.495935	0.323384	0.0672037	0.0864491	-	0.0232387	0.323384	1	1	-	-0.472676	0.323384	0.0819287	0.121159	-
AMOTL1	198.015	231.516	218.696	106.762	121.194	126.081	90.8537	86.8019	77.3237	-0.872512	2.94533	1.26e-16	3.85e-16	-	-1.34487	2.94533	6.87e-33	5.72e-32	Down	-0.472354	2.94533	0.000222547	0.000520497	-
OTOF	35.6522	39.9175	33.6288	333.045	380.327	396.867	253.512	259.449	287.112	3.34131	3.61503	1.1e-151	2.32e-150	Up	2.86909	3.61503	6.75e-101	1.69e-99	Up	-0.472203	3.61503	8.06e-08	2.76e-07	-
NUDT11	27.6172	28.2305	24.4384	49.617	44.6907	45.4165	34.4101	45.0056	21.2374	0.796694	1.02917	0.000798984	0.0012658	-	0.324643	1.02917	0.193049	0.249982	-	-0.472033	1.02917	0.0375974	0.0602361	-
CFD	84.3993	81.1145	79.0297	87.2919	80.8362	88.3339	60.6629	47.4639	76.6466	0.0683376	2.08588	0.669544	0.711064	-	-0.40341	2.08588	0.0116504	0.0192242	-	-0.471744	2.08588	0.00273769	0.00541037	-
ASPHD2	120.693	146.695	137.962	252.308	231.149	266.734	170.656	169.526	200.554	0.887237	3.36842	7.02e-18	2.23e-17	-	0.415592	3.36842	0.000156662	0.000327956	-	-0.471642	3.36842	1.45e-06	4.38e-06	-
CHEK1	1153.81	1013.63	1092.83	1371.74	1400.25	1449.28	1041.97	1003.87	998.381	0.372395	5.99021	1.04e-16	3.18e-16	-	-0.0989844	5.99021	0.0366344	0.0555531	-	-0.471379	5.99021	2.84e-25	2.9e-24	-
NFE2L1	1730.32	1708.3	1765.39	2162.35	2314.25	2318.96	1629.8	1631.21	1640.55	0.384715	6.67244	4.78e-28	2.07e-27	-	-0.0863923	6.67244	0.019434	0.0309461	-	-0.471107	6.67244	2.11e-40	3.64e-39	-
PEX13	282.953	275.6	254.777	367.581	346.42	350.535	223.531	268.774	275.868	0.388282	4.00571	1.01e-06	1.95e-06	-	-0.0822701	4.00571	0.33893	0.409203	-	-0.47055	4.00571	5e-09	1.93e-08	-
GRK3	1713.23	1674.14	1674.62	2346.51	2363.07	2328.24	1712.78	1727.63	1639.21	0.475452	6.69596	2.72e-48	1.82e-47	-	0.00496375	6.69596	0.891224	0.920749	-	-0.470488	6.69596	4.03e-47	8.14e-46	-
GEMIN4	640.721	708.502	662.949	807.723	821.572	855.222	570.626	631.77	590.37	0.303959	5.24902	4.01e-09	8.86e-09	-	-0.166469	5.24902	0.00248295	0.00451373	-	-0.470428	5.24902	4.82e-19	3.58e-18	-
LIMS1	1268.4	1339.11	1247.5	3072.99	3146.08	3136.7	2281.82	2207.03	2263.59	1.27905	6.91169	1.22446025847208e-314	6.34921515774243e-313	Up	0.808686	6.91169	1.86e-113	5.29e-112	-	-0.470368	6.91169	4.14e-50	8.98e-49	-
GPR157	69.9917	67.6243	94.1507	116.045	131.067	135.344	78.2708	106.559	91.3868	0.7214	2.45258	1.25e-06	2.39e-06	-	0.25265	2.45258	0.11572	0.158536	-	-0.468745	2.45258	0.00119396	0.00250345	-
C19orf38	12.883	8.97814	11.8767	29.3892	32.5147	33.083	27.2432	21.2059	20.0859	1.48225	0.374071	2.36e-07	4.73e-07	Up	1.01382	0.374071	0.00143748	0.00270073	Up	-0.46838	0.374071	0.0529545	0.0820048	-
MCM5	5199.59	5640.89	5545.38	6518.35	6709.76	6940.77	4894.38	4865.35	4823.3	0.299612	8.26868	2.13e-19	7.12e-19	-	-0.168149	8.26868	6.99e-07	1.82e-06	-	-0.467761	8.26868	2.87e-44	5.4e-43	-
DNAJC22	52.21	59.703	61.8247	65.4243	50.4602	55.2241	38.8986	37.8086	47.0067	-0.021578	1.55382	0.960966	0.970247	-	-0.488502	1.55382	0.00873885	0.0146812	-	-0.466921	1.55382	0.0112672	0.0200721	-
AURKA	934.122	943.311	931.052	1565.01	1569.7	1607.24	1169.91	1130.99	1129.39	0.755393	6.05068	4.34e-97	5.58e-96	-	0.288497	6.05068	1.74e-13	6.87e-13	-	-0.466895	6.05068	1e-40	1.73e-39	-
LYSMD1	57.4945	40.9051	43.519	54.9072	44.2599	63.9777	50.4347	36.3529	31.1401	0.200043	1.41051	0.344449	0.392305	-	-0.266552	1.41051	0.247198	0.310411	-	-0.46659	1.41051	0.0352853	0.0568314	-
THNSL1	67.4313	57.7486	38.8014	109.427	116.843	100.28	88.9143	78.6846	68.6836	0.992489	2.16614	2.5e-09	5.59e-09	-	0.526034	2.16614	0.00296465	0.00532716	-	-0.466446	2.16614	0.00296678	0.00582873	-
DSN1	568.032	626.346	588.028	627.458	597.492	684.49	451.278	480.103	450.085	0.0989069	4.94023	0.100391	0.125979	-	-0.367504	4.94023	6.73e-09	2.03e-08	-	-0.46641	4.94023	9.3e-14	5.11e-13	-
MTHFD1	3120.48	3050.49	3171.76	3954.85	3946.78	4019.05	2918.36	2846.89	2863.58	0.351423	7.49446	1.3e-35	6.83e-35	-	-0.114708	7.49446	0.000100958	0.000215664	-	-0.46613	7.49446	5.77e-60	1.55e-58	-
ANKRD35	57.4482	57.8761	55.4047	72.5545	67.9449	75.464	47.482	54.4978	54.2128	0.337944	1.75771	0.0272356	0.0368033	-	-0.128027	1.75771	0.452352	0.526301	-	-0.465965	1.75771	0.0035266	0.00683913	-
POP7	438.732	471.003	437.319	498.91	489.469	556.011	373.616	361.412	382.512	0.19659	4.60171	0.00168606	0.0025941	-	-0.269311	4.60171	5.44e-05	0.000119615	-	-0.4659	4.60171	6.43e-13	3.33e-12	-
FAM171A2	9.89903	9.97732	12.8733	21.5601	25.6373	19.7017	17.1621	16.1512	15.0626	1.02303	0.000887382	0.00135144	0.00209755	Up	0.557149	0.000887382	0.131093	0.17698	-	-0.465839	0.000887382	0.107709	0.154409	-
RASSF7	365.455	383.184	365.106	467.783	485.878	400.012	321.135	323.027	336.328	0.282052	4.38588	0.000100858	0.000170604	-	-0.183729	4.38588	0.0165848	0.0267379	-	-0.46578	4.38588	3e-10	1.29e-09	-
EFNB1	160.441	172.637	156.311	147.099	141.851	139.712	115.062	99.9478	95.3965	-0.190617	2.91113	0.0582872	0.0756119	-	-0.656198	2.91113	1.19e-09	3.79e-09	-	-0.465579	2.91113	3e-05	7.87e-05	-
PKP4	630.799	681.543	685.813	669.753	691.788	591.445	468.552	486.481	459.856	-0.0324895	5.02169	0.592243	0.638887	-	-0.497871	5.02169	4.87e-15	2.09e-14	-	-0.465381	5.02169	3.48e-13	1.84e-12	-
POLR1E	469.349	455.827	442.001	720.099	757.585	730.475	527.292	547.685	525.282	0.691569	4.96824	1.28e-42	7.69e-42	-	0.227032	4.96824	3.82e-05	8.55e-05	-	-0.464536	4.96824	3.55e-21	2.93e-20	-
RNFT2	39.5988	43.9054	47.5161	37.1817	46.31	51.6152	31.3101	38.3312	28.1212	0.0429047	1.20329	0.868424	0.889667	-	-0.421198	1.20329	0.0522493	0.0769719	-	-0.464097	1.20329	0.025826	0.0428151	-
TTI1	554.652	591.723	594.758	795.024	804.839	825.339	588.916	572.676	596.478	0.477733	5.16279	3.57e-24	1.38e-23	-	0.0140166	5.16279	0.796277	0.842506	-	-0.463716	5.16279	8.41e-23	7.57e-22	-
ENOSF1	1175.56	1218.58	1169.03	1442.99	1404.13	1447.94	1003.76	1041.3	1068.94	0.269423	6.05021	3.6e-13	9.53e-13	-	-0.194281	6.05021	9.23e-07	2.38e-06	-	-0.463704	6.05021	3.9e-34	5.63e-33	-
CHAF1B	991.925	914.4	914.893	992.733	1063.71	1057.42	769.136	732.464	755.956	0.142147	5.62976	0.00185639	0.00284444	-	-0.321537	5.62976	2.8e-11	9.84e-11	-	-0.463684	5.62976	1.41e-22	1.26e-21	-
GCSAM	76.2789	68.2898	68.4513	225.297	232.816	245.417	174.16	163.583	172.265	1.72122	3.12025	1.23e-59	1e-58	Up	1.25799	3.12025	4.62e-28	3.31e-27	Up	-0.463217	3.12025	8.21e-08	2.81e-07	-
ERLIN2	334.242	243.021	336.899	537.22	526.976	565.757	397.68	360.809	423.885	0.834088	4.49592	4.05e-19	1.34e-18	-	0.371009	4.49592	0.000127275	0.000269066	-	-0.463077	4.49592	4.08e-07	1.31e-06	-
ANKRD20A1	80.4939	69.5332	78.3706	61.6922	50.8248	55.4103	48.7836	40.3781	32.6256	-0.442819	1.69458	0.00767151	0.0110717	-	-0.905434	1.69458	2.04e-07	5.55e-07	-	-0.462614	1.69458	0.0140428	0.0245538	-
KRBA1	178.173	220.54	213.781	227.347	257.235	234.911	191.779	174.626	155.655	0.232264	3.49692	0.0221455	0.0302884	-	-0.230337	3.49692	0.0299222	0.0461622	-	-0.462599	3.49692	7.75e-06	2.18e-05	-
SLC3A2	2347.32	2400.83	2388.73	2024.64	2076.87	1960.89	1420.73	1518.02	1461.28	-0.23514	6.73159	2.55e-12	6.54e-12	-	-0.697726	6.73159	8.26e-88	1.77e-86	-	-0.462586	6.73159	1.59e-37	2.54e-36	-
C17orf113	19.2447	22.4305	28.485	34.9492	42.5939	27.4054	24.1305	30.511	21.5137	0.579756	0.699694	0.0217996	0.0298465	-	0.117459	0.699694	0.708118	0.766419	-	-0.462281	0.699694	0.064572	0.0978615	-
ARID5A	2477.92	2757.13	2509.27	2882.63	2896.51	2693.69	2046.84	2111.55	1992.01	0.129825	7.07671	0.00210579	0.00320929	-	-0.332424	7.07671	1.42e-14	5.95e-14	-	-0.462249	7.07671	4.87e-27	5.39e-26	-
ZBTB47	12.888	9.97801	7.90364	25.5073	26.6197	18.7039	15.1569	12.1355	24.0821	1.19449	0.0436894	0.000370017	0.000601594	Up	0.732884	0.0436894	0.0513717	0.0757646	-	-0.461559	0.0436894	0.123528	0.174709	-
IL17RD	46.6426	57.3009	27.9566	41.7991	24.509	51.5332	36.0329	17.661	31.851	-0.161644	1.09075	0.604348	0.650657	-	-0.622489	1.09075	0.0442186	0.0660196	-	-0.460841	1.09075	0.131528	0.184804	-
POT1	522.005	502.908	512.571	688.211	721.27	670.644	484.769	487.605	539.099	0.436274	4.95579	1.26e-15	3.69e-15	-	-0.0245617	4.95579	0.684401	0.744759	-	-0.460835	4.95579	4.54e-17	3.02e-16	-
TMEM159	115.396	90.2927	134.324	270.068	244.874	242.476	197.984	188.376	163.94	1.15453	3.32708	1.09e-22	4.04e-22	Up	0.69381	3.32708	2.01e-08	5.9e-08	-	-0.460711	3.32708	2.55e-05	6.75e-05	-
ERFL	46.5441	36.9053	41.5386	163.777	156.609	148.034	116.104	111.027	113.424	1.90325	2.51893	1.36e-45	8.69e-45	Up	1.44314	2.51893	4.18e-23	2.52e-22	Up	-0.460102	2.51893	1.58e-05	4.28e-05	-
FUT7	136.323	148.31	160.142	195.708	180.417	178.267	130.653	130.343	142.034	0.317991	3.09844	0.00109916	0.00172111	-	-0.142019	3.09844	0.17894	0.233705	-	-0.460008	3.09844	4.45e-06	1.29e-05	-
ACTA2	132.016	160.454	159.305	348.891	352.999	339.965	249.129	245.98	262.522	1.20514	3.77294	7.57e-50	5.22e-49	Up	0.745557	3.77294	1.56e-17	7.54e-17	-	-0.459583	3.77294	2.27e-10	9.79e-10	-
PRICKLE3	193.547	222.114	241.499	406.361	484.042	422.435	346.551	298.078	310.013	0.997991	4.14818	3.89e-27	1.64e-26	-	0.538456	4.14818	2.56e-08	7.42e-08	-	-0.459533	4.14818	1.76e-07	5.86e-07	-
SPC24	580.557	643.569	609.24	790.903	830.235	805.788	566.921	579.353	619.098	0.404655	5.18736	3.01e-15	8.67e-15	-	-0.0543777	5.18736	0.325159	0.394618	-	-0.459032	5.18736	7.28e-19	5.36e-18	-
MTFP1	578.333	642.645	592.676	941.745	1021.64	1072.12	698.898	789.181	719.9	0.742788	5.41392	3.55e-35	1.83e-34	-	0.283808	5.41392	6.26e-06	1.51e-05	-	-0.458979	5.41392	6.22e-15	3.67e-14	-
TMEM97	562.939	555.228	566.778	595.494	579.407	574.412	421.576	444.851	406.874	0.0542784	4.8331	0.289289	0.334599	-	-0.404112	4.8331	1.04e-13	4.17e-13	-	-0.45839	4.8331	1.82e-17	1.24e-16	-
PPP1R14B	1442.03	1459.35	1452.82	1672.37	1643.31	1684.45	1179.76	1256.9	1202.56	0.19943	6.29384	4.81e-09	1.06e-08	-	-0.258757	6.29384	1.03e-12	3.92e-12	-	-0.458187	6.29384	1.46e-38	2.38e-37	-
PSMB5	299.124	288.37	304.805	464.806	431.362	463.323	310.085	321.028	358.384	0.607032	4.29611	7.54e-19	2.47e-18	-	0.149151	4.29611	0.0435695	0.0651399	-	-0.45788	4.29611	8.51e-12	4.07e-11	-
IQCB1	379.237	383.525	380.884	576.68	549.695	570.901	419.475	390.048	425.98	0.569342	4.62531	1.24e-24	4.84e-24	-	0.111478	4.62531	0.0676961	0.097339	-	-0.457862	4.62531	7.36e-17	4.84e-16	-
HSPE1	720.492	623.673	612.134	886.808	910.69	1028.09	656.976	737.702	662.712	0.530351	5.36903	3.3e-14	9.1e-14	-	0.0726705	5.36903	0.31793	0.386923	-	-0.45768	5.36903	5.2e-11	2.37e-10	-
SEC61G	507.03	510.883	571.122	888.973	889.384	1011.85	639.326	724.594	667.682	0.811922	5.27554	2.98e-35	1.54e-34	-	0.354369	5.27554	2.17e-07	5.9e-07	-	-0.457552	5.27554	8.87e-13	4.54e-12	-
MAN1A1	1104.47	1077.68	1020.04	2087.2	2171.46	2067.27	1482.5	1508.13	1616.37	0.982254	6.41439	2.33e-127	4.03e-126	-	0.524772	6.41439	3.08e-34	2.65e-33	-	-0.457481	6.41439	2.57e-31	3.36e-30	-
PPIL3	789.869	755.451	841.567	1117.18	1086.47	1189.93	808.988	843.562	819.301	0.507199	5.63955	8.72e-26	3.53e-25	-	0.0503835	5.63955	0.328138	0.397606	-	-0.456815	5.63955	2.6e-21	2.17e-20	-
THADA	724.044	732.432	696.544	1039.52	960.348	982.911	704.897	728.781	739.935	0.470426	5.46518	6.5e-25	2.57e-24	-	0.0137957	5.46518	0.78863	0.836311	-	-0.45663	5.46518	1.66e-23	1.55e-22	-
ST3GAL4	222.885	201.552	220.689	212.75	207.832	217.179	156.51	158.463	149.608	-0.0169439	3.41283	0.848216	0.872384	-	-0.473506	3.41283	1.17e-07	3.26e-07	-	-0.456561	3.41283	3.12e-07	1.01e-06	-
HDDC3	221.641	268.093	279.538	492.637	499.296	500.991	362.101	370.132	355.613	0.95623	4.34289	6.57e-43	3.98e-42	-	0.49974	4.34289	1.91e-11	6.78e-11	-	-0.456488	4.34289	1.99e-12	9.97e-12	-
NINJ1	939.807	1051.78	960.746	1369.41	1449.3	1415.17	1027.96	1034.63	1024.1	0.520116	5.95501	1.46e-33	7.29e-33	-	0.0642823	5.95501	0.161112	0.212898	-	-0.455834	5.95501	2.34e-26	2.51e-25	-
AHRR	3590.77	3589.6	3586.17	2570.32	2607.92	2453.55	1870.03	1804.72	1890.67	-0.496169	7.17667	1.1e-57	8.74e-57	-	-0.951928	7.17667	1.65e-192	8.76e-191	-	-0.455759	7.17667	2.46e-41	4.32e-40	-
CDC6	1304.26	1232.71	1172.06	1163.27	1142.75	1167.49	839.793	827.076	866.764	-0.0946937	5.87567	0.0267632	0.0362062	-	-0.549735	5.87567	1.2e-34	1.05e-33	-	-0.455041	5.87567	1.14e-23	1.07e-22	-
WDR76	857.188	985.746	901.715	1090.04	1046.73	1146.45	787.044	805.346	802.491	0.258289	5.66932	3.99e-07	7.89e-07	-	-0.196571	5.66932	0.000229967	0.000472482	-	-0.45486	5.66932	1.99e-18	1.42e-17	-
RCCD1	338.166	338.846	318.944	450.125	414.114	442.07	319.087	328.832	305.161	0.391117	4.30267	5.54e-10	1.28e-09	-	-0.0634699	4.30267	0.361335	0.43325	-	-0.454586	4.30267	1.08e-12	5.48e-12	-
CDC25C	202.036	219.69	195.878	289.133	322.191	330.951	234.248	207.804	245.292	0.608876	3.77095	2.55e-12	6.54e-12	-	0.154397	3.77095	0.0967807	0.134765	-	-0.454477	3.77095	1.08e-07	3.66e-07	-
PAK1	1618.53	1547.67	1542.2	974.667	908.91	971.186	735.986	689.444	657.701	-0.721954	5.86626	4.99e-64	4.3e-63	-	-1.17641	5.86626	3.02e-153	1.25e-151	Down	-0.454453	5.86626	2.32e-20	1.84e-19	-
EXOC6	301.133	292.369	283.954	242.198	231.464	239.977	181.726	175.63	163.672	-0.298076	3.68431	5.5e-05	9.5e-05	-	-0.751628	3.68431	3.63e-21	2.04e-20	-	-0.453552	3.68431	6.38e-08	2.21e-07	-
CORO1C	830.963	850.175	838.118	1697.04	1667.69	1759.25	1222.92	1235.55	1283.09	1.02386	6.10238	3.12e-156	6.79e-155	Up	0.570626	6.10238	2.1e-43	2.24e-42	-	-0.453238	6.10238	6.31e-36	9.49e-35	-
FANCA	1237.25	1240.76	1308.8	1157.4	1217.16	1159.55	894.929	852.745	834.51	-0.0995266	5.90317	0.0144377	0.0202119	-	-0.552392	5.90317	4.77e-38	4.51e-37	-	-0.452866	5.90317	2.17e-25	2.24e-24	-
GCAT	287.681	258.362	264.849	427.961	407.036	421.948	335.73	319.556	263.143	0.632047	4.1785	1.01e-14	2.84e-14	-	0.179464	4.1785	0.0387028	0.0583579	-	-0.452582	4.1785	1.62e-08	5.96e-08	-
ELOVL7	25.0866	31.0168	26.1755	28.899	25.2416	24.1089	17.1558	24.945	15.0179	-0.0712152	0.507859	0.827687	0.854499	-	-0.523743	0.507859	0.0567895	0.0829498	-	-0.452521	0.507859	0.106855	0.15337	-
FXR2	522.925	549.829	524.413	772.905	699.315	700.653	588.479	505.8	494.028	0.44414	5.0186	9.95e-12	2.5e-11	-	-0.00803543	5.0186	0.916829	0.941691	-	-0.452174	5.0186	4.83e-12	2.35e-11	-
MDH1	2091.02	1951.76	2004.74	3071.61	2971.87	3193.84	2102.68	2336.61	2313.19	0.611003	7.05466	2.68e-48	1.8e-47	-	0.15906	7.05466	0.000218315	0.000449601	-	-0.451943	7.05466	1.43e-27	1.6e-26	-
LRRC20	382.354	349.226	385.971	396.864	409.74	461.876	304.972	349.093	273.152	0.182505	4.32805	0.0302542	0.0407097	-	-0.269323	4.32805	0.00220526	0.0040421	-	-0.451827	4.32805	1.6e-07	5.36e-07	-
RALB	1126.21	1136.57	1050.7	1472.84	1327.57	1473.71	968.606	1074.92	1082.27	0.367182	6.01562	1.39e-12	3.6e-12	-	-0.0840768	6.01562	0.118607	0.162004	-	-0.451258	6.01562	5.42e-18	3.78e-17	-
CYP3A5	47.0295	43.795	41.7842	50.4767	47.8113	73.4811	42.5496	46.804	36.0954	0.371096	1.43173	0.0620873	0.0802785	-	-0.0799641	1.43173	0.709194	0.76733	-	-0.451052	1.43173	0.0277123	0.0456354	-
LRRC23	41.5797	51.8946	43.5273	74.4803	72.8654	85.7322	58.5598	61.5528	50.2134	0.76432	1.75003	3.37e-06	6.3e-06	-	0.313398	1.75003	0.0864594	0.121545	-	-0.450912	1.75003	0.00498594	0.00939455	-
FAM98B	695.501	582.7	638.238	819.803	783.131	777.111	551.448	608.575	581.322	0.31254	5.19051	1.77e-07	3.57e-07	-	-0.138257	5.19051	0.0279497	0.0433238	-	-0.450797	5.19051	1.12e-13	6.15e-13	-
PMM1	439.705	460.013	464.124	588.35	556.502	578.243	400.96	394.775	464.785	0.337221	4.71819	6.18e-08	1.28e-07	-	-0.11352	4.71819	0.0875314	0.122894	-	-0.450741	4.71819	1.01e-12	5.14e-12	-
C4orf50	9.75463	9.97842	9.8845	47.0992	41.3751	31.1786	30.2287	28.2484	29.0868	2.0024	0.618443	2.73e-12	7.02e-12	Up	1.55179	0.618443	6.28e-07	1.65e-06	Up	-0.450554	0.618443	0.0507948	0.0790632	-
CATSPER2	39.5445	42.6626	32.4266	51.9516	65.5389	63.4789	49.9265	51.4462	30.948	0.656833	1.42585	0.00134096	0.00208253	-	0.206321	1.42585	0.383944	0.456547	-	-0.450502	1.42585	0.0275036	0.0453373	-
DBN1	1889.6	2037.64	2000.87	2569.6	2554.39	2617.05	1826.84	2003.42	1834.38	0.384894	6.86624	1.83e-23	6.93e-23	-	-0.065575	6.86624	0.101647	0.140955	-	-0.450469	6.86624	3.66e-31	4.74e-30	-
CDNF	13.8734	8.97717	13.861	31.3819	23.595	36.1106	28.2444	15.1722	23.0908	1.30084	0.35381	2.09e-05	3.72e-05	Up	0.850342	0.35381	0.0114655	0.0189525	-	-0.450453	0.35381	0.0942181	0.137221	-
PPARG	30.8096	29.2189	21.7214	42.2154	31.9021	49.5153	23.971	34.9841	31.3832	0.593576	0.918211	0.0127241	0.0179456	-	0.143633	0.918211	0.636077	0.701048	-	-0.449927	0.918211	0.0573219	0.0881932	-
ELAPOR1	272.494	253.44	276.87	1666.93	1564.75	1637.35	1210.22	1155.84	1198.64	2.5998	5.79997	0	0	Up	2.15004	5.79997	0	0	Up	-0.44975	5.79997	4.92e-31	6.33e-30	-
PBK	608.369	508.872	522.37	413.587	444.37	438.546	327.126	334.045	288.199	-0.338727	4.55807	5.67e-06	1.04e-05	-	-0.788139	4.55807	2.72e-24	1.71e-23	-	-0.449412	4.55807	2.36e-08	8.57e-08	-
TLN2	4.95142	3.99023	5.94144	30.4285	26.5971	22.8247	14.162	26.2128	18.0753	2.39517	0.0437111	1.58e-10	3.76e-10	Up	1.94632	0.0437111	1.7e-06	4.3e-06	Up	-0.448719	0.0437111	0.108025	0.15481	-
C8orf49	16.8624	17.0723	19.3824	24.5799	27.9192	26.6064	20.3127	19.7226	17.8244	0.565613	0.328165	0.0433573	0.0572042	-	0.116903	0.328165	0.711844	0.769814	-	-0.448687	0.328165	0.0978025	0.141904	-
SCMH1	668.519	686.525	683.774	626.672	568.243	608.202	457.366	430.048	433.744	-0.177278	4.96618	0.000531165	0.000853195	-	-0.625795	4.96618	9.1e-31	7.08e-30	-	-0.448516	4.96618	1.13e-15	6.96e-15	-
CACYBP	1577.12	1463.64	1533.49	1935.73	2055.42	2091.54	1463.52	1512.91	1480.25	0.410878	6.51128	1.24e-26	5.16e-26	-	-0.0376082	6.51128	0.354546	0.42644	-	-0.448486	6.51128	4.39e-31	5.66e-30	-
MAP1LC3A	26.7677	22.952	14.5118	147.205	130.224	117.129	98.9478	102.961	87.3663	2.61264	2.20511	3.57e-47	2.36e-46	Up	2.1647	2.20511	2.73e-29	2.04e-28	Up	-0.447906	2.20511	0.000936239	0.00199475	-
GJC1	189.584	187.991	136.382	202.055	172.455	165.5	147.358	123.709	124.812	0.0713366	3.14661	0.598234	0.644658	-	-0.376261	3.14661	0.00560865	0.00968653	-	-0.447596	3.14661	0.000871839	0.00186515	-
ITGB3BP	348.813	321.596	364.645	518.548	506.619	566.606	410.894	364.843	391.009	0.620224	4.52169	6.42e-20	2.19e-19	-	0.172639	4.52169	0.017355	0.0278699	-	-0.447584	4.52169	2.14e-11	9.99e-11	-
SCAPER	330.735	266.739	286.27	425.156	448.638	438.803	283.728	324.562	354.138	0.570464	4.25925	2.16e-11	5.34e-11	-	0.122997	4.25925	0.174129	0.228082	-	-0.447466	4.25925	1.03e-07	3.51e-07	-
ZNF653	110.871	124.731	137.608	159.569	209.992	191.318	149.392	142.305	119.51	0.587125	3.03847	3.67e-06	6.84e-06	-	0.139686	3.03847	0.301134	0.369095	-	-0.447436	3.03847	0.000355076	0.000806638	-
HOMER2	204.664	193.095	177.572	1122.1	1024.83	1028.2	762.142	782.063	784.614	2.46384	5.19798	0	0	Up	2.01646	5.19798	1.86e-194	1.01e-192	Up	-0.447378	5.19798	9.55e-20	7.35e-19	-
PPIF	1883.99	1921.86	1915.78	2733.1	2704.15	2837.22	2056.73	2136.64	1875.05	0.53212	6.91953	1.4e-39	7.98e-39	-	0.0848594	6.91953	0.0423098	0.0633944	-	-0.44726	6.91953	1.18e-28	1.39e-27	-
GGT7	67.3728	47.882	72.2848	99.0908	78.7208	97.1558	74.6889	65.6195	61.2563	0.550713	2.03949	0.000812883	0.00128657	-	0.103564	2.03949	0.547347	0.618916	-	-0.447143	2.03949	0.00643819	0.0119398	-
CARMIL1	130.728	137.707	131.597	138.388	105.293	123.096	81.8292	97.8765	89.358	-0.125035	2.66879	0.292091	0.337408	-	-0.571481	2.66879	5.8e-06	1.4e-05	-	-0.446445	2.66879	0.000551742	0.00121743	-
TNF	346.603	372.208	363.164	897.188	869.825	873.207	664.373	631.94	642.574	1.28689	5.09636	1.52e-148	3.1e-147	Up	0.841387	5.09636	4.39e-54	5.66e-53	-	-0.445499	5.09636	1.75e-23	1.64e-22	-
RUVBL2	1335.03	1406.99	1376.43	1741.27	1726.94	1721.5	1231.04	1278.9	1302.17	0.333623	6.30768	8.99e-22	3.25e-21	-	-0.111429	6.30768	0.0026307	0.0047684	-	-0.445052	6.30768	2.43e-36	3.73e-35	-
MYBL2	3993.33	4114.13	4263.08	4964.09	4953.46	4668.59	3626.05	3545.09	3545.19	0.237818	7.82817	3.85e-13	1.02e-12	-	-0.207099	7.82817	6.65e-10	2.15e-09	-	-0.444917	7.82817	4.15e-41	7.21e-40	-
QSOX1	917.902	1007.79	916.666	1502.71	1490.5	1502.94	1150.34	1095.9	1057.4	0.661599	6.00568	3.67e-54	2.71e-53	-	0.21699	6.00568	1.56e-06	3.96e-06	-	-0.444609	6.00568	2.72e-26	2.9e-25	-
CLIC6	22.4713	10.8489	22.6408	31.0304	21.1424	40.5301	23.7356	19.7077	24.5447	0.72297	0.49872	0.0140148	0.0196683	-	0.278776	0.49872	0.40076	0.473955	-	-0.444171	0.49872	0.136007	0.190339	-
TMEM177	81.2482	68.8457	73.2175	88.1307	96.5206	114.585	65.6715	79.7145	74.2952	0.420479	2.19576	0.00378032	0.00562357	-	-0.0236866	2.19576	0.932041	0.953494	-	-0.444161	2.19576	0.00238701	0.00476053	-
GPLD1	57.8293	33.3035	52.9342	61.5199	65.676	66.6123	56.7356	41.715	43.9026	0.426551	1.58675	0.0289354	0.0389953	-	-0.0175153	1.58675	0.960288	0.974969	-	-0.444059	1.58675	0.0243656	0.0406259	-
HS3ST3B1	422.42	408.005	413.108	677.784	688.689	672.173	500.064	501.75	497.091	0.713121	4.85422	6.12e-45	3.87e-44	-	0.269347	4.85422	1.19e-06	3.04e-06	-	-0.443773	4.85422	1.19e-19	9.09e-19	-
FANCG	873.497	919.032	908.408	1063.83	1065.99	1020.35	785.567	761.132	770.081	0.222354	5.62539	4.67e-08	9.74e-08	-	-0.221275	5.62539	3.76e-07	1e-06	-	-0.443629	5.62539	5e-26	5.26e-25	-
IL13	37.63	40.9136	38.5881	530.464	550.857	484.643	368.633	401.677	381.529	3.7371	4.10149	1.04e-261	4.37e-260	Up	3.29365	4.10149	1.9e-180	9.38e-179	Up	-0.443436	4.10149	6.81e-11	3.07e-10	-
IL15	53.1188	75.8466	69.6196	96.0763	96.777	89.7975	80.9697	59.1664	67.7841	0.508879	2.09198	0.000990682	0.00155573	-	0.0662824	2.09198	0.728018	0.783867	-	-0.442591	2.09198	0.00402463	0.00771792	-
TCTEX1D4	33.1166	21.1895	22.8723	16.8387	25.117	18.9467	18.3115	12.2669	14.1584	-0.339668	0.277734	0.249546	0.292031	-	-0.781955	0.277734	0.0100997	0.0168269	-	-0.442284	0.277734	0.178922	0.242378	-
METAP1D	55.4067	76.843	73.248	69.5543	73.874	82.6412	41.4647	72.5967	52.2151	0.137285	1.89265	0.472999	0.52321	-	-0.304849	1.89265	0.118567	0.161978	-	-0.44213	1.89265	0.0248057	0.041286	-
SPECC1	207.069	209.512	201.137	307.965	331.544	323.877	246.857	229.277	232.847	0.64073	3.79812	1.03e-17	3.26e-17	-	0.198695	3.79812	0.0137552	0.0224984	-	-0.442033	3.79812	1.26e-09	5.14e-09	-
FKBP7	32.5026	19.9497	28.7038	78.8421	70.8387	71.6876	50.7087	55.5932	56.582	1.44334	1.54173	1.28e-14	3.59e-14	Up	1.00134	1.54173	6.6e-07	1.72e-06	Up	-0.441985	1.54173	0.00608973	0.0113322	-
BAG4	232.801	221.521	212.702	291.193	301.527	276.412	210.05	197.909	231.893	0.382081	3.72577	2.24e-06	4.23e-06	-	-0.0598719	3.72577	0.504071	0.57687	-	-0.441951	3.72577	6.88e-08	2.38e-07	-
TSPAN4	162.438	157.656	164.273	211.874	183.124	204.76	143.407	165.463	132.556	0.307887	3.21829	0.00202454	0.00308942	-	-0.133947	3.21829	0.214306	0.273845	-	-0.441832	3.21829	1.42e-05	3.86e-05	-
DAPK1	5.9195	21.9651	5.91158	432.705	403.988	333.889	302.87	283.659	275.12	5.10043	3.64846	1.64e-176	4.09e-175	Up	4.65871	3.64846	1.15e-136	4.17e-135	Up	-0.441659	3.64846	3e-05	7.86e-05	-
PHLPP1	158.481	161.656	149.383	622.46	639.37	647.465	475.582	460.322	469.876	2.0227	4.51663	3.28e-205	9.8e-204	Up	1.58142	4.51663	5.43e-108	1.46e-106	Up	-0.441281	4.51663	2.37e-18	1.69e-17	-
HADHB	1136.06	1134.56	1125.06	1910.48	2023.61	2024.22	1484.32	1491.83	1411.7	0.810949	6.37373	1.19e-103	1.66e-102	-	0.369746	6.37373	1.33e-20	7.3e-20	-	-0.441203	6.37373	5.01e-34	7.18e-33	-
MCM6	3585.59	3408.62	3500.93	4266.56	4276.36	4467.39	3218.14	3151.45	3211.82	0.309736	7.64084	1.09e-24	4.28e-24	-	-0.131426	7.64084	2.56e-05	5.84e-05	-	-0.441162	7.64084	2.23e-47	4.57e-46	-
EHHADH	100.469	100.361	108.478	113.673	128.978	125.618	83.0586	84.2228	103.799	0.251113	2.54327	0.0365016	0.0486056	-	-0.189969	2.54327	0.151261	0.201317	-	-0.441079	2.54327	0.000404168	0.000909149	-
COX6B2	51.0716	47.5268	45.4547	57.5126	69.9057	69.5802	50.952	41.7891	52.2113	0.449934	1.60306	0.00888901	0.0127416	-	0.00900425	1.60306	1	1	-	-0.440922	1.60306	0.00991827	0.0178417	-
BRCA1	1277.2	1249.87	1329.66	1777.41	1731.61	1808.31	1327.93	1248.78	1340.11	0.463078	6.30424	2.22e-34	1.13e-33	-	0.0222819	6.30424	0.582921	0.652366	-	-0.440796	6.30424	2.75e-31	3.59e-30	-
CRKL	1659.44	1677.65	1666.5	2321.31	2222.63	2167.18	1618.17	1659.66	1668.77	0.423861	6.65192	6.88e-35	3.54e-34	-	-0.016506	6.65192	0.65324	0.716639	-	-0.440367	6.65192	3.08e-37	4.84e-36	-
LRRC29	16.8087	17.9558	34.696	48.0987	35.4174	42.4105	33.312	27.2712	32.1263	0.854631	0.883245	0.000828585	0.00131	-	0.414372	0.883245	0.117229	0.160368	-	-0.44024	0.883245	0.0704997	0.105681	-
ZNF438	141.692	135.831	149.025	294.374	276.571	289.235	228.49	233.142	172.456	1.01123	3.54595	3.07e-21	1.09e-20	Up	0.571449	3.54595	3.12e-07	8.37e-07	-	-0.439782	3.54595	1.31e-05	3.6e-05	-
KCNA2	52.1806	59.4787	75.2704	170.63	175.432	145.818	123.124	126.154	113.468	1.39456	2.67428	1.85e-25	7.42e-25	Up	0.954927	2.67428	2.36e-11	8.34e-11	-	-0.439624	2.67428	0.0002073	0.000486725	-
CFLAR	3126.41	3219.33	3212.06	6114.4	6192.26	5961.42	4373.7	4543.31	4555.41	0.934654	7.96021	6.55e-232	2.3e-230	-	0.495261	7.96021	1.46e-62	2.17e-61	-	-0.439393	7.96021	1.06e-55	2.64e-54	-
TBC1D8	15.8337	15.3755	18.136	24.9791	24.7387	19.1726	16.6032	16.3056	17.8598	0.479873	0.173728	0.112579	0.140262	-	0.0405594	0.173728	0.923085	0.946926	-	-0.439291	0.173728	0.135846	0.190196	-
DNAJB5	102.381	119.957	92.588	127.233	113.528	129.354	88.4593	72.6861	111.706	0.232674	2.55689	0.110761	0.138169	-	-0.206454	2.55689	0.18451	0.240139	-	-0.439125	2.55689	0.00336254	0.00654525	-
PDE8A	257.549	223.493	269.238	233.24	245.303	255.363	191.809	182.694	166.691	-0.0322635	3.62364	0.741058	0.776536	-	-0.471195	3.62364	4.89e-07	1.29e-06	-	-0.438931	3.62364	3.08e-06	9.03e-06	-
FUOM	123.817	132.825	107.811	128.394	132.509	137.189	70.804	111.007	111.8	0.127214	2.69557	0.378519	0.427757	-	-0.311346	2.69557	0.0397816	0.059874	-	-0.438558	2.69557	0.00296076	0.00581866	-
XRCC4	155.489	167.648	151.363	222.544	235.527	212.247	177.665	153.48	163.657	0.498683	3.32104	5.94e-08	1.23e-07	-	0.0604743	3.32104	0.544076	0.615909	-	-0.438206	3.32104	1.74e-06	5.25e-06	-
PIGU	395.213	390.159	383.908	435.943	499.576	506.558	358.459	362.349	343.391	0.301951	4.47686	4.17e-06	7.74e-06	-	-0.135838	4.47686	0.0530103	0.0780052	-	-0.437788	4.47686	5.82e-11	2.64e-10	-
TERT	1.97318	6.98867	1.97054	121.687	103.398	102.527	79.7776	76.7332	85.3323	4.8607	1.84754	1.29e-73	1.28e-72	Up	4.42274	1.84754	1.09e-52	1.37e-51	Up	-0.437775	1.84754	0.00170038	0.00347605	-
TNFRSF11A	181.208	198.646	202.088	470.591	516.785	476.219	364.666	359.495	356.601	1.33026	4.24328	4.94e-78	5.17e-77	Up	0.892686	4.24328	9.57e-32	7.68e-31	-	-0.437566	4.24328	1.73e-12	8.7e-12	-
OTUD7A	216.984	177.596	204.854	349.174	349.84	294.327	257.44	239.253	236.96	0.728643	3.82113	6.49e-15	1.85e-14	-	0.291218	3.82113	0.00307738	0.00551531	-	-0.437423	3.82113	1.4e-06	4.25e-06	-
PIK3CB	204.082	175.603	205.87	234.218	284.966	217.664	186.787	190.739	166.693	0.3315	3.50683	0.00273214	0.00411775	-	-0.10562	3.50683	0.36971	0.441995	-	-0.437119	3.50683	8.43e-05	0.000207644	-
TMEM170B	94.3715	97.5763	110.012	106.615	117.895	118.981	93.0826	86.1265	74.3865	0.185225	2.46725	0.135641	0.166863	-	-0.251687	2.46725	0.0620256	0.0898745	-	-0.436909	2.46725	0.000757827	0.00163895	-
CYB5RL	295.522	250.612	297.037	417.254	471.224	410.832	317.206	327.293	315.579	0.623749	4.23357	8.79e-16	2.59e-15	-	0.18712	4.23357	0.0225078	0.0354392	-	-0.436627	4.23357	9.02e-09	3.4e-08	-
BAG3	713.121	712.462	719.398	874.375	923.199	895.909	651.354	676.261	662.65	0.32844	5.36743	2.12e-14	5.9e-14	-	-0.107996	5.36743	0.0202811	0.0322204	-	-0.436435	5.36743	2.25e-23	2.09e-22	-
OSBP2	9.77556	21.0223	11.6134	44.1746	39.4124	31.1637	33.4194	23.2396	28.113	1.42976	0.647272	3.61e-07	7.16e-07	Up	0.993469	0.647272	0.000687985	0.00133858	-	-0.436254	0.647272	0.0767559	0.114272	-
ALDH3A2	269.643	258.211	286.991	374.399	352.694	396.361	284.193	280.4	265.641	0.462522	4.07005	1.31e-10	3.12e-10	-	0.0268433	4.07005	0.749021	0.801949	-	-0.435677	4.07005	1.28e-09	5.21e-09	-
LOC150051	44.6094	34.923	29.6513	32.3395	33.4923	35.1508	25.2435	28.2483	21.0918	-0.112661	0.869009	0.614088	0.659241	-	-0.547729	0.869009	0.0239855	0.0376253	-	-0.435063	0.869009	0.0675155	0.101733	-
PCBD1	192.12	186.586	216.792	455.711	490.666	491.23	348.4	361.342	353.414	1.27052	4.22929	7.44e-72	7.23e-71	Up	0.835657	4.22929	4.29e-28	3.08e-27	-	-0.434864	4.22929	2.93e-12	1.45e-11	-
ANKRD9	205.657	244.395	276.108	260.976	262.494	280.087	196.773	200.39	197.431	0.145865	3.69141	0.125886	0.155639	-	-0.288219	3.69141	0.00411908	0.00725489	-	-0.434083	3.69141	1.03e-05	2.87e-05	-
CCNE1	825.035	820.225	843.12	822.502	828.483	845.043	645.145	604.676	597.415	0.0041786	5.36851	0.929499	0.943433	-	-0.429839	5.36851	9.63e-21	5.32e-20	-	-0.434017	5.36851	4.18e-21	3.44e-20	-
PRKRA	590.342	603.716	551.043	756.686	814.864	783.146	595.719	600.531	547.238	0.432197	5.14303	7.54e-16	2.23e-15	-	-0.00133411	5.14303	0.992866	1	-	-0.43353	5.14303	7.51e-16	4.68e-15	-
IL17RC	18.8084	19.9559	23.7631	23.468	36.4981	30.0033	23.2208	21.2028	22.0888	0.521976	0.514597	0.051331	0.0670742	-	0.0884582	0.514597	0.869221	0.903661	-	-0.4335	0.514597	0.0884524	0.129604	-
NINL	52.5234	48.2857	43.9717	80.5148	84.3213	65.5848	44.1053	60.3275	66.2065	0.669774	1.76554	0.000173263	0.000288521	-	0.236646	1.76554	0.220348	0.280523	-	-0.43312	1.76554	0.0125265	0.0221195	-
CCR8	17.8019	34.9374	17.7824	471.836	423.514	422.314	326.158	330.06	320.289	4.21778	3.8412	5.9e-251	2.33e-249	Up	3.7853	3.8412	1.05e-177	5.05e-176	Up	-0.43245	3.8412	2.01e-09	8.02e-09	-
INTS2	441.97	425.269	459.011	565.688	657.446	553.216	446.316	439.063	431.085	0.421686	4.74172	4.99e-10	1.16e-09	-	-0.0107294	4.74172	0.892671	0.921733	-	-0.432414	4.74172	2.08e-10	9.05e-10	-
ANKRD62	19.099	12.5989	17.0825	18.0318	19.4038	21.7342	13.7379	13.7025	16.282	0.275175	0.0326948	0.407136	0.456813	-	-0.156976	0.0326948	0.68982	0.74947	-	-0.432132	0.0326948	0.185409	0.249947	-
NXT1	385.307	365.199	389.913	449.866	451.092	504.347	348.37	357.291	335.36	0.300431	4.44169	2.53e-06	4.77e-06	-	-0.131621	4.44169	0.0554515	0.0812497	-	-0.432051	4.44169	3.33e-11	1.53e-10	-
HMGXB4	997.622	973.935	1015.87	1078.71	1017.5	1065.8	751.592	801.829	790.497	0.0817892	5.68174	0.0489675	0.0641655	-	-0.349957	5.68174	1.8e-15	7.87e-15	-	-0.431746	5.68174	3.13e-23	2.88e-22	-
NAT14	101.958	128.736	114.782	191.134	201.991	195.536	150.436	150.381	135.56	0.768401	3.0647	5.05e-14	1.38e-13	-	0.336767	3.0647	0.00214598	0.00393732	-	-0.43163	3.0647	8.92e-06	2.5e-05	-
KL	24.7699	18.955	24.7472	11.733	16.7594	16.5287	11.1083	13.1135	9.04035	-0.602351	-0.00784477	0.0413474	0.0546738	-	-1.03389	-0.00784477	0.000883797	0.00169957	Down	-0.431538	-0.00784477	0.23116	0.302359	-
GPHN	228.774	226.505	245.456	379.35	389.137	395.082	283.766	268.579	310.201	0.73103	4.048	4.3e-24	1.66e-23	-	0.299617	4.048	0.000111428	0.0002371	-	-0.431411	4.048	4.8e-10	2.02e-09	-
KCNMB4	80.6351	84.54	81.4031	186.695	194.883	166.026	129.391	153.562	123.255	1.15051	2.87598	1.21e-21	4.35e-21	Up	0.719274	2.87598	1.71e-08	5.04e-08	-	-0.431225	2.87598	8.55e-05	0.000210257	-
COA8	271.927	247.796	255.153	321.563	307.939	353.814	236.51	235.868	256.461	0.342818	3.91656	1e-05	1.82e-05	-	-0.0883203	3.91656	0.293775	0.361329	-	-0.431137	3.91656	4.07e-08	1.44e-07	-
DOCK7	118.959	86.8028	84.0474	280.328	295.586	289.648	214.074	217.011	210.848	1.57713	3.45021	8.29e-57	6.43e-56	Up	1.14617	3.45021	1.98e-27	1.39e-26	Up	-0.430957	3.45021	3.01e-07	9.77e-07	-
STARD10	97.9752	137.725	112.788	159.948	145.808	127.511	108.044	97.9536	115.446	0.314321	2.75762	0.0197947	0.0272558	-	-0.116274	2.75762	0.421264	0.494756	-	-0.430592	2.75762	0.0014889	0.00307547	-
RNF5	756.631	798.293	784.707	1173.21	1237.35	1291.52	942.043	937.673	866.527	0.661672	5.7298	1.18e-43	7.23e-43	-	0.231126	5.7298	4.49e-06	1.1e-05	-	-0.430545	5.7298	3.83e-20	3e-19	-
TMEM263	476.036	424.833	409.885	802.494	822.45	717.58	558.316	627.51	552.368	0.837602	5.02705	1.02e-32	5e-32	-	0.407071	5.02705	2.74e-08	7.93e-08	-	-0.43053	5.02705	3.17e-10	1.36e-09	-
GADD45GIP1	829.988	822.164	868.762	1064.58	1059.23	1057.88	779.931	826.286	754.751	0.335792	5.60663	3.57e-15	1.03e-14	-	-0.0946505	5.60663	0.0385685	0.0581755	-	-0.430442	5.60663	2.97e-23	2.74e-22	-
MTFR2	417.715	458.027	447.607	599.969	587.038	630.732	438.3	447.238	462.849	0.457454	4.76396	3.01e-16	9.05e-16	-	0.0271305	4.76396	0.664721	0.72728	-	-0.430322	4.76396	1.46e-14	8.48e-14	-
BTBD11	961.952	950.682	932.847	801.203	785.718	751.143	604.845	569.753	561.219	-0.282839	5.38751	7.8e-11	1.88e-10	-	-0.712974	5.38751	7.84e-54	1.01e-52	-	-0.430135	5.38751	8.19e-19	6.01e-18	-
TNFSF12-TNFSF13	186.885	104.12	67.4705	43.1672	56.4379	82.4748	49.9614	50.7677	34.4577	-0.973983	2.06638	0.000197283	0.000327187	-	-1.40411	2.06638	1.81e-07	4.95e-07	Down	-0.430134	2.06638	0.129542	0.182307	-
IFIT3	358.978	354.848	372.242	123.808	157.452	124.735	93.287	102.045	106.023	-1.41812	3.45327	3.19e-57	2.5e-56	Down	-1.84825	3.45327	2.63e-84	5.36e-83	Down	-0.430127	3.45327	0.000224379	0.000524126	-
HMGCS1	901.974	891.613	859.996	998.627	940.607	932.577	690.922	756.459	684.463	0.114269	5.53262	0.0150796	0.021061	-	-0.31581	5.53262	1.55e-10	5.22e-10	-	-0.430079	5.53262	9.71e-19	7.07e-18	-
MBD2	2325.45	2485.68	2369.85	3909.73	4045.17	3929.24	2938.47	3044.2	2839.42	0.726815	7.39406	7.83e-101	1.06e-99	-	0.29694	7.39406	3.27e-17	1.55e-16	-	-0.429875	7.39406	1.21e-37	1.93e-36	-
ZNF668	421.111	433.653	385.727	519.464	496.985	482.704	384.854	372.437	355.827	0.273626	4.54485	7.22e-06	1.32e-05	-	-0.156217	4.54485	0.0165769	0.0267288	-	-0.429842	4.54485	5.41e-12	2.63e-11	-
CLECL1	72.3619	53.8775	53.401	199.962	215.82	197.698	147.449	166.489	141.585	1.76988	2.9309	2.46e-47	1.63e-46	Up	1.3404	2.9309	8.34e-25	5.31e-24	Up	-0.429469	2.9309	2.45e-05	6.5e-05	-
SCML2	64.4164	55.609	49.3806	59.0934	54.2992	62.2285	38.9489	37.3961	53.9347	0.0514418	1.57306	0.812536	0.84085	-	-0.377703	1.57306	0.0486292	0.0720452	-	-0.429141	1.57306	0.0239911	0.0400526	-
TMA16	234.791	209.536	222.643	301.104	292.62	267.196	221.109	203.94	214.856	0.368691	3.72047	4.8e-06	8.88e-06	-	-0.0598144	3.72047	0.502684	0.575635	-	-0.428504	3.72047	1.62e-07	5.41e-07	-
TXNDC5	1146.93	1159.5	1152.79	1688.11	1697.33	1714.06	1225.98	1302.99	1259.99	0.559759	6.21992	1.01e-57	7.98e-57	-	0.131349	6.21992	0.000451421	0.000898099	-	-0.42841	6.21992	2.11e-35	3.13e-34	-
NMUR1	30.2898	59.3296	40.3468	371.899	401.699	412.6	296.472	299.359	285.335	3.18678	3.7359	5.1e-178	1.28e-176	Up	2.75837	3.7359	1.02e-118	3.03e-117	Up	-0.428397	3.7359	1.3e-08	4.83e-08	-
RSPH3	153.244	143.318	142.333	239.575	227.017	268.654	180.315	179.897	185.736	0.742985	3.38834	1.48e-15	4.32e-15	-	0.314634	3.38834	0.00169425	0.00315728	-	-0.428348	3.38834	1.6e-06	4.83e-06	-
MSH2	1123.94	1104.66	1070.39	1014.67	984.076	1027.48	736.752	743.853	767.783	-0.124705	5.69556	0.00161817	0.002493	-	-0.553009	5.69556	7.83e-40	7.69e-39	-	-0.428304	5.69556	1.41e-23	1.32e-22	-
PYGO1	14.0918	36.279	13.3895	16.3755	18.9009	35.3856	18.0429	15.5745	18.7828	0.147329	0.302357	0.702049	0.740529	-	-0.280982	0.302357	0.433985	0.507915	-	-0.428299	0.302357	0.218599	0.288092	-
BST2	1132.22	1085.66	1043.8	1772.73	1682.39	1778.03	1268.37	1329.3	1291.17	0.681861	6.22394	2.49e-67	2.25e-66	-	0.253696	6.22394	1.04e-09	3.31e-09	-	-0.428165	6.22394	8.62e-29	1.02e-27	-
GALNT18	76.7299	79.1717	74.2603	72.1348	95.6436	91.6161	70.8056	63.3652	58.4648	0.171663	2.07785	0.255165	0.298072	-	-0.256384	2.07785	0.110072	0.151561	-	-0.428044	2.07785	0.00471976	0.00894462	-
TMEM9	197.071	223.537	190.917	375.376	394.076	402.261	287.799	297.746	285.149	0.937523	4.00867	3.6e-37	1.96e-36	-	0.509646	4.00867	1.2e-10	4.07e-10	-	-0.427875	4.00867	3.75e-10	1.59e-09	-
RAB39B	188.216	181.609	174.121	364.98	320.088	313.735	250.415	253.339	238.97	0.876789	3.79517	5.13e-25	2.03e-24	-	0.449068	3.79517	6.86e-07	1.79e-06	-	-0.427718	3.79517	9.31e-08	3.17e-07	-
MRM1	89.15	80.8193	91.0554	162.764	163.55	156.286	135.239	115.093	108.454	0.885837	2.75517	1.98e-14	5.53e-14	-	0.458135	2.75517	0.00021663	0.000446484	-	-0.427696	2.75517	8.57e-05	0.000210735	-
CLIP2	66.3218	74.8385	83.1619	253.929	265.077	241.225	170.731	208.861	185.747	1.75945	3.23886	9.05e-55	6.75e-54	Up	1.33207	3.23886	8.33e-29	6.13e-28	Up	-0.427374	3.23886	5.42e-06	1.55e-05	-
TAGAP	3552.87	3328.77	3578.27	2091.16	2108.21	2110.34	1572.21	1558.54	1561.24	-0.729253	7.01796	3.39e-104	4.74e-103	-	-1.15657	7.01796	4.02e-243	2.92e-241	Down	-0.42732	7.01796	2.14e-30	2.68e-29	-
ZNF443	67.9293	64.173	56.0024	44.0066	51.0182	50.3515	35.7082	34.7805	37.5273	-0.371328	1.47158	0.0309048	0.0415423	-	-0.798097	1.47158	1.23e-05	2.89e-05	-	-0.426768	1.47158	0.0307209	0.0501788	-
DPM3	201.923	288.432	209.67	289.035	326.173	319.548	222.194	243.221	229.922	0.417037	3.82312	0.000226145	0.000374055	-	-0.00967912	3.82312	0.943076	0.96121	-	-0.426715	3.82312	0.000165337	0.000392239	-
DOK4	173.42	192.187	146.861	288.985	262.558	277.677	207.523	217.157	192.212	0.694047	3.57429	2.91e-13	7.73e-13	-	0.267487	3.57429	0.00771666	0.0130614	-	-0.426558	3.57429	4.09e-06	1.19e-05	-
CARM1	1031.33	1105	1039.22	2070.25	2094.75	2075.15	1580.75	1566.56	1495.73	0.974583	6.40647	7.67e-159	1.7e-157	-	0.548045	6.40647	7.61e-46	8.47e-45	-	-0.426537	6.40647	3.05e-35	4.51e-34	-
MNAT1	296.125	311.338	295.843	355.732	374.346	395.924	295.796	267.541	274.104	0.317232	4.12025	3.86e-06	7.17e-06	-	-0.10915	4.12025	0.141703	0.189989	-	-0.42638	4.12025	1.31e-09	5.3e-09	-
LOC112694756	730.007	626.104	621.93	1176.05	1301.54	1174.5	1023.52	812.587	881.615	0.88447	5.65586	4.14e-31	1.94e-30	-	0.458273	5.65586	3.91e-09	1.2e-08	-	-0.426196	5.65586	1.21e-08	4.51e-08	-
HMGN5	31.7013	24.9408	33.6615	96.1212	80.7045	98.1734	55.596	72.6579	76.2894	1.60198	1.82315	6.4e-18	2.04e-17	Up	1.17604	1.82315	2.19e-09	6.85e-09	Up	-0.425925	1.82315	0.00772415	0.014146	-
POMGNT2	245.654	223.502	252.382	308.914	306.426	280.618	235.224	206.993	224.895	0.312656	3.79565	9.74e-05	0.000165051	-	-0.113189	3.79565	0.185511	0.241345	-	-0.425844	3.79565	1.85e-07	6.14e-07	-
CDIN1	136.709	122.727	132.604	121.588	114.238	123.054	85.847	89.8346	91.361	-0.127806	2.64397	0.239033	0.280734	-	-0.553378	2.64397	1.95e-06	4.91e-06	-	-0.425571	2.64397	0.000333998	0.0007622	-
GAA	457.575	461.005	466.083	1158.11	1125.06	1068.13	820.991	824.712	850.374	1.27544	5.44892	4.55e-159	1.01e-157	Up	0.849974	5.44892	4.88e-62	7.19e-61	-	-0.425465	5.44892	8.4e-23	7.57e-22	-
PKMYT1	1578	1676.51	1672.04	1610.33	1702.38	1556.27	1158.65	1243.7	1223.83	-0.0167113	6.34091	0.684407	0.724787	-	-0.442065	6.34091	3.74e-25	2.41e-24	-	-0.425353	6.34091	2.84e-23	2.62e-22	-
PLAGL2	1002.38	973.89	988.532	1583.45	1585.16	1534.48	1183.42	1161.85	1157.64	0.665858	6.07559	2.12e-76	2.18e-75	-	0.240543	6.07559	4.93e-10	1.61e-09	-	-0.425315	6.07559	6.44e-34	9.14e-33	-
TIPARP	2094.79	2123.43	2094.79	1993.66	1780.73	1906.49	1398.58	1424.24	1410.64	-0.15221	6.61445	5.05e-05	8.76e-05	-	-0.57644	6.61445	1.28e-49	1.52e-48	-	-0.42423	6.61445	7.69e-27	8.43e-26	-
RNF187	3091.18	3129.26	3103.13	3954.81	4034.19	4048.88	3084.72	2996.93	2889.62	0.368556	7.5155	2.75e-35	1.43e-34	-	-0.05559	7.5155	0.0719239	0.102916	-	-0.424146	7.5155	1.2e-45	2.34e-44	-
TESK1	926.809	969.916	979.697	1107.37	1163.58	1105.07	877.374	827.752	811.279	0.231193	5.7275	6.7e-08	1.39e-07	-	-0.192912	5.7275	2.07e-05	4.77e-05	-	-0.424105	5.7275	4.44e-22	3.83e-21	-
ZFYVE21	148.737	142.565	127.669	106.642	98.2605	113.901	68.7438	88.9455	79.7479	-0.394352	2.58358	0.0009145	0.0014406	-	-0.818268	2.58358	1.16e-10	3.95e-10	-	-0.423916	2.58358	0.00168746	0.00345232	-
EAF2	76.3202	54.8718	62.328	138.05	149.675	190.876	107.091	114.085	135.51	1.30471	2.65535	2.63e-16	7.93e-16	Up	0.88082	2.65535	1.11e-07	3.09e-07	-	-0.423886	2.65535	0.00382906	0.0073797	-
BDH1	1407.52	1402.07	1389.59	1461.32	1480.67	1483.69	1092.97	1087.63	1118.35	0.0756972	6.17023	0.0234571	0.0319719	-	-0.348035	6.17023	1.21e-22	7.15e-22	-	-0.423732	6.17023	1.72e-33	2.41e-32	-
DTD1	242.527	261.654	255.534	640.588	669.208	718.103	465.443	538.514	507.573	1.41574	4.70016	2.09e-87	2.42e-86	Up	0.992169	4.70016	4.73e-40	4.67e-39	-	-0.423572	4.70016	2.61e-11	1.21e-10	-
NCR2	19.8035	23.9516	18.7896	18.6596	4.86173	22.6307	14.1243	12.1105	8.03872	-0.437605	-0.043218	0.219393	0.259416	-	-0.860924	-0.043218	0.0191706	0.0305788	-	-0.423318	-0.043218	0.300434	0.378388	-
SLC50A1	625.135	627.862	573.26	913.736	899.832	936.001	692.518	680.916	676.604	0.590032	5.32352	1.65e-37	9.04e-37	-	0.166785	5.32352	0.000785664	0.0015198	-	-0.423246	5.32352	8.5e-21	6.89e-20	-
TRMT1L	258.603	215.515	235.5	586.383	592.174	540.436	476.422	421.954	383.602	1.27603	4.48943	1.52e-52	1.09e-51	Up	0.85282	4.48943	8.79e-23	5.24e-22	-	-0.423205	4.48943	3.8e-08	1.35e-07	-
FARSB	1011.87	921.411	970.203	997.706	1000.09	1018.66	723.519	773.403	752.433	0.0548554	5.62577	0.210535	0.249824	-	-0.368284	5.62577	1.4e-15	6.16e-15	-	-0.423139	5.62577	2.43e-20	1.92e-19	-
C11orf80	295.512	311.342	316.06	246.798	206.61	207.318	164.242	161.327	167.344	-0.481294	3.66064	4.32e-09	9.52e-09	-	-0.904331	3.66064	4.72e-25	3.04e-24	-	-0.423037	3.66064	7.13e-06	2.01e-05	-
CNTROB	1379.56	1433.91	1485.42	1464.66	1488.58	1485.5	1085.57	1147.57	1079.34	0.0461266	6.18544	0.223699	0.263994	-	-0.376042	6.18544	2.48e-21	1.4e-20	-	-0.422168	6.18544	1.02e-26	1.11e-25	-
KDM3A	1648.14	1612.51	1655.51	2604.93	2667.93	2556.64	1954.93	1931.04	1957.81	0.671494	6.80944	1.21e-93	1.49e-92	-	0.24933	6.80944	4.54e-13	1.76e-12	-	-0.422164	6.80944	1.12e-39	1.89e-38	-
PTPDC1	136.594	137.422	142.121	138.437	139.79	145.48	110.035	98.1771	107.867	0.0255635	2.82392	0.837201	0.86282	-	-0.396368	2.82392	0.000265756	0.000542176	-	-0.42193	2.82392	9.95e-05	0.000242559	-
LRPPRC	2606.94	2433.68	2593.35	3659.77	3500.23	3580.14	2697.45	2615.74	2706.43	0.492452	7.31488	8.02e-50	5.53e-49	-	0.0710606	7.31488	0.0386691	0.0583138	-	-0.421392	7.31488	3.63e-37	5.7e-36	-
FZD3	103.876	103.955	105.12	503.593	562.811	549.144	378.068	395.04	433.341	2.36646	4.24595	9.78e-160	2.18e-158	Up	1.94552	4.24595	8.25e-98	1.99e-96	Up	-0.420939	4.24595	5.5e-10	2.3e-09	-
DAPP1	663.289	606.414	618.695	1011.23	898.021	1016.78	667.715	802.303	715.909	0.63164	5.40253	1.35e-21	4.85e-21	-	0.211034	5.40253	0.00206606	0.00379815	-	-0.420605	5.40253	1.25e-10	5.54e-10	-
ZNF146	1178.51	1157.06	1248.58	1817.57	1889.45	1814.7	1312.83	1379.67	1434.67	0.623474	6.31968	2.81e-54	2.07e-53	-	0.203496	6.31968	1.39e-06	3.54e-06	-	-0.419977	6.31968	2.5e-26	2.67e-25	-
TXLNA	1492.59	1499.76	1519.95	2260.84	2322.18	2194.68	1779.01	1627.32	1660.67	0.587065	6.62514	1.79e-55	1.35e-54	-	0.167233	6.62514	1.9e-05	4.39e-05	-	-0.419832	6.62514	7.2e-30	8.84e-29	-
CKS1B	1419.44	1378.03	1335.73	1542.14	1534.78	1576.36	1129.03	1203.09	1147.6	0.170817	6.21084	3.52e-06	6.58e-06	-	-0.248264	6.21084	1.66e-10	5.58e-10	-	-0.419081	6.21084	2.7e-28	3.14e-27	-
TTC28	37.3083	44.3391	37.6397	89.9645	109.494	101.571	77.7313	61.623	85.6819	1.33276	1.998	3.8e-15	1.09e-14	Up	0.913833	1.998	3.26e-07	8.74e-07	-	-0.418909	1.998	0.00525841	0.00987115	-
RAD51C	497.445	493.136	455.109	596.804	574.424	632.325	462.109	429.81	456.784	0.318597	4.79845	4.07e-08	8.52e-08	-	-0.100103	4.79845	0.106988	0.147688	-	-0.4187	4.79845	1.21e-12	6.13e-12	-
ACADVL	3604.51	3704.49	3646.74	6723.49	6380.25	6486.53	4903.16	4893.22	4859.92	0.838485	8.0905	4.65e-199	1.33e-197	-	0.419832	8.0905	1.47e-48	1.72e-47	-	-0.418653	8.0905	2.16e-53	5.07e-52	-
GPRIN3	3082.72	2952.44	3060.01	4954.54	5033.27	4837.34	3685.57	3514.02	3892.68	0.704888	7.72222	1.82e-86	2.09e-85	-	0.286375	7.72222	4.62e-15	1.99e-14	-	-0.418514	7.72222	2.15e-32	2.91e-31	-
HBS1L	983.816	911.308	954.348	1895.3	1851.92	1838.35	1402.74	1390.32	1390.22	0.971002	6.25076	9.94e-161	2.23e-159	-	0.553799	6.25076	5.04e-47	5.74e-46	-	-0.417203	6.25076	6.96e-35	1.02e-33	-
DCAF13	705.242	646.569	730.404	777.221	843.429	821.316	567.65	618.737	642.519	0.229756	5.26368	5.48e-05	9.48e-05	-	-0.187126	5.26368	0.00169922	0.00316472	-	-0.416882	5.26368	7.03e-13	3.62e-12	-
SDHA	3665.88	3530.37	3519.16	5404.92	5291.21	5361.19	4002.4	4046.43	3978.81	0.583512	7.87038	5.64e-104	7.87e-103	-	0.166643	7.87038	2.36e-09	7.36e-09	-	-0.416869	7.87038	4.99e-55	1.22e-53	-
SEC24A	810.15	773.795	803.846	1166.25	1143.06	1115.24	840.19	837.403	888.095	0.52041	5.6615	9.29e-36	4.9e-35	-	0.103651	5.6615	0.0205088	0.0325505	-	-0.416759	5.6615	5.85e-24	5.58e-23	-
CCNG2	527.075	448.002	484.857	719.632	738.963	695.467	544.251	509.854	560.205	0.561143	4.98308	5.73e-21	2.01e-20	-	0.144923	4.98308	0.0218928	0.0345539	-	-0.416219	4.98308	1.79e-12	9.02e-12	-
FBL	3929.18	4060.3	3720.3	4697.95	4806.57	4796.88	3539.35	3594.48	3588.33	0.288436	7.79161	9.28e-20	3.15e-19	-	-0.127082	7.79161	9.3e-05	0.000199367	-	-0.415517	7.79161	1.27e-38	2.07e-37	-
GLUL	980.781	989.194	1009.25	1161.93	1116.44	1226.1	879.791	846.069	901.067	0.233792	5.78235	6.43e-08	1.33e-07	-	-0.181515	5.78235	7.07e-05	0.000153093	-	-0.415307	5.78235	6.37e-21	5.19e-20	-
DDB2	3657.73	3725.99	3635.44	2874.21	2999.82	3043.07	2154.03	2330.52	2201.82	-0.305485	7.32798	3.12e-20	1.07e-19	-	-0.720683	7.32798	3.36e-99	8.27e-98	-	-0.415198	7.32798	1.32e-32	1.81e-31	-
CATSPERG	10.891	9.97665	13.8646	17.6049	25.6399	22.7492	19.1733	14.143	16.0653	0.917931	0.0181802	0.00430599	0.00637506	-	0.502732	0.0181802	0.174063	0.228019	-	-0.41516	0.0181802	0.159095	0.218348	-
MAGOHB	284.155	288.376	298.843	232.287	241.362	244.042	181.731	182.69	173.705	-0.28012	3.69433	0.000129172	0.000216702	-	-0.69504	3.69433	7.29e-19	3.71e-18	-	-0.414919	3.69433	4.75e-07	1.51e-06	-
ZNF19	28.9759	28.5713	19.5416	25.9881	31.1355	33.7714	22.359	21.999	23.683	0.23571	0.61466	0.350038	0.398081	-	-0.178989	0.61466	0.532334	0.604555	-	-0.414688	0.61466	0.102385	0.1477	-
PARP16	426.503	412.337	445.645	626.651	639.471	604.295	460.953	493.044	449.716	0.542303	4.78604	2.91e-22	1.07e-21	-	0.127903	4.78604	0.0334361	0.0511005	-	-0.414399	4.78604	5.95e-14	3.32e-13	-
HADH	779.441	815.258	786.643	960.812	965.464	951.834	707.9	765.987	685.789	0.273435	5.48681	1.36e-09	3.08e-09	-	-0.140946	5.48681	0.00331029	0.00590923	-	-0.414381	5.48681	2.26e-19	1.71e-18	-
ATP6AP1L	71.9861	104.507	100.566	155.252	156.416	172.352	118.55	111.833	132.628	0.803868	2.78244	3.28e-10	7.67e-10	-	0.389548	2.78244	0.00406186	0.0071599	-	-0.414316	2.78244	0.000773432	0.00166991	-
ZC3H6	279.121	285.214	293.476	470.702	416.151	400.758	307.65	331.263	327.63	0.586258	4.23802	2.02e-15	5.85e-15	-	0.172109	4.23802	0.0289873	0.0448151	-	-0.414148	4.23802	9.85e-09	3.7e-08	-
FAM90A1	7.69879	10.249	9.1826	11.6806	34.8518	24.4552	16.225	15.2842	21.6489	1.375	0.0271798	0.000282126	0.000463016	Up	0.960815	0.0271798	0.0173322	0.0278436	-	-0.414125	0.0271798	0.231362	0.302532	-
RTN4IP1	95.2869	76.5578	78.3838	312.762	313.358	297.011	232.406	238.875	221.632	1.88199	3.50384	1.69e-85	1.91e-84	Up	1.46786	3.50384	2.21e-46	2.49e-45	Up	-0.414121	3.50384	5.8e-08	2.02e-07	-
NBPF3	247.225	218.257	228.695	218.869	211.797	235.108	170.103	174.332	155.041	-0.0608897	3.50138	0.486203	0.536453	-	-0.474747	3.50138	2.04e-07	5.55e-07	-	-0.413856	3.50138	7.35e-06	2.07e-05	-
PPFIBP1	254.473	265.859	238.656	489.717	543.642	488.95	359.528	374.587	408.637	1.00403	4.37431	8.63e-43	5.21e-42	Up	0.590255	4.37431	2.05e-14	8.53e-14	-	-0.413774	4.37431	1.21e-09	4.91e-09	-
LRP12	31.6904	31.9305	33.6492	58.6933	87.7854	72.4272	58.5501	45.4651	60.2303	1.16703	1.58589	6.45e-09	1.4e-08	Up	0.753528	1.58589	0.000380151	0.000761993	-	-0.413487	1.58589	0.0263649	0.043642	-
CDCA4	1218.21	1293.25	1195.22	1567.49	1613.69	1632.21	1198.63	1238.45	1176.74	0.376793	6.19491	1.13e-22	4.2e-22	-	-0.0365511	6.19491	0.370897	0.443252	-	-0.413344	6.19491	1.25e-26	1.36e-25	-
CDC7	594.306	579.746	580.832	928.824	828.282	859.823	691.571	624.928	648.602	0.576515	5.25954	3.71e-26	1.52e-25	-	0.163173	5.25954	0.00460039	0.00805592	-	-0.413342	5.25954	1.5e-14	8.67e-14	-
IL12A	4.95142	4.98909	4.94664	39.1916	44.3499	41.3875	34.3185	31.2923	28.1187	3.03736	0.597444	2.62e-21	9.35e-21	Up	2.624	0.597444	2.18e-14	9.09e-14	Up	-0.413227	0.597444	0.0553402	0.0853855	-
MX1	2296.8	2290.4	2299.14	361.391	382.06	343.079	260.825	259.038	296.342	-2.66294	5.73524	0	0	Down	-3.07603	5.73524	0	0	Down	-0.413091	5.73524	1.5e-09	6.07e-09	-
ADAM19	3188.22	3240.02	3235.76	7626.63	7727.57	7527.41	5852.56	5679	5655.64	1.24353	8.22809	0	0	Up	0.830613	8.22809	1.45e-204	8.26e-203	-	-0.41292	8.22809	1.26e-60	3.45e-59	-
LOC105374301	360.612	348.019	338.042	789.491	819.688	778.192	571.291	603.225	618.832	1.18956	4.98187	8.02e-108	1.17e-106	Up	0.776677	4.98187	1.36e-40	1.36e-39	-	-0.412878	4.98187	5.37e-17	3.55e-16	-
FAM189B	681.361	722.458	703.553	1141.96	1190.09	1209.05	837.271	942.613	880.527	0.748488	5.64904	3.3e-55	2.48e-54	-	0.336184	5.64904	2.87e-11	1e-10	-	-0.412303	5.64904	6.05e-19	4.47e-18	-
UGCG	592.037	543.165	581.756	894.486	842.619	866.862	636.463	640.27	680.047	0.600706	5.24597	8.17e-34	4.1e-33	-	0.188552	5.24597	0.000370614	0.000744132	-	-0.412153	5.24597	2.27e-17	1.53e-16	-
MCRIP2	169.33	204.585	160.218	254.872	275.95	245.38	200.919	199.841	182.752	0.539339	3.52671	2.62e-08	5.55e-08	-	0.127593	3.52671	0.221734	0.282068	-	-0.411744	3.52671	1.7e-05	4.57e-05	-
SALL4	24.2893	5.35199	6.97045	82.0194	86.7771	109.912	79.5755	69.6308	60.2991	2.9159	1.706	4.17e-27	1.76e-26	Up	2.50424	1.706	2.12e-19	1.1e-18	Up	-0.411603	1.706	0.049323	0.07702	-
SLC16A1	928.065	897.046	951.018	833.245	845.229	868.76	647.24	605.758	661.61	-0.124459	5.45183	0.00506698	0.00744605	-	-0.535952	5.45183	1.72e-30	1.33e-29	-	-0.411493	5.45183	6.01e-18	4.18e-17	-
HIVEP3	848.366	889.195	880.622	2339.47	2444.72	2260.58	1827.07	1686.1	1784.77	1.42806	6.49583	2.36e-255	9.59e-254	Up	1.01679	6.49583	1.99e-119	6.03e-118	Up	-0.411266	6.49583	3.56e-26	3.76e-25	-
SOGA3	274.022	247.231	270.068	561.24	559.891	533.076	386.173	435.914	422.025	1.06367	4.48149	1.37e-58	1.1e-57	Up	0.652448	4.48149	1.37e-20	7.53e-20	-	-0.411225	4.48149	7.17e-12	3.44e-11	-
DDT	965.241	1077.58	1039.03	1469	1471.2	1522.94	1102.35	1136.88	1116.57	0.53407	6.04033	6.11e-39	3.44e-38	-	0.122912	6.04033	0.00451253	0.00790842	-	-0.411158	6.04033	3.24e-24	3.15e-23	-
ARHGEF2	1606.69	1633.54	1661.48	2551.52	2472.72	2429.83	1869.22	1830.28	1907.03	0.604902	6.76004	5.26e-72	5.14e-71	-	0.193827	6.76004	4.34e-08	1.24e-07	-	-0.411076	6.76004	3.08e-35	4.54e-34	-
SFR1	153.799	140.257	159.034	231.56	212.037	211.499	172.938	164.865	154.936	0.53179	3.28684	1.09e-08	2.34e-08	-	0.120723	3.28684	0.226796	0.287667	-	-0.411064	3.28684	6.73e-06	1.91e-05	-
RBBP9	398.928	386.131	394.428	599.88	578.31	607.289	437.599	448.438	456.821	0.597678	4.70445	6.02e-29	2.66e-28	-	0.187084	4.70445	0.00130265	0.00245943	-	-0.410594	4.70445	3.97e-15	2.37e-14	-
TMEM201	514.763	500.029	567.039	541.845	546.991	523.923	427.029	393.973	392.478	0.0280695	4.73868	0.64929	0.692029	-	-0.382452	4.73868	1.17e-09	3.72e-09	-	-0.410521	4.73868	5.85e-11	2.65e-10	-
MRPL37	2122.97	2133.57	2026.88	2810.2	2810.82	2955.46	2204.28	2141.14	2106.65	0.448626	7.00651	3.36e-39	1.9e-38	-	0.0382169	7.00651	0.285334	0.352473	-	-0.410409	7.00651	3.75e-33	5.19e-32	-
GSS	967.713	975.91	923.113	1031.5	967.186	1043.5	743.268	758.083	787.112	0.0854649	5.63057	0.052249	0.0681967	-	-0.324909	5.63057	2.39e-12	8.95e-12	-	-0.410374	5.63057	3.37e-19	2.52e-18	-
SLC25A1	928.95	1018.84	934.017	1239.2	1265.99	1232.24	922.989	923.653	965.823	0.375214	5.83217	8.78e-19	2.87e-18	-	-0.0350113	5.83217	0.438508	0.512567	-	-0.410225	5.83217	7e-22	5.97e-21	-
RECK	226.769	219.979	265.323	293.135	315.327	298.002	222.065	227.28	232.901	0.348039	3.80543	1.88e-05	3.35e-05	-	-0.0617877	3.80543	0.483776	0.557403	-	-0.409825	3.80543	6.43e-07	2.03e-06	-
CCDC122	77.1392	89.8856	75.3639	89.3518	84.4457	79.0418	68.4202	68.0844	53.8334	0.0615482	2.08552	0.680019	0.720841	-	-0.348163	2.08552	0.0224795	0.0353988	-	-0.409708	2.08552	0.00702413	0.0129438	-
LETM2	120.211	99.9087	127.388	257.573	254.542	222.825	172.906	192.833	187.775	1.08013	3.31712	7.4e-25	2.91e-24	Up	0.670819	3.31712	1.28e-09	4.05e-09	-	-0.409312	3.31712	2.34e-05	6.21e-05	-
TNIP1	3874.71	4099.36	3966.97	5642.83	5601.59	5484.98	4385.83	4077.67	4135.68	0.486516	7.95943	4.77e-51	3.36e-50	-	0.0774106	7.95943	0.0193846	0.0308787	-	-0.409105	7.95943	8.6e-37	1.34e-35	-
TMEM52B	21.381	10.1107	21.7206	20.2979	19.4948	10.6207	11.1559	14.6781	12.1198	-0.0750624	-0.0530776	0.931351	0.944727	-	-0.483994	-0.0530776	0.189861	0.246196	-	-0.408921	-0.0530776	0.293682	0.371279	-
BHLHB9	50.5338	49.0872	38.454	61.351	53.7713	36.208	24.2958	55.403	34.1541	0.13155	1.34646	0.644001	0.687401	-	-0.277365	1.34646	0.321612	0.390858	-	-0.40891	1.34646	0.123275	0.17439	-
ZFYVE19	401.271	406.968	427.966	443.875	481.069	469.676	351.239	373.994	325.321	0.173735	4.4795	0.00548222	0.00803006	-	-0.234796	4.4795	0.000410076	0.000819336	-	-0.40853	4.4795	2.54e-10	1.1e-09	-
ZNF607	58.4722	47.8835	46.236	65.6047	68.9929	66.2335	55.8258	47.2755	48.127	0.395464	1.65585	0.0161062	0.0224107	-	-0.0130618	1.65585	0.956524	0.972147	-	-0.408519	1.65585	0.0154454	0.0267531	-
RIDA	74.3027	68.85	67.2722	169.631	166.482	165.55	133.259	119.141	125.503	1.25203	2.73838	8.13e-28	3.49e-27	Up	0.843519	2.73838	6.35e-12	2.32e-11	-	-0.408507	2.73838	4.69e-05	0.000119703	-
FKBP15	1138.44	1178.01	1233.27	1934.12	1868.56	1871.25	1459.14	1463.5	1352.48	0.676662	6.34823	8.75e-65	7.62e-64	-	0.268182	6.34823	1.29e-10	4.38e-10	-	-0.40848	6.34823	1.04e-25	1.08e-24	-
SLC25A19	252.056	259.529	240.734	294.888	290.107	292.459	203.916	233.342	223.778	0.221957	3.79936	0.00277272	0.00417554	-	-0.186419	3.79936	0.0199318	0.0317041	-	-0.408375	3.79936	1.11e-07	3.74e-07	-
PHLDA2	15.8402	15.9641	19.8033	21.5474	20.6652	28.8783	19.18	17.1637	17.07	0.45697	0.225786	0.121911	0.151011	-	0.0489968	0.225786	1	1	-	-0.407953	0.225786	0.145928	0.202639	-
PRX	77.3155	58.8671	57.3558	81.4478	76.8629	62.2545	57.5484	52.5033	56.2235	0.189203	1.85219	0.268651	0.312625	-	-0.218665	1.85219	0.209701	0.268631	-	-0.407863	1.85219	0.0181553	0.0310844	-
RILP	90.1344	81.8158	96.0165	93.2229	81.7474	77.6969	56.5805	73.6406	60.2473	-0.0840979	2.13752	0.579708	0.627056	-	-0.491845	2.13752	0.00113806	0.00216211	-	-0.407745	2.13752	0.00764737	0.0140171	-
ENC1	18.8115	23.9523	17.7984	170.026	154.085	155.261	122.177	121.499	117.736	2.97759	2.46745	3.38e-78	3.55e-77	Up	2.57003	2.46745	1.7e-51	2.08e-50	Up	-0.407532	2.46745	0.000103595	0.000251703	-
FAM156B	821.802	737.797	661.148	941.339	884.349	1019.3	755.924	753.9	636.353	0.357462	5.44561	4.05e-06	7.53e-06	-	-0.0492484	5.44561	0.539431	0.611339	-	-0.40671	5.44561	1.74e-07	5.8e-07	-
LRRC75A	749.649	846.219	767.795	1220.06	1286.42	1472.71	955.397	1101.97	945.85	0.751546	5.81808	1.08e-25	4.35e-25	-	0.345436	5.81808	2.36e-06	5.9e-06	-	-0.406109	5.81808	9.1e-09	3.43e-08	-
ALDH6A1	423.792	415.5	419.784	742.52	737.813	718.941	536.722	541.762	581.501	0.804717	4.95206	1.02e-54	7.58e-54	-	0.398752	4.95206	8.5e-13	3.26e-12	-	-0.405964	4.95206	1.44e-16	9.35e-16	-
DDX31	203.102	194.585	171.1	190.101	215.843	197.649	157.501	154.429	143.589	0.0857812	3.3114	0.372962	0.422203	-	-0.320149	3.3114	0.00143188	0.00269176	-	-0.405929	3.3114	4.33e-05	0.000111011	-
ACBD6	603.206	584.729	605.617	668.629	621.361	721.445	515.962	521.807	479.958	0.164883	5.00903	0.0049361	0.00726397	-	-0.240918	5.00903	9.31e-05	0.00019958	-	-0.4058	5.00903	1.72e-11	8.07e-11	-
CPNE8	16.4813	22.0937	23.396	19.7448	34.5439	23.7617	18.9978	26.3741	13.4755	0.33131	0.386996	0.274542	0.318998	-	-0.0743363	0.386996	0.873426	0.906661	-	-0.405631	0.386996	0.183528	0.247753	-
TUBE1	160.472	138.684	169.271	192.951	225.668	226.383	155.537	174.575	156.636	0.460668	3.28589	7.66e-06	1.4e-05	-	0.0551524	3.28589	0.614309	0.681603	-	-0.405513	3.28589	7.37e-05	0.000182842	-
GPRIN1	81.1923	90.8084	87.7558	71.4794	87.6143	84.4984	47.5226	72.2838	64.0008	-0.0928677	2.08875	0.56565	0.614205	-	-0.498005	2.08875	0.00177704	0.0033026	-	-0.405136	2.08875	0.0117623	0.0208915	-
CEP83	278.026	203.37	298.788	302.002	285.082	298.933	219.05	225.181	224.956	0.183445	3.82711	0.0940024	0.118553	-	-0.221289	3.82711	0.0497898	0.0736143	-	-0.404732	3.82711	0.000265046	0.000613091	-
UBE2S	3413.03	3578.33	3398.89	4071.62	4165.35	4011.16	3145.37	3123.05	2985	0.237433	7.58789	5.56e-14	1.52e-13	-	-0.167159	7.58789	2.64e-07	7.13e-07	-	-0.404592	7.58789	9.9e-37	1.54e-35	-
MAP1S	880.355	1012.87	902.342	1274.72	1229.39	1225.04	977.349	920.639	919.701	0.415817	5.81841	2.48e-17	7.73e-17	-	0.0114317	5.81841	0.831854	0.872029	-	-0.404385	5.81841	1.91e-16	1.23e-15	-
MRPL13	482.535	400.107	423.464	655.857	639.236	688.639	514.931	494.629	488.971	0.60249	4.85632	9.26e-22	3.34e-21	-	0.198126	4.85632	0.00284268	0.00512207	-	-0.404363	4.85632	6.05e-11	2.74e-10	-
XCL2	113.001	150.727	122.769	823.296	714.659	852.452	626.19	548.245	631.7	2.62779	4.79092	9.42e-166	2.18e-164	Up	2.22344	4.79092	1.19e-113	3.41e-112	Up	-0.404343	4.79092	2.17e-07	7.16e-07	-
TNFRSF1A	462.071	481.375	455.034	485.563	510.805	469.235	361.756	366.417	379.6	0.0681654	4.58893	0.233888	0.275136	-	-0.335992	4.58893	2.12e-08	6.18e-08	-	-0.404157	4.58893	1.01e-11	4.83e-11	-
DCUN1D4	261.495	235.715	261.907	462.781	451.677	429.35	313.549	345.776	356.394	0.823904	4.24059	5.27e-31	2.46e-30	-	0.419874	4.24059	2.89e-08	8.36e-08	-	-0.404028	4.24059	1.77e-09	7.11e-09	-
CDCA7L	1035.64	1034.56	1063.5	1922.13	1979.77	1998.21	1443.75	1489.49	1525.5	0.912585	6.34723	3.57e-142	6.92e-141	-	0.508728	6.34723	1.79e-40	1.79e-39	-	-0.403857	6.34723	2.6e-32	3.5e-31	-
OASL	302.336	297.137	300.063	384.341	392.635	401.446	299.381	301.332	289.8	0.38911	4.17022	9.07e-10	2.07e-09	-	-0.0145974	4.17022	0.850185	0.8874	-	-0.403706	4.17022	2.97e-10	1.28e-09	-
YWHAG	1631.38	1562.61	1582.22	2603.92	2678.77	2572.11	1944.92	1940.17	2053.14	0.717758	6.80781	4.86e-94	6.03e-93	-	0.314154	6.80781	6.92e-18	3.39e-17	-	-0.403604	6.80781	2.02e-32	2.75e-31	-
DIAPH3	573.972	617.304	603.559	652.743	627.113	615.042	483.633	448.658	500.334	0.0785855	4.95438	0.147155	0.179808	-	-0.325017	4.95438	9.84e-09	2.94e-08	-	-0.403602	4.95438	6.35e-13	3.29e-12	-
CBY1	46.5304	60.8793	45.4898	103.047	70.7853	102.249	73.6953	61.6098	73.2859	0.850863	1.98128	2.5e-06	4.7e-06	-	0.447311	1.98128	0.0208785	0.0330851	-	-0.403544	1.98128	0.0208578	0.0352267	-
CYP51A1	373.123	335.177	367.189	487.932	494.373	484.369	352.393	385.845	370.75	0.447406	4.46728	1.09e-13	2.95e-13	-	0.0441199	4.46728	0.50509	0.577935	-	-0.403285	4.46728	1.94e-11	9.05e-11	-
FAM72D	222.248	196.855	172.914	251.949	352.212	422.719	236.928	308.993	231.282	0.795746	3.86143	1.05e-06	2.03e-06	-	0.392505	3.86143	0.0178035	0.0285411	-	-0.403238	3.86143	0.0117318	0.0208429	-
DZIP1	22.1804	22.7725	18.4898	28.1395	36.8053	21.3193	23.7814	20.7689	20.7151	0.443079	0.491059	0.104272	0.130559	-	0.0406249	0.491059	0.935336	0.955817	-	-0.402438	0.491059	0.139876	0.195174	-
RAD51AP1	703.294	645.579	699.654	597.056	628.684	570.379	421.203	458.254	479.875	-0.189409	4.97769	0.00114938	0.00179524	-	-0.591558	4.97769	2.36e-22	1.39e-21	-	-0.40215	4.97769	1.22e-10	5.39e-10	-
CLIC5	130.678	144.688	159.383	232.184	264.092	261.597	197.888	198.822	176.732	0.800937	3.42606	1.63e-16	4.94e-16	-	0.399082	3.42606	0.000104521	0.000222948	-	-0.401852	3.42606	1.4e-05	3.82e-05	-
HS6ST1	278.143	318.269	308.623	571.724	570.457	514.642	391.839	428.838	433.648	0.87261	4.5303	6.54e-37	3.54e-36	-	0.470793	4.5303	1.05e-10	3.59e-10	-	-0.401815	4.5303	9.73e-10	3.99e-09	-
ISOC2	519.929	522.861	566.126	538.972	590.191	591.506	442.253	428.013	431.729	0.096468	4.80937	0.090301	0.114138	-	-0.305341	4.80937	3.77e-07	1.01e-06	-	-0.401808	4.80937	1.17e-11	5.54e-11	-
MLH3	233.773	214.525	234.548	299.031	286.601	309.159	220.158	208.012	248.953	0.389412	3.77624	1.64e-06	3.11e-06	-	-0.012119	3.77624	0.901752	0.929714	-	-0.401529	3.77624	8.9e-07	2.76e-06	-
KREMEN2	11.8437	26.9477	25.7493	22.5089	28.5821	28.9303	25.2201	21.1936	14.0678	0.308339	0.426764	0.321825	0.368594	-	-0.0930956	0.426764	0.756201	0.808152	-	-0.40142	0.426764	0.168755	0.230301	-
KCNQ4	43.5851	47.9025	35.5883	45.0826	54.2379	40.4492	38.3576	35.3299	32.1348	0.138169	1.23684	0.541689	0.590592	-	-0.263128	1.23684	0.228431	0.289375	-	-0.401291	1.23684	0.0527417	0.0817333	-
NFS1	258.468	271.418	275.117	503.945	499.449	502.764	380.687	395.63	364.483	0.903497	4.38591	1.04e-48	7.04e-48	-	0.502733	4.38591	2.83e-14	1.17e-13	-	-0.400762	4.38591	1.36e-12	6.91e-12	-
TMEM11	296.028	347.271	333.503	375.118	448.386	448.634	322.118	335.069	306.249	0.380824	4.28327	3.49e-06	6.52e-06	-	-0.0198546	4.28327	0.829392	0.870104	-	-0.400678	4.28327	1.16e-06	3.56e-06	-
IQCG	115.393	118.704	121.438	171.367	141.267	178.263	122.685	131.111	117.893	0.464374	2.89716	3.46e-05	6.07e-05	-	0.0639793	2.89716	0.591083	0.659692	-	-0.400392	2.89716	0.000325608	0.000744484	-
STARD3NL	366.454	343.26	385.458	610.797	689.538	730.393	535.181	516.19	487.056	0.890341	4.81793	7.33e-36	3.87e-35	-	0.490086	4.81793	4.65e-11	1.61e-10	-	-0.400254	4.81793	5.35e-09	2.05e-08	-
PFKM	263.414	259.119	294.652	458.588	523.861	501.399	360.389	387.876	375.901	0.860091	4.37475	4.07e-33	2.01e-32	-	0.459867	4.37475	1.19e-09	3.8e-09	-	-0.400223	4.37475	3.29e-09	1.29e-08	-
PLAGL1	139.636	139.695	151.434	469.61	483.781	457.43	355.448	381.459	332.368	1.71089	4.14036	4.52e-105	6.37e-104	Up	1.31078	4.14036	1.53e-55	2.02e-54	Up	-0.400106	4.14036	6.33e-10	2.63e-09	-
NOC3L	277.353	252.438	283.058	351.191	330.041	298.345	242.371	248.313	252	0.269683	3.94478	0.000634641	0.00101479	-	-0.130258	3.94478	0.12088	0.164759	-	-0.399939	3.94478	6.2e-07	1.96e-06	-
SPATA7	41.5933	43.9065	42.5479	101.144	70.8359	80.7517	59.5977	74.6469	57.2415	0.979056	1.83044	5.88e-08	1.22e-07	-	0.579115	1.83044	0.00276643	0.00499503	-	-0.39993	1.83044	0.0194677	0.0331014	-
ATAD2	3525.14	3331.77	3520.83	3020.61	3076.71	2997.67	2238.82	2270.21	2384.45	-0.190311	7.31399	7.41e-09	1.61e-08	-	-0.590164	7.31399	4.99e-68	8.08e-67	-	-0.399853	7.31399	3.11e-31	4.04e-30	-
INTS13	647.819	648.616	594.565	936.105	1007.01	953.95	698.884	748.926	747.967	0.615465	5.39928	5.47e-35	2.81e-34	-	0.215615	5.39928	4.48e-05	9.94e-05	-	-0.39985	5.39928	2.76e-16	1.77e-15	-
FCGR2A	0.984633	4.00316	1.8375	26.292	19.0998	16.1912	14.9384	21.0806	10.6319	3.10811	-0.320054	9.78e-11	2.35e-10	Up	2.70821	-0.320054	1.29e-07	3.56e-07	Up	-0.399617	-0.320054	0.228657	0.299625	-
CELSR3	500.107	543.847	515.522	530.409	510.191	548.045	401.893	364.536	437.69	0.0265502	4.72012	0.68247	0.723029	-	-0.372863	4.72012	1.94e-08	5.69e-08	-	-0.399413	4.72012	1.59e-09	6.4e-09	-
FEN1	2058.1	2146.4	2056.15	2294.37	2289.6	2152.48	1656.16	1793.5	1659.68	0.105912	6.77209	0.00566786	0.0082899	-	-0.293148	6.77209	1.01e-13	4.05e-13	-	-0.39906	6.77209	1.85e-24	1.82e-23	-
IRGM	30.3127	37.3787	45.9557	39.5599	54.7732	45.8769	29.8355	42.2627	34.1493	0.302089	1.18892	0.161765	0.196065	-	-0.096852	1.18892	0.679893	0.740841	-	-0.398933	1.18892	0.0690676	0.103916	-
HIBADH	241.663	260.455	228.51	491.157	479.674	513.896	391.73	378.517	355.453	1.02235	4.33866	4.56e-51	3.22e-50	Up	0.623415	4.33866	7e-18	3.43e-17	-	-0.398932	4.33866	1.25e-10	5.51e-10	-
SMN1	526.023	581.34	551.057	632.025	655.309	742.658	569.614	480.697	489.142	0.291524	4.9828	6.6e-05	0.000113456	-	-0.107362	4.9828	0.15747	0.208636	-	-0.398885	4.9828	6.32e-08	2.19e-07	-
AHDC1	784.247	879.13	870.871	971.593	1033.71	905.907	759.278	700.648	748.975	0.200279	5.53201	0.000417242	0.000675517	-	-0.198169	5.53201	0.00073442	0.00142447	-	-0.398448	5.53201	4.82e-12	2.35e-11	-
CEBPB	463.416	512.928	443.857	1024.2	1059.95	935.298	761.91	774.969	755.03	1.08838	5.34594	1.38e-78	1.46e-77	Up	0.690394	5.34594	7.15e-30	5.42e-29	-	-0.397986	5.34594	4.05e-13	2.13e-12	-
SHCBP1	1434.25	1352.86	1367.69	1589.3	1605.48	1562.8	1187.51	1163.8	1260.88	0.195527	6.24091	2.48e-07	4.96e-07	-	-0.201868	6.24091	3.74e-07	9.98e-07	-	-0.397395	6.24091	1.28e-24	1.27e-23	-
ZNF622	396.164	401.135	404.731	669.659	607.527	716.26	487.789	519.791	506.02	0.7292	4.83195	4.04e-30	1.84e-29	-	0.332419	4.83195	8.32e-07	2.16e-06	-	-0.39678	4.83195	1.6e-10	7.02e-10	-
REG4	245.695	219.516	227.573	279.15	306.344	350.129	251.374	238.216	220.911	0.432846	3.82813	3.07e-06	5.75e-06	-	0.036336	3.82813	0.733555	0.788724	-	-0.396509	3.82813	1.81e-05	4.87e-05	-
SPATA6L	13.8755	7.98064	7.84569	14.6937	20.034	22.4851	9.11252	19.1567	15.0593	0.935463	-0.163894	0.01014	0.0144445	-	0.53895	-0.163894	0.192238	0.249006	-	-0.396468	-0.163894	0.239508	0.311593	-
STRBP	520.925	428.704	484.426	824.722	801.388	843.6	604.562	629.555	641.951	0.783832	5.12671	2.83e-41	1.66e-40	-	0.387428	5.12671	2.71e-10	9.01e-10	-	-0.396403	5.12671	1.86e-12	9.3e-12	-
MICU3	22.8216	9.97375	10.8657	25.4496	31.5371	32.0322	25.2321	21.2043	21.0874	1.02058	0.394059	0.000472053	0.000761238	Up	0.624301	0.394059	0.0539222	0.0792311	-	-0.396244	0.394059	0.132756	0.186429	-
ASPRV1	8.8942	9.97501	20.8214	26.4517	28.5696	29.9755	22.2126	23.2092	19.0812	1.09058	0.319358	0.000232102	0.000383471	Up	0.694858	0.319358	0.0340957	0.0520113	-	-0.395683	0.319358	0.134714	0.188874	-
ERGIC2	659.87	581.541	597.838	757.189	796.321	792.804	565.101	617.658	600.842	0.351043	5.17375	1.33e-10	3.17e-10	-	-0.0443591	5.17375	0.447894	0.522044	-	-0.395402	5.17375	6.9e-13	3.56e-12	-
C1orf229	15.2776	21.0773	18.8717	21.2795	15.0623	16.7776	19.9309	12.9638	7.43067	-0.0550964	0.00790102	0.930704	0.944363	-	-0.450356	0.00790102	0.188457	0.244691	-	-0.39525	0.00790102	0.253999	0.327804	-
GMDS	482.325	483.95	509.676	641.097	693.755	626.223	487.762	524.792	478.942	0.410201	4.89838	1.23e-12	3.19e-12	-	0.015049	4.89838	0.816157	0.859227	-	-0.395152	4.89838	8.39e-12	4.02e-11	-
PTMA	28074.4	28099.4	28486.4	40254.9	39722.7	39490.5	30083.5	30492.2	30272	0.496884	10.7963	2.34e-161	5.28e-160	-	0.101762	10.7963	3.79e-08	1.09e-07	-	-0.395122	10.7963	3.34e-103	1.79e-101	-
RNMT	1313.92	1220.18	1278.15	1678.38	1699.71	1571.07	1215.39	1246.63	1302.11	0.376771	6.24088	1.92e-19	6.42e-19	-	-0.0183352	6.24088	0.679676	0.740732	-	-0.395106	6.24088	4.49e-21	3.69e-20	-
RGL1	113.852	125.729	135.616	151.026	145.796	141.8	101.025	115.056	117.458	0.225445	2.81315	0.040064	0.0530895	-	-0.169557	2.81315	0.152296	0.202529	-	-0.395	2.81315	0.000364062	0.000825186	-
HAUS8	354.618	332.271	350.31	390.157	385.123	412.536	302.928	309.854	290.178	0.194921	4.24558	0.00187047	0.00286535	-	-0.200016	4.24558	0.00298095	0.00535464	-	-0.394936	4.24558	1.19e-09	4.86e-09	-
PEMT	212.907	238.501	215.684	237.212	245.317	245.142	199.869	204.823	148.657	0.12533	3.56759	0.228395	0.269183	-	-0.269583	3.56759	0.0110095	0.0182333	-	-0.394912	3.56759	0.000158231	0.00037675	-
FBXO5	1381.57	1434.91	1463.61	1447.03	1425.37	1499.64	1106.73	1080.15	1137.51	0.0303777	6.17655	0.416643	0.466199	-	-0.364482	6.17655	1.31e-20	7.23e-20	-	-0.39486	6.17655	4.59e-24	4.43e-23	-
ZC2HC1C	23.6769	25.0386	18.6623	24.7612	28.2153	18.8926	15.7147	16.3315	22.6017	0.0946655	0.35476	0.813729	0.84195	-	-0.299865	0.35476	0.350193	0.421515	-	-0.39452	0.35476	0.15581	0.214403	-
HPF1	245.682	224.507	231.536	329.625	292.505	292.945	237.278	236.186	222.907	0.383182	3.81313	1.24e-06	2.38e-06	-	-0.0111535	3.81313	0.901483	0.92951	-	-0.394334	3.81313	6.73e-07	2.12e-06	-
FARP2	106.474	98.203	75.6317	140.541	107.469	98.8864	84.1033	95.2561	84.5346	0.307358	2.4552	0.0519682	0.0678661	-	-0.0869182	2.4552	0.62444	0.690434	-	-0.394273	2.4552	0.0144119	0.0251362	-
SASS6	401.794	366.819	401.795	488.791	510.591	395.076	330.354	370.208	360.58	0.252734	4.45826	0.00332408	0.00497432	-	-0.141356	4.45826	0.112781	0.154964	-	-0.394089	4.45826	5.84e-06	1.66e-05	-
STIMATE-MUSTN1	118.641	119.239	101.329	75.3971	90.2218	91.154	69.3627	50.3835	75.4915	-0.401583	2.28797	0.00521989	0.00765955	-	-0.795595	2.28797	1.3e-07	3.58e-07	-	-0.394011	2.28797	0.0143017	0.0249673	-
LRRN4CL	21.9784	14.1457	17.0351	21.4152	23.422	14.8672	9.53782	19.6222	16.2531	0.16817	0.089425	0.609778	0.655422	-	-0.225621	0.089425	0.517441	0.58985	-	-0.393777	0.089425	0.245027	0.317793	-
BRCA2	871.476	794.071	826.809	933.828	915.235	931.268	700.112	694.069	722.012	0.157602	5.48108	0.000343488	0.000559437	-	-0.236047	5.48108	4.17e-07	1.11e-06	-	-0.393649	5.48108	5.27e-18	3.69e-17	-
WDR41	293.176	299.57	285.513	647.936	678.326	670.417	499.356	500.699	519.576	1.18445	4.73222	1.31e-96	1.67e-95	Up	0.790831	4.73222	1.19e-38	1.14e-37	-	-0.393618	4.73222	2.59e-15	1.57e-14	-
KLHL25	132.753	121.734	121.692	156.021	127.977	139.686	106.035	108.005	108.432	0.171557	2.78188	0.127046	0.156984	-	-0.222049	2.78188	0.0624279	0.0903873	-	-0.393604	2.78188	0.000523664	0.00116037	-
LOC389831	42.5947	40.0222	41.3911	106.082	132.763	127.552	86.7493	107.165	84.8946	1.55975	2.24438	1.03e-22	3.8e-22	Up	1.16631	2.24438	4.04e-12	1.49e-11	Up	-0.393421	2.24438	0.00432992	0.00825611	-
NPM1	10685.1	10024.7	10127.9	15410.9	15310.1	16125.8	11424.8	12214.4	12026.7	0.603222	9.41661	3.59e-72	3.51e-71	-	0.209849	9.41661	5.04e-10	1.65e-09	-	-0.393373	9.41661	5.66e-32	7.54e-31	-
CORO7-PAM16	0	68.0655	158.793	0	363.243	0.961652	166.006	2.37695	107.149	0.677071	2.41754	0.00868427	0.0124646	-	0.283715	2.41754	0.276165	0.342572	-	-0.393351	2.41754	0.124954	0.176421	-
TTC27	404.128	413.122	377.909	324.236	348.675	404.863	299.793	256.459	264.072	-0.149485	4.22992	0.0762624	0.0973354	-	-0.542732	4.22992	4.39e-10	1.44e-09	-	-0.393247	4.22992	7.71e-06	2.17e-05	-
UNG	836.987	812.242	813.359	1344.11	1324.9	1381.8	1035.01	1049.72	999.029	0.717645	5.85663	3.63e-74	3.63e-73	-	0.324412	5.85663	1.28e-14	5.4e-14	-	-0.393233	5.85663	3.62e-25	3.68e-24	-
TANK	1444.28	1295.16	1373.46	1592.46	1524.93	1504.51	1185.45	1135.69	1198.76	0.16842	6.2096	6.85e-05	0.000117602	-	-0.224638	6.2096	3.17e-07	8.51e-07	-	-0.393058	6.2096	9.31e-20	7.18e-19	-
RPAP1	657.744	610.664	635.274	743.132	742.777	752.017	629.873	529.068	545.213	0.233247	5.14391	6.06e-05	0.000104327	-	-0.159767	5.14391	0.00871641	0.0146492	-	-0.393014	5.14391	3.14e-11	1.45e-10	-
HAT1	1298.18	1196.48	1241.42	1241.96	1243.76	1299.83	990.736	960.013	932.052	0.0186524	5.9739	0.650312	0.692944	-	-0.374096	5.9739	2.88e-18	1.43e-17	-	-0.392748	5.9739	4.78e-20	3.73e-19	-
MIDEAS	4499.16	4710.87	4599.72	3914.4	4114.68	3790.57	3084.96	2914.88	3003.66	-0.224357	7.70715	4.53e-11	1.1e-10	-	-0.617098	7.70715	2.37e-70	3.94e-69	-	-0.392741	7.70715	8.05e-29	9.52e-28	-
HECTD2	39.6078	48.9022	36.5858	55.8063	70.98	65.1572	46.4614	52.4727	47.1918	0.616138	1.53577	0.000692515	0.00110274	-	0.223759	1.53577	0.26056	0.325066	-	-0.39237	1.53577	0.0289088	0.0474026	-
MAD2L1	1165.35	1027.48	1168.76	1313.18	1405.31	1323.08	1007.97	1013.12	1058.39	0.265744	5.98449	5.29e-08	1.1e-07	-	-0.126485	5.98449	0.0125797	0.0206661	-	-0.392229	5.98449	2.07e-15	1.26e-14	-
TYMS	7827.92	8042.22	7852.46	5927.05	6239.55	6306.9	4663.07	4684.78	4726.96	-0.3609	8.40697	3.22e-38	1.79e-37	-	-0.753118	8.40697	2.67e-154	1.14e-152	-	-0.392218	8.40697	9.66e-42	1.71e-40	-
PFDN2	317.863	344.265	346.377	352.611	396.029	438.025	293.879	314.882	295.19	0.234128	4.2319	0.00306858	0.00460357	-	-0.157839	4.2319	0.0579231	0.0843979	-	-0.391966	4.2319	1.12e-06	3.44e-06	-
MAPK3	1641.1	1760.25	1624.66	3035.04	3088.31	3250.67	2429.44	2464.81	2250.1	0.899134	7.0217	1.83e-103	2.55e-102	-	0.507371	7.0217	1.52e-32	1.26e-31	-	-0.391762	7.0217	4.04e-22	3.5e-21	-
MSRB1	258.478	277.413	261.212	387.145	400.945	417.721	307.978	307.865	303.217	0.596455	4.14708	1.39e-19	4.67e-19	-	0.205371	4.14708	0.00379985	0.00672892	-	-0.391082	4.14708	8.24e-10	3.39e-09	-
GATB	229.751	247.475	236.488	356.902	334.835	367.049	257.544	282.58	267.071	0.56838	3.96858	4.25e-15	1.22e-14	-	0.177543	3.96858	0.0220261	0.0347436	-	-0.390836	3.96858	3.29e-08	1.18e-07	-
PSMC3IP	128.185	122.42	133.215	134.373	119.725	108	87.4994	105.253	83.5301	-0.0831258	2.6502	0.495035	0.545185	-	-0.473886	2.6502	0.000171593	0.000357437	-	-0.390759	2.6502	0.00229896	0.00459687	-
AUNIP	82.0581	76.6034	74.8911	120.04	119.723	123.607	97.6927	99.6271	79.8426	0.636631	2.42648	3.76e-07	7.45e-07	-	0.246431	2.42648	0.067688	0.097339	-	-0.390195	2.42648	0.00137212	0.00284414	-
CCDC6	819.089	809.244	845.124	1261.98	1194.82	1228.99	943.121	923.653	945.769	0.575365	5.75988	8.6e-47	5.64e-46	-	0.185288	5.75988	1.49e-05	3.48e-05	-	-0.390076	5.75988	2.76e-23	2.55e-22	-
C9orf64	250.018	197.734	241.239	420.588	452.958	440.032	369.132	339.997	293.179	0.930477	4.18681	3.02e-24	1.17e-23	-	0.540411	4.18681	1.28e-08	3.8e-08	-	-0.390064	4.18681	7.63e-06	2.15e-05	-
NPHP4	438.788	449.044	415.519	565.566	612.922	571.207	407.089	471.296	456.807	0.424934	4.7314	1.42e-11	3.53e-11	-	0.0348838	4.7314	0.609694	0.677686	-	-0.39005	4.7314	5.36e-10	2.24e-09	-
GOLPH3L	217.947	197.093	212.246	440.365	462.068	474.043	345.758	357.323	346.902	1.13273	4.20953	7.17e-62	5.99e-61	Up	0.742692	4.20953	2.42e-24	1.52e-23	-	-0.390031	4.20953	1.11e-10	4.9e-10	-
RNF130	79.4029	102.826	104.111	141.619	129.986	127.737	115.907	101.537	87.2854	0.479658	2.60388	0.000285966	0.000468789	-	0.0896585	2.60388	0.525473	0.597646	-	-0.389996	2.60388	0.0032435	0.00632391	-
TTC30A	42.7609	36.3178	40.5532	75.9188	58.3303	60.9412	53.0486	38.0153	57.8452	0.704804	1.53801	0.000265396	0.000436327	-	0.314945	1.53801	0.13429	0.180997	-	-0.389849	1.53801	0.0382658	0.0612619	-
EIF2B3	322.945	295.351	308.728	307.902	281.623	315.325	235.258	226.125	228.917	-0.0354591	3.93749	0.640282	0.683846	-	-0.425269	3.93749	2.82e-08	8.16e-08	-	-0.38981	3.93749	3.79e-07	1.22e-06	-
AGAP3	69.2801	87.8179	85.1202	360.053	329.022	303.505	245.409	245.317	267.042	2.03373	3.59756	2.18e-80	2.35e-79	Up	1.64408	3.59756	1.93e-48	2.25e-47	Up	-0.389646	3.59756	7.14e-06	2.02e-05	-
TFG	914.067	988.892	958.862	1313.63	1316.06	1376.53	1040.01	997.362	1020.08	0.484995	5.90535	1.11e-32	5.42e-32	-	0.0954383	5.90535	0.0273461	0.0424334	-	-0.389556	5.90535	5.37e-22	4.61e-21	-
DDX50	905.291	878.281	871.473	1229.53	1292.14	1218.09	950.927	1013.53	890.999	0.49428	5.80404	4.23e-26	1.73e-25	-	0.104914	5.80404	0.0325336	0.0499139	-	-0.389365	5.80404	5.1e-17	3.38e-16	-
ZC3H12D	360.263	378.498	383.698	949.449	940.476	921.984	721.019	762.945	663.595	1.32473	5.19939	3.57e-125	6.01e-124	Up	0.935754	5.19939	1.97e-56	2.64e-55	-	-0.388979	5.19939	2.1e-14	1.21e-13	-
TARS1	2066.19	1984.7	2011.67	2417.06	2255.71	2332.84	1790.33	1793.7	1766.08	0.208582	6.7965	1.06e-09	2.4e-09	-	-0.180381	6.7965	3.96e-07	1.05e-06	-	-0.388962	6.7965	5.77e-29	6.85e-28	-
NR4A3	113.788	107.317	103.877	483.156	552.967	486.501	404.855	376.553	381.545	2.22701	4.18821	8.04e-139	1.53e-137	Up	1.83813	4.18821	1.23e-86	2.59e-85	Up	-0.388867	4.18821	2.46e-08	8.94e-08	-
TGDS	261.526	243.468	246.371	319.564	330.049	326.887	246.397	264.4	234.963	0.377815	3.90893	1.4e-07	2.84e-07	-	-0.010922	3.90893	0.919577	0.944218	-	-0.388736	3.90893	7.07e-08	2.44e-07	-
POLA2	1389.03	1379.26	1327.96	1568.16	1447.48	1632.3	1244.18	1119.6	1185.9	0.182096	6.21393	0.000110055	0.00018568	-	-0.206588	6.21393	2.15e-05	4.95e-05	-	-0.388684	6.21393	4.78e-16	3.02e-15	-
PNPLA4	189.57	183.529	163.118	355.597	385.782	338.529	284.477	280.775	259.825	1.00999	3.88921	1.71e-33	8.54e-33	Up	0.621357	3.88921	2.04e-12	7.64e-12	-	-0.388627	3.88921	5e-07	1.59e-06	-
PFKL	2769.03	3041.49	2977.56	5886.45	5872.43	5831.65	4353.35	4524.12	4562.19	1.00119	7.90748	1.4e-200	4.08e-199	Up	0.612887	7.90748	2.65e-73	4.63e-72	-	-0.388302	7.90748	1.53e-33	2.14e-32	-
IQGAP3	1227.11	1275.27	1246.79	779.435	774.297	781.023	626.957	584.484	572.32	-0.683215	5.57281	2.08e-64	1.8e-63	-	-1.07151	5.57281	2.87e-141	1.1e-139	Down	-0.388291	5.57281	4.83e-16	3.05e-15	-
MMP14	13.8734	9.97598	12.8662	30.3415	43.4033	33.1484	24.2495	26.2498	31.1169	1.53214	0.550678	5.73e-08	1.19e-07	Up	1.14417	0.550678	0.00013548	0.000285351	Up	-0.387925	0.550678	0.099815	0.144471	-
HOMEZ	107.05	111.318	121.544	242.295	206.771	215.449	192.673	154.282	161.119	0.966492	3.20496	6.58e-18	2.09e-17	-	0.57929	3.20496	8.99e-07	2.32e-06	-	-0.387198	3.20496	0.000223008	0.000521483	-
DSE	25.6705	24.2236	34.3888	41.4472	51.055	42.0913	31.8106	40.007	31.0506	0.673087	1.03409	0.00233551	0.00354203	-	0.285999	1.03409	0.221546	0.281883	-	-0.387074	1.03409	0.0752923	0.112337	-
CNN3	43.1248	37.4257	41.7521	35.7603	40.9437	41.0731	26.1921	33.2255	30.5212	-0.054914	1.0699	0.806461	0.83529	-	-0.441989	1.0699	0.0413556	0.0620643	-	-0.38707	1.0699	0.0832237	0.122949	-
MARS1	2628.06	2811.71	2697.66	2552.98	2485.14	2644.79	1967.36	1969.86	1937.32	-0.0830797	7.0327	0.0155225	0.0216286	-	-0.470047	7.0327	1.85e-40	1.84e-39	-	-0.386968	7.0327	1.47e-27	1.65e-26	-
GGT1	687.895	732.623	727.39	824.918	816.493	737.258	588.517	626.502	604.7	0.147766	5.26246	0.00524536	0.00769605	-	-0.239149	5.26246	1.46e-05	3.4e-05	-	-0.386915	5.26246	9.7e-13	4.96e-12	-
PPARD	907.529	983.262	923.182	1150.28	1120.09	1077.08	795.193	907.661	857.692	0.250671	5.71976	4.18e-07	8.25e-07	-	-0.136086	5.71976	0.0083165	0.0140185	-	-0.386757	5.71976	1.34e-14	7.8e-14	-
TBC1D3L	361.635	277.038	309.532	534.464	572.855	550.031	425.824	410.673	431.049	0.805262	4.55138	2.03e-28	8.86e-28	-	0.418527	4.55138	4.46e-08	1.27e-07	-	-0.386734	4.55138	3.75e-08	1.34e-07	-
RALGDS	2701.02	2656.26	2676.65	3428.48	3521.1	3358.47	2624.44	2701.04	2560.29	0.359712	7.3059	5.82e-31	2.71e-30	-	-0.0268839	7.3059	0.406674	0.47995	-	-0.386596	7.3059	3.16e-35	4.66e-34	-
ARHGAP32	95.1686	67.8442	68.2325	249.008	265.095	238.129	211.965	184.752	178.738	1.70021	3.24713	1.34e-46	8.73e-46	Up	1.31372	3.24713	3.88e-26	2.59e-25	Up	-0.38648	3.24713	0.000132819	0.000318799	-
TLE1	18.5598	14.5742	22.8796	44.8835	45.6424	37.3321	30.7876	34.6343	32.3802	1.18603	0.852598	5.58e-07	1.09e-06	Up	0.799546	0.852598	0.00156293	0.00292339	-	-0.386457	0.852598	0.0706962	0.105951	-
P4HB	9867.9	10125.2	9652.6	14552.2	14475.5	14771.4	11214.6	11168.1	11124.5	0.563055	9.33281	1.77e-126	3.04e-125	-	0.17666	9.33281	1.37e-13	5.46e-13	-	-0.386394	9.33281	2.84e-61	7.9e-60	-
SCIMP	42.3691	58.5011	53.9897	82.2586	81.4048	78.8035	69.9197	54.9332	60.6149	0.64596	1.85634	5.61e-05	9.68e-05	-	0.259774	1.85634	0.143322	0.191923	-	-0.386179	1.85634	0.0130607	0.0230192	-
AIG1	192.14	182.836	172.425	292.485	280.304	294.253	206.815	214.648	241.749	0.662991	3.6587	2.67e-15	7.71e-15	-	0.276815	3.6587	0.0019578	0.00361336	-	-0.386174	3.6587	1.82e-06	5.46e-06	-
RFESD	40.6216	38.9172	33.6222	42.1644	43.3599	38.3288	35.325	32.2986	27.1172	0.1306	1.07704	0.580468	0.627687	-	-0.255528	1.07704	0.260815	0.325322	-	-0.386122	1.07704	0.070075	0.105189	-
RGS5	25.7355	25.9406	35.6567	65.7352	60.0883	55.9427	41.4249	48.4429	49.1914	1.05475	1.36056	1.18e-07	2.4e-07	Up	0.668649	1.36056	0.00142087	0.0026722	-	-0.386087	1.36056	0.0361229	0.0580159	-
FBXO45	411.446	397.148	401.936	542.707	541.019	496.96	392.838	400.867	416.383	0.385472	4.59904	3.18e-11	7.81e-11	-	-0.00051341	4.59904	1	1	-	-0.385984	4.59904	3.52e-11	1.62e-10	-
LOC107985532	60.4624	49.8911	42.5068	69.6139	73.9201	63.2012	60.55	51.4864	46.1973	0.435232	1.69192	0.0128205	0.0180757	-	0.0496096	1.69192	0.837921	0.876911	-	-0.385615	1.69192	0.0284428	0.0467441	-
SRP68	1429.11	1474.09	1425.79	1977.46	1925.68	1995.36	1508.56	1530.12	1476.87	0.446171	6.47543	4.89e-40	2.81e-39	-	0.0608809	6.47543	0.0880999	0.123665	-	-0.38529	6.47543	1.6e-30	2.02e-29	-
OXCT2	1.97859	1.99519	2.97112	28.4961	18.6929	18.6782	19.175	13.1393	18.07	3.17874	-0.234589	6.57e-12	1.66e-11	Up	2.79318	-0.234589	1.98e-08	5.8e-08	Up	-0.385287	-0.234589	0.206552	0.274183	-
TTC26	119.35	128.713	136.644	187.143	192.608	173.759	144.185	147.519	132.255	0.525051	3.05667	1.2e-07	2.46e-07	-	0.139943	3.05667	0.197696	0.255114	-	-0.385106	3.05667	8.51e-05	0.000209496	-
FGD2	81.7935	100.769	101.489	137.07	155.501	144.88	108.054	106.848	119.964	0.622385	2.69488	1.28e-07	2.62e-07	-	0.237293	2.69488	0.0602126	0.0874609	-	-0.385088	2.69488	0.00079092	0.00170572	-
RECQL4	1403.41	1453.88	1427.88	1523.88	1491.61	1374.66	1120.86	1123.47	1118.47	0.0354289	6.18414	0.386759	0.436122	-	-0.349636	6.18414	5.41e-17	2.54e-16	-	-0.385065	6.18414	2.36e-20	1.87e-19	-
SULT1A1	302.604	315.42	296.661	466.939	477.533	464.136	364.462	358.638	355.658	0.622946	4.36548	4.27e-25	1.7e-24	-	0.237991	4.36548	0.000259337	0.000529741	-	-0.384954	4.36548	4.17e-11	1.91e-10	-
RNF144A	2526.63	2511.13	2532.74	1609.11	1546.3	1599.16	1172	1177.65	1291.12	-0.671101	6.59167	1.63e-82	1.8e-81	-	-1.05601	6.59167	4.86e-188	2.52e-186	Down	-0.384906	6.59167	8.35e-23	7.53e-22	-
SLF1	384.016	372.3	383.146	631.421	727.968	635.125	459.637	545.222	523.059	0.807547	4.81782	9.35e-29	4.11e-28	-	0.423092	4.81782	2.16e-08	6.3e-08	-	-0.384453	4.81782	4.72e-08	1.66e-07	-
SAMD4A	22.7988	16.9613	16.8106	36.2636	39.4198	36.2287	26.266	33.2889	26.1094	0.979622	0.713326	7.29e-05	0.000124859	-	0.595146	0.713326	0.0251009	0.0392525	-	-0.384452	0.713326	0.0819285	0.121159	-
EEFSEC	554.114	630.674	583.278	877.611	904.907	819.878	675.729	676.88	641.788	0.557988	5.26594	4.23e-24	1.63e-23	-	0.173795	5.26594	0.00269584	0.00487699	-	-0.384192	5.26594	1.53e-12	7.73e-12	-
HDAC7	4377.8	4462.4	4331.04	9115.96	9238.84	8843.6	7017.93	6950.79	6873.5	1.04622	8.52773	0	0	Up	0.662112	8.52773	5.14e-133	1.81e-131	-	-0.384108	8.52773	4.69e-51	1.04e-49	-
CDK1	2120.57	2009.61	2228.66	2071.09	1900.08	1945.1	1479.42	1513.1	1541.13	-0.104031	6.66513	0.0122096	0.0172591	-	-0.488081	6.66513	2.34e-30	1.8e-29	-	-0.38405	6.66513	4.28e-19	3.19e-18	-
EYA3	607.919	535.809	559.789	713.57	673.463	692.491	509.125	545.585	538.762	0.287638	5.02354	1.79e-07	3.6e-07	-	-0.0963773	5.02354	0.0991452	0.137741	-	-0.384015	5.02354	6.29e-12	3.03e-11	-
SLC23A1	29.7005	31.1114	36.3353	34.2597	39.2615	46.4443	24.305	27.2799	40.2013	0.302157	0.978354	0.210834	0.250111	-	-0.0813787	0.978354	0.795127	0.841631	-	-0.383527	0.978354	0.0884748	0.129622	-
FH	894.385	879.095	905.455	1041.83	1097.43	1160.07	830.085	850.907	847.38	0.299931	5.68342	1.63e-11	4.06e-11	-	-0.0834579	5.68342	0.0766301	0.108781	-	-0.383388	5.68342	1.84e-17	1.25e-16	-
CBR1	523.937	523.855	543.289	651.903	652.128	681.517	510.947	518.805	492	0.31902	4.94696	1.66e-10	3.94e-10	-	-0.0643352	4.94696	0.234349	0.296011	-	-0.383354	4.94696	3.53e-14	2e-13	-
CEP295	848.905	789.274	830.234	933.392	928.004	919.763	713.907	696.541	721.869	0.172105	5.47972	4.72e-05	8.2e-05	-	-0.21119	5.47972	2.64e-06	6.57e-06	-	-0.383295	5.47972	1.77e-18	1.27e-17	-
ZNF292	1978.22	1939.62	1931.19	3731.72	3740.87	3509.69	2758.29	2769.69	2893.01	0.90906	7.25088	5.76e-153	1.23e-151	-	0.525776	7.25088	2.73e-49	3.24e-48	-	-0.383283	7.25088	1.6e-30	2.02e-29	-
SPATS2	456.977	478.476	473.789	655.494	656.609	616.528	510.32	506.222	462.766	0.45302	4.86543	2.3e-16	6.96e-16	-	0.0699364	4.86543	0.238005	0.300107	-	-0.383083	4.86543	3.07e-12	1.51e-11	-
CDK7	316.92	339.283	313.635	494.06	480.619	534.418	388.755	399.673	368.501	0.637159	4.46053	4.46e-23	1.67e-22	-	0.254423	4.46053	0.000216767	0.000446694	-	-0.382735	4.46053	9.74e-10	3.99e-09	-
TUB	23.7629	17.9538	34.2254	21.5391	20.6591	31.5767	18.1799	18.1731	20.0781	-0.0437203	0.434375	0.943097	0.95501	-	-0.426255	0.434375	0.141685	0.189984	-	-0.382528	0.434375	0.184661	0.249041	-
NAGA	696.166	762.379	741.18	1053.82	1102.5	1066.66	807.882	842.799	822.289	0.551115	5.57595	4.3e-36	2.28e-35	-	0.168957	5.57595	0.000301431	0.000611046	-	-0.382158	5.57595	8.55e-19	6.26e-18	-
DUT	2271.28	2087.45	2224.51	2894.31	2937.91	2742.21	2137.83	2237.93	2204.8	0.381357	7.03528	2.78e-24	1.08e-23	-	-0.000619814	7.03528	0.992429	1	-	-0.381977	7.03528	2.82e-24	2.75e-23	-
LDOC1	74.3027	73.8445	62.3002	201.888	216.771	213.073	151.513	176.582	156.635	1.5841	3.01727	4.94e-45	3.13e-44	Up	1.20234	3.01727	9.89e-24	6.1e-23	Up	-0.381748	3.01727	4.53e-05	0.000115872	-
OIP5	227.881	193.567	208.782	240.226	226.511	245.062	162.66	194.762	188.742	0.175173	3.5229	0.0546256	0.0711232	-	-0.206461	3.5229	0.032199	0.0494295	-	-0.381633	3.5229	4.57e-05	0.000116845	-
SLC35E1	2029.6	1993.17	1987.11	1865.61	1883.51	1783.4	1483.46	1364.75	1400.82	-0.119125	6.57521	0.00080384	0.00127303	-	-0.500185	6.57521	9.17e-42	9.44e-41	-	-0.38106	6.57521	2.98e-24	2.9e-23	-
TSR1	1005.19	946.021	927.637	1020.78	1038.72	1135.51	814.452	853.553	784.961	0.149937	5.68702	0.00273563	0.00412253	-	-0.230965	5.68702	9.33e-06	2.22e-05	-	-0.380902	5.68702	1.07e-13	5.85e-13	-
KHK	162.402	174.033	159.284	166.843	130.62	136.931	117.008	108.112	108.599	-0.189789	2.9515	0.0784209	0.0999732	-	-0.57033	2.9515	5.52e-07	1.45e-06	-	-0.380541	2.9515	0.00126761	0.00264938	-
SLC16A13	110.929	108.763	113.807	205.9	204.912	201.769	164.561	148.42	157.629	0.876592	3.11174	8.09e-20	2.75e-19	-	0.496319	3.11174	1.53e-06	3.88e-06	-	-0.380269	3.11174	2e-05	5.35e-05	-
ECI2	580.023	544.011	565.004	790.343	810.775	838.821	631.777	626.223	616.195	0.53005	5.18153	6.59e-29	2.91e-28	-	0.14995	5.18153	0.0032525	0.00581481	-	-0.380099	5.18153	4.01e-16	2.55e-15	-
STAP1	250.657	261.545	244.951	762.938	806.048	753.157	567.064	602.923	614.486	1.61663	4.87767	7.22e-154	1.55e-152	Up	1.23654	4.87767	2.01e-81	3.91e-80	Up	-0.380095	4.87767	1.1e-13	6.01e-13	-
NFKBIB	978.11	1003.91	995.755	1261.31	1263.38	1234.56	991.448	955.783	942.433	0.336397	5.86167	5.89e-19	1.94e-18	-	-0.0433426	5.86167	0.285796	0.352943	-	-0.379739	5.86167	2.6e-23	2.41e-22	-
HPS4	937.702	983.299	990.985	1653.08	1738.63	1717.51	1298.87	1310.22	1317.5	0.810915	6.17212	1.22e-105	1.73e-104	-	0.431251	6.17212	7.33e-28	5.22e-27	-	-0.379663	6.17212	9.64e-27	1.05e-25	-
GPAA1	1617.34	1712.35	1608.86	1639.21	1665.94	1633.6	1185.71	1328.21	1282.1	0.00014783	6.3675	1	1	-	-0.37951	6.3675	6.69e-20	3.58e-19	-	-0.379657	6.3675	7.12e-20	5.5e-19	-
GNAO1	55.4657	59.8756	50.4406	202.992	199.007	190.461	150.465	145.383	159.624	1.8357	2.89043	2.02e-55	1.53e-54	Up	1.45622	2.89043	1.88e-31	1.49e-30	Up	-0.379464	2.89043	4.46e-05	0.000114174	-
[truncated: 11,068 more rows]
