# Supplementary material for: MEK inhibition prevents CAR-T cell exhaustion and differentiation via downregulation of c-Fos and JunB
Source: Signal Transduct Target Ther. 2024 Oct 22;9:293. doi: 10.1038/s41392-024-01986-y (PMC11496645; doi:10.1038/s41392-024-01986-y)
Supplement: Supplementary file 3 — Supplementary Table 2 [file 41392_2024_1986_MOESM3_ESM.xlsx]

## Sheet: xiujian_RNA-seq_3group-vs-diffg
SYMBOL	CAR-T+DMSO1.norcount	CAR-T+DMSO2.norcount	CAR-T+DMSO3.norcount	CAR-T+Nalm-6+DMSO1.norcount	CAR-T+Nalm-6+DMSO2.norcount	CAR-T+Nalm-6+DMSO3.norcount	CAR-T+Nalm-6+trametinib 15nM1.norcount	CAR-T+Nalm-6+trametinib 15nM2.norcount	CAR-T+Nalm-6+trametinib 15nM3.norcount	logFC_CAR-T+Nalm-6+DMSO.VS.CAR-T+DMSO	logCPM_CAR-T+Nalm-6+DMSO.VS.CAR-T+DMSO	PValue_CAR-T+Nalm-6+DMSO.VS.CAR-T+DMSO	FDR_CAR-T+Nalm-6+DMSO.VS.CAR-T+DMSO	up/down CAR-T+Nalm-6+DMSO.VS.CAR-T+DMSO	logFC_CAR-T+Nalm-6+trametinib 15nM.VS.CAR-T+DMSO	logCPM_CAR-T+Nalm-6+trametinib 15nM.VS.CAR-T+DMSO	PValue_CAR-T+Nalm-6+trametinib 15nM.VS.CAR-T+DMSO	FDR_CAR-T+Nalm-6+trametinib 15nM.VS.CAR-T+DMSO	up/down_CAR-T+Nalm-6+trametinib 15nM.VS.CAR-T+DMSO	logFC_CAR-T+Nalm-6+trametinib 15nM.VS.CAR-T+Nalm-6+DMSO	logCPM_CAR-T+Nalm-6+trametinib 15nM.VS.CAR-T+Nalm-6+DMSO	PValue_CAR-T+Nalm-6+trametinib 15nM.VS.CAR-T+Nalm-6+DMSO	FDR_CAR-T+Nalm-6+trametinib 15nM.VS.CAR-T+Nalm-6+DMSO	up/down_CAR-T+Nalm-6+trametinib 15nM.VS.CAR-T+Nalm-6+DMSO
P2RY11	346.573	330.342	367.788	0	0	0	92.269	164.821	195.263	-11.4112	3.18657	1.67e-108	1.17e-107	Down	-1.20755	3.18657	3.4e-10	5.92e-10	Down	10.3142	3.18657	1.43e-73	1.86e-72	Up
PTGDS	1176.46	1217.98	1202.67	16.8442	24.8636	17.9729	98.088	97.9644	75.2551	-5.90494	4.53805	0	0	Down	-3.72741	4.53805	0	0	Down	2.17806	4.53805	1.23e-34	7.15e-34	Up
TCF7	8745.84	9023.42	9207.37	190.286	212.822	198.098	6418.82	6276.7	6273.02	-5.487	8.19156	0	0	Down	-0.508166	8.19156	5.16e-62	2.79e-61	-	4.9789	8.19156	0	0	Up
VIPR1	1502.24	1552.24	1423.56	23.2368	37.2023	40.0113	447.669	439.344	464.522	-5.47379	5.16779	0	0	Down	-1.72797	5.16779	5.46e-247	2.22e-245	Down	3.7462	5.16779	8.37e-255	7e-253	Up
CXCR5	1035.02	752.684	984.242	23.9436	35.3007	26.2374	9.15099	16.7377	9.92688	-5.01398	4.08201	6.53e-207	1.05e-205	Down	-6.25984	4.08201	1.15e-245	4.63e-244	Down	-1.24652	4.08201	2.38e-05	4.36e-05	Down
TLE2	37.4385	51.9713	48.3573	2.85799	0.934208	0.930041	1.8685	4.786	2.82299	-4.75538	-0.0114672	4.49e-31	1.14e-30	Down	-3.80834	-0.0114672	4.78e-26	1.32e-25	Down	0.950857	-0.0114672	0.30703	0.34995	-
ACE	163.546	223.285	217.406	4.61136	10.5311	8.55105	34.2188	37.0959	31.1167	-4.65094	2.13923	4.37e-89	2.52e-88	Down	-2.55567	2.13923	1.77e-46	7.46e-46	Down	2.09657	2.13923	1.32e-11	3.5e-11	Up
SUSD4	175.398	145.377	170.416	7.55646	8.61635	3.10881	35.1538	29.2709	42.7364	-4.64331	1.90766	1.1e-93	6.66e-93	Down	-2.19198	1.90766	4.74e-43	1.87e-42	Down	2.45303	1.90766	1.1e-15	3.49e-15	Up
PPIAL4C	41.2149	49.9433	56.3725	0	0	5.74621	9.58204	7.04478	20.0334	-4.62148	0.303563	3.75e-28	9e-28	Down	-1.99791	0.303563	1.52e-11	2.79e-11	Down	2.62927	0.303563	2.26e-06	4.47e-06	Up
LCNL1	38.7937	29.5516	33.0837	0.927088	0.940682	1.90991	3.7905	3.78523	4.74033	-4.60742	-0.329173	1.22e-23	2.68e-23	Down	-2.99981	-0.329173	5.84e-17	1.27e-16	Down	1.61419	-0.329173	0.050862	0.0660043	-
AK8	195.6	190.487	193.835	13.3086	8.55436	4.64327	9.63905	8.56453	4.64891	-4.4308	1.90597	1.51e-135	1.37e-134	Down	-4.64232	1.90597	3.93e-139	5.65e-138	Down	-0.211785	1.90597	0.678017	0.717399	-
ALS2CL	337.903	336.037	318.378	19.0026	15.4951	11.2737	34.2771	32.2466	31.2844	-4.42599	2.75374	1.23e-217	2.16e-216	Down	-3.33735	2.75374	1.83e-172	3.72e-171	Down	1.08911	2.75374	1.02e-05	1.92e-05	Up
CFAP73	104.527	72.0158	51.5375	0	8.85381	1.59656	1.69663	12.4742	9.26437	-4.42027	0.70635	1.35e-24	3.02e-24	Down	-3.26691	0.70635	7.93e-18	1.77e-17	Down	1.15545	0.70635	0.0538849	0.0696742	-
AMIGO1	194.309	223.524	206.061	10.3622	4.64576	14.3504	111.08	129.408	110.455	-4.39204	2.63381	1.81e-123	1.47e-122	Down	-0.829831	2.63381	7.98e-14	1.58e-13	-	3.56347	2.63381	9.51e-67	1.09e-65	Up
EFHC2	22.9632	20.7253	22.0302	0	2.90434	0	17.1814	11.3177	14.1765	-4.35618	-0.341275	4.7e-16	8.57e-16	Down	-0.617021	-0.341275	0.0386095	0.045635	-	3.75093	-0.341275	2.56e-10	6.35e-10	Up
LOC105371419	20.2418	20.0333	22.8403	1.91559	0	1.002	5.04953	8.68304	1.85863	-4.26968	-0.74944	5.7e-15	1.01e-14	Down	-1.99202	-0.74944	4.96e-07	7.58e-07	Down	2.28755	-0.74944	0.00487647	0.0072001	Up
OCM	36.9222	37.0283	39.5757	0.911555	1.89938	2.86769	0	8.64822	5.69499	-4.23073	-0.166812	3.97e-25	8.96e-25	Down	-2.96257	-0.166812	5.59e-18	1.26e-17	Down	1.27209	-0.166812	0.0816351	0.102831	-
TCEA3	122.226	111.899	90.0194	5.6392	3.75981	7.63764	10.3988	15.2536	12.2769	-4.21851	1.21554	5.19e-56	1.95e-55	Down	-3.08193	1.21554	1.08e-41	4.16e-41	Down	1.13785	1.21554	0.0072772	0.0105193	Up
CERKL	334.421	384.256	420.224	27.7223	22.1792	13.1588	22.8498	14.6459	21.7593	-4.16614	2.89827	1.22e-137	1.13e-136	Down	-4.25543	2.89827	1.31e-140	1.92e-139	Down	-0.0893391	2.89827	0.80477	0.835079	-
ADAMTS10	1075.21	1105.12	1115.29	62.0916	68.6711	55.8136	271.903	260.881	277.191	-4.14022	4.69461	0	0	Down	-2.02432	4.69461	0	0	Down	2.11607	4.69461	6.23e-96	1.15e-94	Up
ARMH1	1326.4	1408.67	1466.19	66.9865	85.8605	88.4333	405.553	388.295	367.329	-4.12044	5.08649	0	0	Down	-1.85512	5.08649	1.02e-233	3.68e-232	Down	2.26545	5.08649	1.09e-123	2.75e-122	Up
EPHA4	94.4379	90.4643	98.9345	5.64884	5.71451	4.72315	50.3103	55.1088	53.9098	-4.10764	1.53389	5.63e-63	2.32e-62	Down	-0.831159	1.53389	1.19e-08	1.96e-08	-	3.27871	1.53389	8.06e-32	4.36e-31	Up
DISP3	36.6491	34.7761	29.9276	0.911555	3.85433	0.923481	3.8231	0.906333	3.80436	-4.06698	-0.35226	1.18e-22	2.52e-22	Down	-3.51071	-0.35226	6.28e-20	1.49e-19	Down	0.558385	-0.35226	0.609708	0.652272	-
STMN3	1923.98	1872.46	1862.99	114.737	121.935	112.803	518.674	558.602	537.015	-4.0157	5.53655	0	0	Down	-1.80927	5.53655	0	0	Down	2.20653	5.53655	1.16e-187	5.64e-186	Up
N4BP3	276.73	315.582	320.4	23.093	17.332	16.8549	13.202	15.7696	21.1773	-3.98468	2.597	9.21e-147	9.31e-146	Down	-4.17532	2.597	7.78e-153	1.29e-151	Down	-0.190749	2.597	0.582948	0.626584	-
KRT72	34.3267	29.493	29.8123	2.84699	1.89938	0.923481	32.4189	28.4532	27.3602	-3.95264	0.344547	3.16e-21	6.53e-21	Down	-0.0838282	0.344547	0.772907	0.791643	-	3.87511	0.344547	2.08e-20	7.89e-20	Up
C16orf74	52.7353	51.0649	44.3011	3.77727	3.81892	1.86345	47.7643	27.2696	39.7465	-3.91292	0.832996	2.68e-28	6.44e-28	Down	-0.366298	0.832996	0.0853784	0.0979381	-	3.55042	0.832996	3.46e-22	1.4e-21	Up
IFNGR2	76.152	89.8901	75.3416	6.81781	2.96336	5.94318	0.94754	10.2227	4.0921	-3.90667	0.759546	4.45e-44	1.4e-43	Down	-3.95275	0.759546	4.45e-44	1.79e-43	Down	-0.0461868	0.759546	1	1	-
SHISAL2A	93.1461	91.3825	89.3135	3.69638	6.67431	7.62858	14.0649	26.6878	26.5844	-3.89899	1.16271	1.23e-53	4.45e-53	Down	-2.01733	1.16271	1.28e-26	3.59e-26	Down	1.88327	1.16271	5.77e-08	1.26e-07	Up
ZNF853	132.144	121.03	130.944	7.49251	9.53772	8.53426	109.455	89.8728	110.811	-3.88845	2.18073	3.65e-76	1.78e-75	Down	-0.307779	2.18073	0.0121185	0.0148272	-	3.58211	2.18073	1.36e-61	1.4e-60	Up
FBLN2	40.1715	32.8605	41.6929	1.85858	2.85901	2.85005	7.6171	6.63334	6.60447	-3.85308	-0.0679758	6.64e-24	1.46e-23	Down	-2.43649	-0.0679758	1.78e-15	3.72e-15	Down	1.41979	-0.0679758	0.0173839	0.0239956	Up
LSR	576.652	616.195	592.663	38.4898	43.8328	41.7482	110.13	118.731	119.209	-3.8434	3.7587	0	0	Down	-2.35792	3.7587	2.55e-204	6.91e-203	Down	1.48569	3.7587	3.83e-26	1.77e-25	Up
ARHGAP8	21.7243	33.1107	58.4259	0.896659	2.85837	3.90283	15.5312	17.9878	10.4583	-3.82242	0.14172	5.43e-15	9.64e-15	Down	-1.35794	0.14172	0.000203674	0.000275983	Down	2.46865	0.14172	7.86e-06	1.49e-05	Up
TNNT3	40.6316	50.8976	44.1195	4.74924	2.84369	1.86345	26.6538	20.78	27.4837	-3.78791	0.532695	4.36e-27	1.02e-26	Down	-0.853829	0.532695	0.000133353	0.000182171	-	2.93769	0.532695	9.87e-14	2.88e-13	Up
PLA2G4B	1506.14	1464.51	1664.76	125.654	117.226	94.7166	418.543	337.964	349.764	-3.77771	5.20297	0	0	Down	-2.06666	5.20297	2.37e-175	4.98e-174	Down	1.71113	5.20297	1.09e-63	1.18e-62	Up
C1orf162	2944.73	2847.23	2864.3	225.072	205.859	207.923	855.359	945.432	892.035	-3.75909	6.20156	0	0	Down	-1.68433	6.20156	0	0	Down	2.07481	6.20156	3.5e-247	2.77e-245	Up
MEGF6	571.101	534.588	542.153	37.4854	45.752	44.6355	345.748	397.62	334.165	-3.68374	4.13796	3.06e-253	6.75e-252	Down	-0.612474	4.13796	1.54e-17	3.41e-17	-	3.07155	4.13796	1.07e-157	3.88e-156	Up
LY9	1422.66	1441.98	1465.71	114.916	116.91	108.928	956.884	927.914	923.704	-3.6663	5.53327	0	0	Down	-0.624791	5.53327	7.07e-60	3.71e-59	-	3.04161	5.53327	0	0	Up
TNFRSF10D	210.51	214.185	198.717	15.9771	13.2847	20.0225	34.8105	62.0355	64.5831	-3.65033	2.34276	3.27e-86	1.81e-85	Down	-1.94681	2.34276	2.92e-39	1.08e-38	Down	1.70408	2.34276	1.87e-13	5.39e-13	Up
ALOX5	435.226	474.799	458.128	43.4618	36.1338	32.1253	97.7631	96.6594	117.591	-3.60967	3.43154	3.85e-227	7.24e-226	Down	-2.1314	3.43154	5.15e-123	6.26e-122	Down	1.4785	3.43154	1.69e-22	6.91e-22	Up
CEBPE	15.2806	19.5918	24.0207	0	3.8643	0.930041	21.9424	12.1862	21.8303	-3.53467	-0.230437	1.15e-11	1.87e-11	Down	-0.0745445	-0.230437	0.86473	0.877671	-	3.46741	-0.230437	1.37e-11	3.64e-11	Up
NSG1	314.552	316.152	323.552	31.2496	17.9246	34.3769	88.1127	70.4121	75.3309	-3.50736	2.9422	7.91e-170	9.73e-169	Down	-2.02705	2.9422	1.45e-90	1.18e-89	Down	1.48062	2.9422	5.83e-18	2.03e-17	Up
LOC107986910	37.9653	50.4583	57.7044	5.43414	5.26667	1.84188	8.66039	9.51241	15.6844	-3.50288	0.326881	6.5e-24	1.43e-23	Down	-2.09767	0.326881	2.01e-13	3.93e-13	Down	1.40717	0.326881	0.00231007	0.00352454	Up
SLC13A1	19.1198	18.8309	27.5108	1.82997	1.53109	2.08955	5.15167	4.5609	6.45444	-3.49343	-0.667708	6.38e-13	1.07e-12	Down	-1.9914	-0.667708	1.59e-07	2.48e-07	Down	1.50654	-0.667708	0.0375829	0.0496488	Up
CAPN5	178.683	155.893	158.855	14.0866	19.1375	11.2936	23.7618	20.8108	26.5475	-3.45862	1.8848	1.69e-83	9.05e-83	Down	-2.7869	1.8848	1.39e-66	8.18e-66	Down	0.672056	1.8848	0.0164345	0.0227684	-
GIPC3	369.981	385.497	435.774	29.9063	41.9928	38.9433	79.8038	91.3765	73.5389	-3.42185	3.21887	4.66e-152	4.91e-151	Down	-2.28163	3.21887	4.07e-92	3.4e-91	Down	1.14042	3.21887	1.67e-11	4.41e-11	Up
GALNT17	29.7694	19.1855	19.0757	2.87202	2.25711	0.911351	9.23749	2.97202	3.62208	-3.4083	-0.633878	9.5e-13	1.58e-12	Down	-2.0759	-0.633878	1.84e-07	2.87e-07	Down	1.33622	-0.633878	0.0398459	0.0524549	-
CHAC1	628.457	668.399	642.278	50.5136	61.0195	71.4136	13.4329	5.71995	6.56181	-3.4038	3.66345	1.23e-305	3.79e-304	Down	-6.21644	3.66345	0	0	Down	-2.814	3.66345	2.13e-31	1.15e-30	Down
IDO1	124.502	116.099	99.3807	14.5016	9.39812	7.97597	24.707	18.344	32.7501	-3.3982	1.46684	4.88e-50	1.69e-49	Down	-2.15915	1.46684	2.54e-29	7.56e-29	Down	1.23977	1.46684	5.62e-05	9.98e-05	Up
PPIAL4H	84.1913	81.0189	85.9146	8.85923	11.0101	3.81254	42.8242	39.5954	45.5036	-3.38557	1.35084	3.29e-47	1.09e-46	Down	-0.970525	1.35084	1.61e-09	2.74e-09	-	2.41643	1.35084	5.61e-19	2.01e-18	Up
FAM110D	148.841	107.895	127.773	9.24468	8.4471	19.0232	26.8297	28.7235	23.9239	-3.37568	1.61963	2.33e-49	7.97e-49	Down	-2.26885	1.61963	2.13e-30	6.5e-30	Down	1.10742	1.61963	0.000232439	0.000390797	Up
CILP	29.5232	33.8053	37.1041	4.75001	2.7663	1.87361	16.2514	16.6892	11.203	-3.36529	0.0576708	4.55e-19	8.97e-19	Down	-1.17968	0.0576708	1.04e-05	1.5e-05	Down	2.18887	0.0576708	1.25e-06	2.52e-06	Up
CLIC3	567.07	588.237	579.319	59.3637	52.2476	56.936	371.166	354.217	321.823	-3.36037	4.18469	5.46e-285	1.48e-283	Down	-0.728147	4.18469	1.95e-31	6.09e-31	-	2.63243	4.18469	4.74e-148	1.57e-146	Up
UTY	238.603	228.737	215.286	23.1405	24.2176	19.2664	36.047	32.9145	38.5699	-3.3488	2.36955	1.15e-118	8.89e-118	Down	-2.66134	2.36955	4e-93	3.39e-92	Down	0.68769	2.36955	0.00209675	0.0032139	-
EPHA10	119.015	120.201	94.4174	3.88805	19.6433	9.05915	24.4207	21.5373	30.2921	-3.34393	1.45192	1.89e-42	5.81e-42	Down	-2.12365	1.45192	3.93e-24	1.03e-23	Down	1.22099	1.45192	9.89e-05	0.000171525	Up
IGSF11	20.6967	19.7879	19.9211	2.8565	1.89923	0.933003	18.9052	9.45662	19.0916	-3.31959	-0.30391	9.86e-12	1.6e-11	Down	-0.344842	-0.30391	0.27406	0.298923	-	2.98062	-0.30391	3.5e-09	8.2e-09	Up
FBXL16	905.396	953.057	884.232	96.0952	96.2241	82.312	333.699	337.142	323.175	-3.31829	4.61144	0	0	Down	-1.46407	4.61144	4.77e-153	7.94e-152	Down	1.85432	4.61144	1.49e-91	2.53e-90	Up
PDZD4	37.8486	32.7607	36.3214	3.76736	3.81086	2.82601	4.71117	7.62458	6.6221	-3.31148	-0.126572	4.62e-20	9.34e-20	Down	-2.47012	-0.126572	4.27e-15	8.84e-15	Down	0.843018	-0.126572	0.153333	0.184482	-
MPPED2	54.7034	50.087	30.5585	7.06737	5.44409	0.971425	7.95554	11.4561	12.5477	-3.29218	0.243981	3.97e-19	7.85e-19	Down	-2.06901	0.243981	3.59e-11	6.5e-11	Down	1.22486	0.243981	0.0100428	0.0142736	Up
ZNF660-ZNF197	34.3029	71.8596	61.6016	17.1059	0	0	70.3879	0	121.112	-3.28992	1.29053	1.22e-15	2.2e-15	Down	0.17806	1.29053	0.564274	0.590764	-	3.47014	1.29053	6.23e-18	2.16e-17	Up
SFN	39.4482	42.4869	49.3023	4.70811	2.81563	5.72246	2.82938	8.62766	4.75296	-3.27065	0.0781667	2.58e-23	5.6e-23	Down	-2.98814	0.0781667	2.98e-21	7.3e-21	Down	0.283015	0.0781667	0.723938	0.760451	-
DNAAF1	47.026	54.8956	47.5979	4.57219	9.87894	0.809112	13.5401	9.81734	4.40869	-3.26424	0.32137	1.56e-24	3.48e-24	Down	-2.4141	0.32137	2.51e-17	5.53e-17	Down	0.851293	0.32137	0.0817132	0.102905	-
SLC35G5	30.9727	20.3616	24.4419	1.85849	2.34224	3.37639	6.14653	2.56152	6.31018	-3.25434	-0.528184	1.96e-13	3.34e-13	Down	-2.30333	-0.528184	9.32e-10	1.6e-09	Down	0.953477	-0.528184	0.159221	0.191183	-
CCDC122	517.042	464.791	493.26	51.1796	60.3012	46.0587	108.038	110.723	84.94	-3.2237	3.54244	9.69e-195	1.45e-193	Down	-2.27852	3.54244	2.14e-127	2.76e-126	Down	0.945305	3.54244	5.15e-11	1.33e-10	-
KALRN	38.4158	40.6462	29.634	2.59523	6.08712	2.88484	5.58151	11.062	9.34624	-3.19021	-0.0279733	9.87e-19	1.93e-18	Down	-2.04746	-0.0279733	1.54e-11	2.83e-11	Down	1.14461	-0.0279733	0.0272374	0.0366742	Up
F2RL2	132.812	134.109	145.506	19.361	14.0877	11.5421	28.8165	16.6391	28.6397	-3.18493	1.7029	6.58e-66	2.83e-65	Down	-2.47069	1.7029	1.75e-49	7.76e-49	Down	0.714585	1.7029	0.00848436	0.0121698	-
DNAAF6	42.9649	32.6308	38.4043	3.1687	4.22503	4.82516	4.17771	20.0972	13.6866	-3.18051	0.129705	6.44e-17	1.2e-16	Down	-1.57744	0.129705	1.87e-07	2.91e-07	Down	1.60524	0.129705	0.00067457	0.0010865	Up
C1QL1	62.4294	95.2656	93.1852	7.47435	10.4976	9.49134	19.0573	8.34576	23.8263	-3.17303	1.04792	7.7e-27	1.8e-26	Down	-2.28356	1.04792	7.35e-18	1.64e-17	Down	0.890132	1.04792	0.0194462	0.0266615	-
CFAP97D2	47.1643	45.7349	46.2732	2.75719	7.67688	4.73113	25.5248	29.3779	39.1001	-3.16658	0.705428	3.88e-24	8.57e-24	Down	-0.563522	0.705428	0.00794948	0.00984657	-	2.60525	0.705428	8.97e-15	2.75e-14	Up
COL6A2	1097.74	1089.82	1054.78	111.713	124.754	126.301	255.359	294.787	266.495	-3.15857	4.74385	0	0	Down	-1.98862	4.74385	4.81e-274	2.37e-272	Down	1.17001	4.74385	5.12e-40	3.39e-39	Up
EDA	54.6422	51.8075	49.5759	4.51452	5.08163	7.60682	8.94404	5.87518	7.14806	-3.15164	0.333987	2.05e-27	4.85e-27	Down	-2.80563	0.333987	3.58e-24	9.43e-24	Down	0.346488	0.333987	0.536201	0.581298	-
HMGCLL1	57.5871	27.6572	56.7057	10.158	2.77949	2.74743	12.2688	10.588	12.6881	-3.14861	0.333078	5.23e-16	9.52e-16	Down	-1.98722	0.333078	6.1e-09	1.01e-08	Down	1.16279	0.333078	0.0178028	0.0245457	Up
IGSF9B	5871.3	6136.47	5937.07	716.857	645.725	661.964	2328.32	2288.91	2256.54	-3.14762	7.38524	0	0	Down	-1.38444	7.38524	0	0	Down	1.7632	7.38524	0	0	Up
TRIM73	45.7677	92.4384	94.8956	12.9054	13.3643	0	34.8479	31.3091	45.0515	-3.14205	1.23787	2.45e-17	4.62e-17	Down	-1.06367	1.23787	0.000656374	0.000866755	Down	2.07956	1.23787	7.42e-08	1.61e-07	Up
PLXNA4	943.147	1089.03	971.996	118.698	108.404	115.858	472.274	456.422	462.276	-3.12953	4.86213	7.46533190866124e-321	2.53149355616138e-319	Down	-1.1109	4.86213	1.26e-68	7.61e-68	Down	2.01873	4.86213	9.68e-113	2.16e-111	Up
ZASP	810.799	1026.83	1067.03	76.7936	141.373	116.609	193.269	235.438	222.956	-3.11529	4.55709	3.9e-104	2.62e-103	Down	-2.15484	4.55709	2.69e-58	1.38e-57	Down	0.960516	4.55709	1.26e-10	3.2e-10	-
NEURL1B	216.484	219.643	213.805	24.444	16.9473	33.4262	181.525	176.431	191.184	-3.11228	2.99532	2.11e-110	1.51e-109	Down	-0.242876	2.99532	0.00608374	0.00760252	-	2.86988	2.99532	1.66e-91	2.82e-90	Up
APOBEC2	27.6517	24.8465	35.0923	3.89966	3.89392	2.0254	7.16915	6.3223	6.15893	-3.10637	-0.308864	4.08e-15	7.26e-15	Down	-2.13364	-0.308864	2.16e-10	3.79e-10	Down	0.974683	-0.308864	0.0758233	0.0959032	-
AK5	151.403	162.398	214.295	29.8936	12.3531	18.8362	51.5557	32.4172	43.2942	-3.10356	2.13133	1.41e-41	4.26e-41	Down	-2.04941	2.13133	2.49e-23	6.42e-23	Down	1.05449	2.13133	6.64e-05	0.000116993	Up
PLXDC1	318.43	267.588	292.368	39.457	35.6987	28.9125	245.64	220.646	226.383	-3.07177	3.38302	4.63e-122	3.69e-121	Down	-0.341949	3.38302	0.000157253	0.000214135	-	2.73015	3.38302	1.94e-92	3.34e-91	Up
FAM20C	34.2487	25.2244	30.8115	2.7988	2.8364	4.77391	1.88222	2.85199	2.84034	-3.06772	-0.423955	1.1e-15	1.98e-15	Down	-3.50598	-0.423955	6.46e-18	1.45e-17	Down	-0.439663	-0.423955	0.650895	0.691802	-
SCARF2	237.6	232.152	262.468	22.3902	33.4117	31.3622	137.428	161.52	168.612	-3.0654	2.99772	3.18e-101	2.07e-100	Down	-0.646672	2.99772	3.36e-10	5.86e-10	-	2.41911	2.99772	3e-56	2.78e-55	Up
MYO15B	774.249	738.159	766.378	90.3053	91.3534	93.0031	546.674	541.13	536.955	-3.05034	4.69469	0	0	Down	-0.487562	4.69469	2.86e-24	7.55e-24	-	2.5629	4.69469	1.69e-240	1.27e-238	Up
PTP4A3	1590.32	1635	1671.09	196.617	195.037	201.2	487.673	508.326	462.82	-3.04534	5.40723	0	0	Down	-1.74691	5.40723	0	0	Down	1.29847	5.40723	7.89e-78	1.1e-76	Up
FAM229A	185.009	175.299	177.415	14.8586	25.7903	24.7387	77.9635	76.8889	76.5655	-3.03273	2.36571	8.43e-91	4.93e-90	Down	-1.21444	2.36571	1.33e-27	3.81e-27	Down	1.81874	2.36571	8.85e-24	3.78e-23	Up
ATP5MGL	53.5216	52.7411	57.9222	14.9424	2.35668	2.55503	3.97927	10.1743	6.67282	-3.02473	0.397509	8.51e-23	1.82e-22	Down	-2.95552	0.397509	3.18e-22	8.01e-22	Down	0.0692885	0.397509	1	1	-
CDH23	309.945	311.224	305.266	40.5127	39.5892	33.4904	210.83	247.094	217.315	-3.02327	3.41427	2.91e-143	2.85e-142	Down	-0.456023	3.41427	1.44e-08	2.35e-08	-	2.56755	3.41427	1.29e-94	2.33e-93	Up
B3GALT5	19.7689	25.6472	18.6523	4.82098	0	2.77238	10.1302	11.5696	7.41481	-3.02323	-0.470621	3.91e-11	6.24e-11	Down	-1.12802	-0.470621	0.000849227	0.00111452	Down	1.89899	-0.470621	0.00040155	0.000659771	Up
CCND1	45.7908	30.9017	49.2135	3.72161	5.72251	5.70487	14.2396	15.1943	15.1308	-3.02222	0.293493	1.15e-19	2.31e-19	Down	-1.48927	0.293493	2.81e-08	4.53e-08	Down	1.53467	0.293493	0.000242035	0.00040631	Up
LOC112268350	250.46	277.679	295.919	33.3761	40.6005	27.3512	51.6511	65.9853	55.4849	-3.01932	2.73407	1.48e-101	9.65e-101	Down	-2.24867	2.73407	2.67e-70	1.66e-69	Down	0.77081	2.73407	3.56e-05	6.42e-05	-
SCML1	192.921	160.28	177.76	21.5544	21.1858	22.5376	50.4404	57.0919	31.4114	-3.01613	2.16904	1.52e-61	6.16e-61	Down	-1.9315	2.16904	2.18e-34	7.29e-34	Down	1.08495	2.16904	1.59e-06	3.17e-06	Up
EIF3CL	6769.57	6752.13	6502.19	379.204	1115.47	992.336	948.603	1067.77	654.219	-3.00912	7.28181	1.88e-28	4.54e-28	Down	-2.90633	7.28181	7.12e-27	2e-26	Down	0.102782	7.28181	0.687766	0.72655	-
S1PR3	29.3499	24.1087	25.6497	3.16594	0.694096	5.63317	3.92844	6.49066	6.68853	-3.00769	-0.435684	3.79e-14	6.59e-14	Down	-2.18162	-0.435684	7.68e-10	1.32e-09	Down	0.827862	-0.435684	0.190765	0.225639	-
ABCB11	68.3175	42.312	44.2902	8.43442	4.5428	5.96349	13.6649	22.3002	18.4794	-3.0054	0.565972	6.05e-20	1.22e-19	Down	-1.50204	0.565972	2.65e-08	4.27e-08	Down	1.50473	0.565972	0.000153914	0.000262748	Up
RTN4RL1	33.6688	39.9932	27.8238	3.74839	5.74761	2.81111	24.8288	16.9979	19.8314	-3.00454	0.241845	7.8e-17	1.45e-16	Down	-0.715575	0.241845	0.00476123	0.0059798	-	2.29153	0.241845	6.69e-09	1.54e-08	Up
MTSS2	266.941	266.436	257.98	29.055	27.4711	41.979	435.954	499.26	431.599	-3.00117	3.84416	1.15e-110	8.26e-110	Down	0.788202	3.84416	6.02e-22	1.5e-21	-	3.78976	3.84416	5.51e-222	3.55e-220	Up
CD248	1406.3	1536.1	1512.71	186.311	192.382	178.182	572.229	662.259	657.619	-2.99931	5.40729	0	0	Down	-1.23544	5.40729	2.03e-105	2.03e-104	Down	1.76392	5.40729	2.22e-118	5.31e-117	Up
LOC107987433	219.812	212.521	198.507	30.5702	18.2002	30.1693	35.2044	36.0362	28.7219	-2.99153	2.29359	8.28e-94	5e-93	Down	-2.65283	2.29359	7.13e-82	5.15e-81	Down	0.338806	2.29359	0.133959	0.162682	-
LY86	60.8529	49.3178	64.6819	6.56109	8.59413	6.62048	13.3128	13.2955	12.2682	-2.98218	0.594999	2.65e-27	6.25e-27	Down	-2.15709	0.594999	7.05e-19	1.62e-18	Down	0.825893	0.594999	0.0375028	0.0495479	-
ANGPT1	26.6915	35.9347	18.8562	5.94982	4.16552	0	6.7768	8.2938	10.8746	-2.97435	-0.292713	2.95e-12	4.85e-12	Down	-1.63654	-0.292713	4.92e-06	7.2e-06	Down	1.34018	-0.292713	0.0200658	0.0274739	Up
ERVV-1	112.199	107.716	83.1749	12.1224	8.27944	17.9905	34.5976	23.7261	15.6739	-2.96852	1.3701	2.57e-31	6.52e-31	Down	-2.02936	1.3701	5.7e-19	1.31e-18	Down	0.93966	1.3701	0.0025561	0.00388022	-
PLXNA2	51.7671	55.3028	43.3238	7.57903	8.63858	2.77286	36.1626	38.0639	31.1489	-2.96016	0.844577	2.7e-24	5.98e-24	Down	-0.511421	0.844577	0.0108007	0.0132603	-	2.45047	0.844577	1.85e-15	5.83e-15	Up
CDH3	50.8205	57.711	44.7358	1.16785	11.481	6.89364	17.8522	25.1104	13.5987	-2.95173	0.575987	3.64e-21	7.52e-21	Down	-1.43224	0.575987	1.12e-08	1.84e-08	Down	1.52082	0.575987	5.86e-05	0.000103853	Up
SLC9A4	329.347	367.145	354.872	49.3239	38.411	47.9642	56.5443	84.2158	66.4042	-2.95016	3.07363	2.14e-127	1.8e-126	Down	-2.34157	3.07363	2.06e-95	1.82e-94	Down	0.608694	3.07363	0.000210036	0.000354393	-
LOC107987044	64.0013	72.9299	84.3145	8.43315	8.53914	11.4318	2.77226	6.64969	9.5439	-2.94474	0.755376	3.24e-31	8.22e-31	Down	-3.51807	0.755376	3.21e-37	1.14e-36	Down	-0.57405	0.755376	0.215428	0.252596	-
GPA33	33.328	33.6721	29.8617	2.78159	6.72572	2.81111	40.7209	54.2917	46.3034	-2.93671	0.75337	2.14e-16	3.94e-16	Down	0.543746	0.75337	0.010456	0.0128502	-	3.48339	0.75337	5.95e-28	2.89e-27	Up
TTC16	404.313	401.957	366.42	42.5608	51.2895	59.1566	92.3853	84.3577	75.0978	-2.93514	3.2521	5.88e-154	6.33e-153	Down	-2.21743	3.2521	4.36e-109	4.55e-108	Down	0.717812	3.2521	1.42e-06	2.85e-06	-
DAB1	167.723	173.792	179.74	30.9051	14.0824	22.875	56.0935	37.5021	35.849	-2.93375	2.13724	2.58e-65	1.1e-64	Down	-2.00678	2.13724	5.64e-40	2.11e-39	Down	0.927255	2.13724	3.09e-05	5.61e-05	-
IL24	77.3964	68.0059	70.6385	9.00942	11.5383	7.38613	45.8472	49.1272	42.0118	-2.93286	1.28609	4.97e-35	1.35e-34	Down	-0.654773	1.28609	6.93e-05	9.61e-05	-	2.27923	1.28609	4.19e-19	1.51e-18	Up
SEC14L4	183.538	181.104	174.565	37.9779	10.1408	22.2597	49.2235	48.5172	46.789	-2.93063	2.20731	2.58e-67	1.13e-66	Down	-1.89644	2.20731	1.28e-38	4.69e-38	Down	1.03448	2.20731	1.4e-06	2.81e-06	Up
SIM2	36.986	49.4689	51.3927	0.932807	8.49306	8.44043	17.1586	7.63221	15.04	-2.92631	0.358005	7.26e-19	1.42e-18	Down	-1.7821	0.358005	2.62e-10	4.58e-10	Down	1.14543	0.358005	0.00764778	0.0110369	Up
POU5F2	245.36	244.781	213.005	30.0268	32.0324	30.1397	66.7787	48.8225	48.557	-2.92552	2.54439	8.28e-89	4.75e-88	Down	-2.09617	2.54439	5.3e-58	2.7e-57	Down	0.829538	2.54439	1.56e-05	2.89e-05	-
HSF4	805.873	861.455	796.342	88.662	125.995	109.781	403.13	411.658	365.122	-2.92391	4.607	2.64e-274	6.71e-273	Down	-1.06206	4.607	3.4e-61	1.82e-60	Down	1.86194	4.607	9.45e-93	1.64e-91	Up
WFDC8	72.0243	101.321	105.416	13.015	8.97414	14.4189	20.4614	16.1006	14.7586	-2.9234	1.19325	2.28e-32	5.92e-32	Down	-2.43294	1.19325	1.06e-25	2.9e-25	Down	0.490775	1.19325	0.148147	0.178747	-
KLHL32	185.443	162.07	154.902	31.8397	12.9204	21.304	34.9917	41.219	58.946	-2.91969	2.10923	1.38e-46	4.53e-46	Down	-1.89151	2.10923	1.51e-25	4.13e-25	Down	1.02849	2.10923	2.14e-05	3.94e-05	Up
CLVS1	27.6568	29.462	37.1729	4.03066	5.06481	3.07412	23.8853	17.1174	20.3107	-2.91442	0.187265	1.55e-15	2.78e-15	Down	-0.618266	0.187265	0.0166663	0.0201842	-	2.29875	0.187265	5.17e-09	1.2e-08	Up
MIOX	313.606	314.564	309.219	58.1778	23.1405	42.7408	81.1531	61.2599	81.3066	-2.91361	2.96182	4.71e-88	2.66e-87	Down	-2.06502	2.96182	4.57e-55	2.22e-54	Down	0.848736	2.96182	1.97e-06	3.91e-06	-
ADGRF1	43.8677	42.0149	43.7417	6.96009	4.48006	5.48452	9.31834	11.5274	8.6146	-2.90701	0.212444	9.65e-22	2.02e-21	Down	-2.12212	0.212444	1.95e-15	4.08e-15	Down	0.785875	0.212444	0.0878684	0.110023	-
SRL	50.4835	40.7115	48.5292	9.8529	3.13998	5.28822	11.3684	15.6494	11.3695	-2.90596	0.360644	4.46e-22	9.42e-22	Down	-1.85219	0.360644	6.68e-13	1.29e-12	Down	1.05491	0.360644	0.00761761	0.0109969	Up
LMNTD2	149.41	141.031	118.281	17.0025	18.0773	19.2456	85.1625	94.2599	89.1169	-2.90188	2.19814	6.31e-58	2.44e-57	Down	-0.604694	2.19814	2.96e-06	4.39e-06	-	2.29778	2.19814	6.42e-33	3.6e-32	Up
RELB	1326.09	1384.08	1335.26	185.456	185.664	173.424	207.985	231.978	210.695	-2.89248	4.98492	0	0	Down	-2.63585	4.98492	0	0	Down	0.256641	4.98492	0.00262228	0.00397611	-
FITM1	71.3396	80.1073	59.9654	11.3428	10.4895	6.56684	24.5826	31.3585	34.1464	-2.87887	1.07356	3.11e-30	7.73e-30	Down	-1.227	1.07356	6.19e-10	1.07e-09	Down	1.65283	1.07356	2.84e-08	6.31e-08	Up
MMP23B	61.1919	73.5558	55.4477	12.3466	5.64153	7.56118	29.4895	24.585	31.274	-2.87682	0.951351	1.39e-27	3.3e-27	Down	-1.15265	0.951351	2.37e-08	3.83e-08	Down	1.72527	0.951351	2.21e-08	4.93e-08	Up
ARRDC5	393.213	374.451	425.491	63.3727	62.2689	36.8658	141.604	134.977	159.738	-2.8733	3.45143	9.88e-128	8.34e-127	Down	-1.45044	3.45143	5.74e-48	2.48e-47	Down	1.42302	3.45143	5.33e-25	2.37e-24	Up
BEX2	63.8342	67.1632	67.4536	9.68077	2.73002	14.3767	16.3836	16.4015	14.1088	-2.87229	0.792691	2.45e-30	6.11e-30	Down	-2.07217	0.792691	1.38e-20	3.31e-20	Down	0.800758	0.792691	0.0248434	0.0336048	-
FFAR4	76.4996	74.6678	62.6763	7.53729	11.9197	9.54602	19.989	10.0984	18.4098	-2.86559	0.883314	8.46e-31	2.13e-30	Down	-2.13141	0.883314	1.02e-21	2.52e-21	Down	0.734731	0.883314	0.0416586	0.0547177	-
FAT3	110.122	89.9661	101.136	14.5192	14.12	12.4008	14.7664	32.6024	20.956	-2.86321	1.35267	4.85e-38	1.38e-37	Down	-2.13403	1.35267	2.77e-26	7.71e-26	Down	0.729569	1.35267	0.0136434	0.0190915	-
CAMK2N1	33.9454	49.7146	41.865	5.6392	7.65931	3.74457	20.8965	20.1584	20.8012	-2.85419	0.436408	3.52e-19	6.96e-19	Down	-1.01773	0.436408	2.78e-05	3.93e-05	Down	1.83815	0.436408	6.56e-07	1.35e-06	Up
VSIG1	542.337	467.141	504.403	69.1957	76.7381	63.9243	246.487	220.759	248.9	-2.84816	3.90393	7.76e-172	9.73e-171	Down	-1.07914	3.90393	1.7e-40	6.44e-40	Down	1.76916	3.90393	5.76e-55	5.2e-54	Up
MS4A2	155.41	127.984	118.727	18.3084	19.1303	18.086	24.9332	23.0995	21.739	-2.84719	1.69375	2.34e-48	7.86e-48	Down	-2.51982	1.69375	3.88e-42	1.51e-41	Down	0.327513	1.69375	0.252409	0.292843	-
KLHL30	38.9192	59.2412	32.3703	6.28989	4.11315	7.48316	9.79792	13.0456	12.3222	-2.84078	0.274802	2.47e-16	4.54e-16	Down	-1.8809	0.274802	6.06e-10	1.05e-09	Down	0.960959	0.274802	0.0353802	0.0469209	-
NANOGP8	57.281	47.8364	64.2496	5.86845	11.6874	5.85884	7.93185	10.2532	14.3339	-2.83479	0.534048	1.42e-23	3.09e-23	Down	-2.36624	0.534048	4.15e-19	9.59e-19	Down	0.469018	0.534048	0.315814	0.359126	-
GAL3ST4	336.833	349.951	335.662	43.9387	47.1761	52.2204	119.633	137.969	128.396	-2.83148	3.24659	2.11e-157	2.34e-156	Down	-1.4046	3.24659	2.26e-62	1.23e-61	Down	1.42706	3.24659	1.3e-27	6.29e-27	Up
RPL3L	111.756	125.559	103.009	20.0622	14.4673	12.9597	39.3118	37.5082	39.9801	-2.83079	1.65312	2.32e-48	7.81e-48	Down	-1.53983	1.65312	4.96e-22	1.24e-21	Down	1.29146	1.65312	8.27e-08	1.79e-07	Up
LOC105379752	148.591	129.008	153.433	23.9728	17.8923	18.4825	37.8933	22.2858	33.3936	-2.82768	1.84496	1.7e-54	6.23e-54	Down	-2.19881	1.84496	3.38e-40	1.27e-39	Down	0.62911	1.84496	0.0112329	0.0158763	-
SLC28A1	28.2201	24.9533	23.4142	4.17427	1.17856	5.12469	7.27653	8.87422	6.94352	-2.82289	-0.374116	6.03e-13	1.01e-12	Down	-1.71094	-0.374116	3.73e-07	5.74e-07	Down	1.11396	-0.374116	0.0436921	0.0572504	-
SSTR3	103.002	125.044	133.416	20.9291	7.98169	21.939	75.3064	63.4108	75.8245	-2.82062	1.97831	9.8e-44	3.08e-43	Down	-0.751935	1.97831	1.34e-06	2e-06	-	2.06929	1.97831	4.83e-21	1.87e-20	Up
FNDC10	812.632	778.584	829.767	102.218	122.954	118.681	193.758	213.892	195.582	-2.81443	4.35128	1.1381889096374e-318	3.81077180415037e-317	Down	-2.00395	4.35128	2.81e-206	7.78e-205	Down	0.810532	4.35128	8.69e-17	2.89e-16	-
TAMALIN	579.338	579.921	589.051	82.7784	99.3497	67.9383	123.579	131.196	115.142	-2.80392	3.8382	5.98e-250	1.29e-248	Down	-2.23956	3.8382	9.69e-191	2.38e-189	Down	0.564412	3.8382	1.49e-06	2.98e-06	-
ZNF485	107.264	127.121	135.713	15.2267	23.2553	14.2486	39.1493	25.1803	23.1943	-2.80274	1.65823	2.43e-41	7.31e-41	Down	-2.07585	1.65823	4.99e-28	1.44e-27	Down	0.727195	1.65823	0.0081753	0.011752	-
CRB2	93.3732	87.4473	106.165	15.8417	10.1184	14.8271	20.7563	20.9642	14.8873	-2.80241	1.25982	4.6e-40	1.35e-39	Down	-2.33405	1.25982	1.62e-32	5.17e-32	Down	0.468636	1.25982	0.1252	0.152719	-
NDST3	71.624	76.7606	61.7926	9.20328	3.19347	17.5112	23.0893	16.3541	10.7081	-2.79855	0.880515	2.1e-24	4.66e-24	Down	-2.05929	0.880515	1.57e-16	3.37e-16	Down	0.739803	0.880515	0.0458146	0.0598477	-
TNFRSF25	2934.64	2946.57	2909.76	399.262	462.086	403.695	864.179	840.046	805.691	-2.79663	6.27333	0	0	Down	-1.80826	6.27333	0	0	Down	0.988387	6.27333	7.49e-79	1.06e-77	-
MYCT1	138.574	109.642	126.923	13.4173	12.716	27.699	37.6937	26.2681	22.5821	-2.79289	1.66963	3.05e-37	8.57e-37	Down	-2.11135	1.66963	7.48e-26	2.06e-25	Down	0.681818	1.66963	0.0153857	0.0213848	-
MFAP5	101.303	105.959	125.733	23.5107	16.8244	7.4618	25.1628	22.8709	17.7755	-2.7909	1.46784	1.19e-37	3.37e-37	Down	-2.33252	1.46784	2.46e-30	7.51e-30	Down	0.458605	1.46784	0.125366	0.152907	-
TMEM238	556.017	642.719	599.195	72.0502	90.4986	97.0237	187.465	168.771	178.703	-2.79088	3.97827	4.5e-182	6.16e-181	Down	-1.74841	3.97827	5.94e-94	5.11e-93	Down	1.04255	3.97827	2.86e-19	1.04e-18	Up
ANO9	3579.52	3513.81	3453.81	490.769	563.431	470.805	2081.83	2130.93	2018	-2.78971	6.83494	0	0	Down	-0.759276	6.83494	6.23e-88	4.92e-87	-	2.03046	6.83494	0	0	Up
NDUFA4L2	45.7079	62.8779	63.5966	9.44135	10.5226	4.65693	0	2.89959	0	-2.78751	0.35243	3.52e-22	7.44e-22	Down	-5.74048	0.35243	6.74e-40	2.51e-39	Down	-2.96417	0.35243	2.38e-05	4.37e-05	Down
SERPINF1	341.396	357.693	354.537	64.3822	51.4007	36.6599	127.058	143.399	153.472	-2.78583	3.31978	2.57e-135	2.34e-134	Down	-1.31276	3.31978	2.53e-47	1.08e-46	Down	1.47324	3.31978	1.22e-28	6.07e-28	Up
NDRG2	91.0384	90.3651	94.6094	17.0478	10.3985	12.3047	30.2203	41.8509	43.6264	-2.78283	1.44289	2.83e-40	8.34e-40	Down	-1.25133	1.44289	2.59e-14	5.22e-14	Down	1.53217	1.44289	9.29e-10	2.25e-09	Up
LZTS3	115.038	141.775	133.56	15.9929	22.5566	18.0478	38.4989	38.8196	32.9978	-2.7787	1.78658	4.47e-52	1.59e-51	Down	-1.82036	1.78658	2.72e-30	8.27e-30	Down	0.958688	1.78658	6.31e-05	0.000111423	-
MAGEB10	88.2872	60.0153	88.7232	14.2224	8.00794	12.0216	17.9004	22.2286	20.049	-2.77622	1.06253	1.94e-27	4.59e-27	Down	-1.97055	1.06253	1.63e-17	3.61e-17	Down	0.806165	1.06253	0.012746	0.0179002	-
SERPINF2	35.9653	51.701	31.2368	0.83382	5.70667	10.569	18.0187	21.89	18.8861	-2.77504	0.372829	3.81e-15	6.78e-15	Down	-1.01166	0.372829	0.000294743	0.000396056	Down	1.76504	0.372829	7.34e-06	1.39e-05	Up
PCDHB13	41.4597	67.4212	75.558	6.80467	2.40335	17.5265	28.7028	27.3413	26.6816	-2.771	0.921077	1.23e-16	2.28e-16	Down	-1.15254	0.921077	4.85e-05	6.76e-05	Down	1.61947	0.921077	8.9e-06	1.68e-05	Up
TBC1D3H	56.1902	154.659	108.188	23.0112	0	23.7498	68.4189	101.974	78.7776	-2.7703	1.96591	2.67e-16	4.91e-16	Down	-0.354118	1.96591	0.227444	0.250646	-	2.41689	1.96591	1.05e-12	2.91e-12	Up
AXIN2	156.415	162.826	141.519	20.6436	18.9491	27.6457	25.5629	40.143	23.471	-2.7695	1.91836	2.62e-57	1e-56	Down	-2.3645	1.91836	5.65e-47	2.4e-46	Down	0.405146	1.91836	0.102574	0.126697	-
TRIML2	89.2134	90.1216	106.25	7.38744	12.4284	21.9322	31.7938	21.3514	11.5997	-2.76401	1.29103	1.77e-25	4.02e-25	Down	-2.13527	1.29103	3.17e-18	7.16e-18	Down	0.62908	1.29103	0.0601735	0.0771942	-
DAND5	205.694	155.89	172.074	29.6155	27.0265	21.7166	49.0854	49.9147	55.2682	-2.76124	2.23297	2.18e-57	8.34e-57	Down	-1.78759	2.23297	6.6e-32	2.08e-31	Down	0.973901	2.23297	4.35e-06	8.41e-06	-
TSGA13	47.5338	64.3013	38.665	9.62543	5.70678	6.63818	8.89472	6.51428	3.45296	-2.75405	0.312227	6.06e-18	1.16e-17	Down	-2.97153	0.312227	2.44e-19	5.68e-19	Down	-0.217802	0.312227	0.774027	0.806597	-
CAMK1D	618.292	584.259	531.002	82.0655	79.8944	94.7994	113.69	109.603	129.705	-2.75326	3.82211	1.19e-167	1.43e-166	Down	-2.29452	3.82211	2.01e-131	2.72e-130	Down	0.458781	3.82211	0.000372207	0.000613693	-
FBLIM1	816.306	786.732	713.424	121.219	101.794	120.452	264.093	187.314	171.267	-2.75244	4.31626	1.25e-109	8.9e-109	Down	-1.89508	4.31626	4.77e-61	2.55e-60	Down	0.857416	4.31626	1.16e-10	2.95e-10	-
RTL5	30.1257	38.9003	28.8255	5.66871	4.75486	3.76681	15.1746	14.1809	19.9492	-2.75211	0.127808	4.01e-15	7.14e-15	Down	-0.983706	0.127808	0.000234569	0.000316969	-	1.77038	0.127808	1.17e-05	2.18e-05	Up
ATP1A2	37.885	36.7223	38.7108	6.14813	4.95977	5.47774	4.65782	10.7659	10.9291	-2.74242	0.0607831	1.52e-17	2.89e-17	Down	-2.08765	0.0607831	4.14e-13	8.03e-13	Down	0.655636	0.0607831	0.189661	0.224428	-
TBXA2R	333.544	339.038	368.281	52.9988	52.8362	49.9234	77.1122	87.3027	94.7936	-2.73745	3.14357	2.67e-135	2.42e-134	Down	-2.00406	3.14357	4.38e-91	3.6e-90	Down	0.733491	3.14357	5.73e-07	1.18e-06	-
TCEAL3	102.955	77.8405	98.868	15.0852	16.2325	10.3452	14.2553	10.3461	18.0781	-2.73491	1.17908	1.22e-33	3.22e-33	Down	-2.70038	1.17908	3.85e-33	1.25e-32	Down	0.0345512	1.17908	1	1	-
CNNM1	44.0153	61.2748	61.8268	11.7814	6.46384	6.5468	17.1804	19.5144	17.4328	-2.73424	0.669587	9.6e-23	2.05e-22	Down	-1.62049	0.669587	8.19e-12	1.52e-11	Down	1.11461	0.669587	0.0015479	0.0024041	Up
MPIG6B	197.23	210.666	176.539	32.4621	37.2196	18.5731	127.071	142.904	123.841	-2.72227	2.73453	4.96e-70	2.25e-69	Down	-0.569087	2.73453	9.19e-07	1.39e-06	-	2.15354	2.73453	3.29e-40	2.19e-39	Up
PCDHA9	161.366	116.694	155.595	22.2414	19.9178	23.2474	42.8237	39.8091	48.8916	-2.72155	1.9606	8.07e-45	2.57e-44	Down	-1.71814	1.9606	7.8e-24	2.04e-23	Down	1.00371	1.9606	1.65e-05	3.05e-05	Up
SLC22A9	59.5727	37.2283	49.4466	11.0655	8.53415	2.34905	13.9051	17.1954	17.475	-2.71499	0.498164	6.24e-18	1.2e-17	Down	-1.58164	0.498164	3.79e-09	6.36e-09	Down	1.13434	0.498164	0.00341743	0.00511782	Up
KBTBD12	242.817	204.276	210.155	30.9885	35.4903	33.3249	52.2003	51.8704	45.7036	-2.71398	2.46539	1.75e-79	8.93e-79	Down	-2.13018	2.46539	2.01e-58	1.03e-57	Down	0.583928	2.46539	0.00227703	0.00347734	-
NPHS1	98.2246	81.2854	103.185	11.286	21.167	10.3751	20.3716	25.9602	24.9414	-2.71224	1.31051	6.36e-35	1.72e-34	Down	-1.98141	1.31051	1.45e-23	3.76e-23	Down	0.731198	1.31051	0.0119888	0.0168888	-
SBK1	1553.2	1593.13	1551.21	232.653	254.767	233.858	691.985	759.122	656.505	-2.70277	5.53576	0	0	Down	-1.15626	5.53576	1.69e-128	2.21e-127	Down	1.54654	5.53576	2.35e-123	5.88e-122	Up
LAMC2	89.8133	93.698	90.6139	14.8124	15.6556	11.3059	18.3121	17.2843	35.3443	-2.70259	1.2771	5.67e-35	1.54e-34	Down	-1.94436	1.2771	6.12e-23	1.57e-22	Down	0.758618	1.2771	0.00850436	0.0121945	-
SYT7	73.9998	93.1596	91.2143	18.1893	11.8035	9.39227	20.245	24.4225	24.1768	-2.70202	1.20517	1.22e-33	3.23e-33	Down	-1.90271	1.20517	1.35e-21	3.33e-21	Down	0.799742	1.20517	0.00715639	0.0103526	-
CYP2C9	115.442	94.7965	100.506	15.9569	16.9347	14.5452	23.8493	9.83966	19.7822	-2.70088	1.35144	3.42e-38	9.77e-38	Down	-2.53018	1.35144	2.87e-35	9.79e-35	Down	0.170791	1.35144	0.64315	0.68478	-
LINC01638	75.7635	78.8802	48.8389	14.8718	8.34378	7.75016	12.1142	17.4501	9.33822	-2.70077	0.795114	2.62e-20	5.32e-20	Down	-2.37596	0.795114	1.42e-17	3.14e-17	Down	0.325057	0.795114	0.464095	0.510748	-
TDRD10	92.9968	81.264	114.311	14.8643	11.1915	18.2264	30.1529	22.7012	19.1382	-2.69332	1.33876	4.08e-31	1.03e-30	Down	-1.99746	1.33876	3.11e-21	7.61e-21	Down	0.696203	1.33876	0.0206162	0.0281838	-
LOC107984817	42.5827	41.253	57.9557	7.75485	8.42938	5.44563	15.1046	11.0548	14.1405	-2.69085	0.413575	4e-19	7.9e-19	Down	-1.80512	0.413575	7.61e-12	1.41e-11	Down	0.886574	0.413575	0.0241771	0.0327403	-
B3GNT6	60.9131	60.0244	63.935	7.41805	13.5092	7.39286	12.9505	15.8625	16.2058	-2.69061	0.724652	1.12e-27	2.65e-27	Down	-2.02803	0.724652	1.46e-19	3.42e-19	Down	0.663101	0.724652	0.0569924	0.0733766	-
ZNF442	224.908	224.302	221.953	30.4179	36.1891	37.1458	65.4174	68.4788	80.3838	-2.68904	2.59975	1.25e-98	7.93e-98	Down	-1.64511	2.59975	9.57e-53	4.49e-52	Down	1.04413	2.59975	2.09e-10	5.21e-10	Up
LRRC24	36.258	42.7998	52.8381	8.43992	4.27137	7.49097	37.6718	18.5219	24.3227	-2.68317	0.617449	2.86e-16	5.25e-16	Down	-0.710146	0.617449	0.00613103	0.00765583	-	1.9745	0.617449	2.08e-08	4.65e-08	Up
CEACAM8	104.477	94.2622	91.8083	14.596	14.4685	15.8617	24.4679	19.0721	43.8163	-2.68223	1.40388	1.26e-30	3.17e-30	Down	-1.7295	1.40388	6.17e-17	1.34e-16	Down	0.95316	1.40388	0.000734588	0.00117928	-
RIMKLB	48.6631	38.043	24.7894	2.74167	5.70667	8.61401	11.4445	7.53613	10.4127	-2.68215	0.0772135	3.54e-13	5.98e-13	Down	-1.90937	0.0772135	9.3e-09	1.53e-08	Down	0.773743	0.0772135	0.11293	0.138698	-
IGSF6	287.727	270.014	265.439	28.1016	49.8584	50.0792	62.8448	63.301	48.7558	-2.68169	2.77239	8.99e-93	5.37e-92	Down	-2.23206	2.77239	2.62e-73	1.69e-72	Down	0.449717	2.77239	0.0100695	0.01431	-
LAMB4	74.7564	87.5427	60.1836	16.767	7.50086	10.2286	14.7568	14.7845	22.0683	-2.6751	0.965337	1.09e-24	2.43e-24	Down	-2.09956	0.965337	2.01e-18	4.56e-18	Down	0.575921	0.965337	0.097607	0.121093	-
PHYHD1	95.6564	75.4428	63.9084	18.7484	6.90458	10.8247	18.7771	21.4829	12.9197	-2.6748	1.03196	2.95e-23	6.38e-23	Down	-2.13616	1.03196	1.32e-17	2.92e-17	Down	0.538978	1.03196	0.115816	0.142018	-
SLC30A10	144.96	114.823	116.555	15.4609	20.7239	22.4514	32.8674	33.5248	34.5203	-2.67384	1.72933	2.25e-44	7.11e-44	Down	-1.89411	1.72933	1.44e-28	4.21e-28	Down	0.780025	1.72933	0.00174719	0.00269969	-
HCN2	467.239	514.151	537.477	59.6855	81.9028	96.2434	212.159	197.323	201.908	-2.67375	3.85783	2.22e-144	2.19e-143	Down	-1.31246	3.85783	1.27e-49	5.67e-49	Down	1.36139	3.85783	7.81e-31	4.14e-30	Up
ZBTB20	293.512	265.511	295.55	57.381	29.1402	47.1447	143.668	131.921	174.521	-2.67284	3.15109	1.16e-75	5.65e-75	Down	-0.924328	3.15109	1.09e-14	2.23e-14	-	1.74872	3.15109	2.07e-29	1.05e-28	Up
KCNH3	296.802	303.135	277.08	51.9262	41.7774	43.5812	94.0563	102.687	91.5931	-2.67156	2.99309	9.84e-119	7.6e-118	Down	-1.60347	2.99309	1.53e-60	8.11e-60	Down	1.06824	2.99309	2.17e-13	6.23e-13	Up
MATK	2692.59	2809.72	2652.21	407.914	452.52	421.098	886.99	952.383	802.396	-2.66947	6.21846	0	0	Down	-1.62603	6.21846	3.27e-233	1.16e-231	Down	1.04345	6.21846	3.52e-66	4e-65	Up
CHRNB2	186.149	180.744	206.81	28.5088	36.3844	25.053	40.1195	50.6336	26.2255	-2.66811	2.25187	1.9e-59	7.49e-59	Down	-2.29079	2.25187	6.46e-49	2.84e-48	Down	0.37742	2.25187	0.0924372	0.115263	-
FBXL22	268.168	274.585	266.66	46.5509	43.2028	37.4033	84.8937	62.8933	79.5252	-2.66638	2.8277	3.12e-109	2.2e-108	Down	-1.8305	2.8277	1.69e-67	1.01e-66	Down	0.836019	2.8277	9.67e-08	2.08e-07	-
CHST5	58.2944	72.1121	65.4928	13.2139	8.49309	8.8322	26.7287	17.1742	22.4698	-2.66598	0.905742	9.23e-27	2.15e-26	Down	-1.55669	0.905742	1.64e-13	3.21e-13	Down	1.10999	0.905742	0.000352586	0.000582359	Up
C21orf62	322.74	337.117	331.979	50.4183	60.2641	45.4771	106.029	121.358	93.8172	-2.66443	3.16494	1.37e-129	1.17e-128	Down	-1.62576	3.16494	5.08e-67	3e-66	Down	1.0388	3.16494	5.81e-14	1.71e-13	Up
FCGBP	913.044	892.976	854.566	141.157	135.996	143.323	469.587	497.042	441.932	-2.66024	4.79054	2.15315470504329e-313	6.96221784210296e-312	Down	-0.917154	4.79054	5.44e-64	3.04e-63	-	1.74315	4.79054	1.72e-111	3.8e-110	Up
CRACR2B	429.453	518.498	467.188	58.8448	85.9178	78.845	375.289	433.895	346.176	-2.6601	4.12202	1.3e-105	8.88e-105	Down	-0.29245	4.12202	0.00285968	0.00364208	-	2.3678	4.12202	2.54e-83	3.83e-82	Up
ZNF157	156.075	176.506	166.647	28.5146	30.1157	20.1782	57.3298	49.9658	47.869	-2.65784	2.17579	1.14e-67	5.02e-67	Down	-1.68403	2.17579	2.19e-37	7.79e-37	Down	0.974054	2.17579	5.87e-07	1.21e-06	-
ZNF454	785.572	739.639	714.119	124.788	117.015	113.08	212.904	163.541	187.475	-2.65602	4.25967	2.01e-214	3.43e-213	Down	-1.98864	4.25967	2.79e-143	4.2e-142	Down	0.667422	4.25967	1.9e-10	4.77e-10	-
RTL4	35.717	27.4413	26.2768	5.45863	0	8.52003	5.39238	6.2194	11.0644	-2.65406	-0.210899	2.62e-12	4.32e-12	Down	-1.95971	-0.210899	6.59e-09	1.09e-08	Down	0.695426	-0.210899	0.218132	0.25545	-
LOC102723623	64.0457	68.0899	44.6208	4.42342	15.0403	8.35958	23.033	18.7057	11.3041	-2.65278	0.727567	4.31e-18	8.3e-18	Down	-1.72979	0.727567	1.65e-10	2.91e-10	Down	0.923673	0.727567	0.0117836	0.0166192	-
MORN3	699.052	610.4	685.156	113.7	90.1679	113.34	282.774	221.8	305.903	-2.65118	4.25641	3.39e-123	2.73e-122	Down	-1.29907	4.25641	2.75e-39	1.01e-38	Down	1.35219	4.25641	2.07e-29	1.05e-28	Up
PTPRO	132.444	146.757	129.421	25.6441	20.0203	19.097	31.1189	25.8819	33.9147	-2.65013	1.79834	1.85e-55	6.92e-55	Down	-2.16354	1.79834	1.53e-43	6.1e-43	Down	0.48677	1.79834	0.0386876	0.0510266	-
ESYT3	125.655	111.89	111.405	21.5988	16.2268	17.5423	25.2732	21.8144	28.5756	-2.64607	1.57097	5.12e-48	1.71e-47	Down	-2.19855	1.57097	2.48e-38	8.99e-38	Down	0.44771	1.57097	0.0793286	0.100069	-
HRH4	70.3183	83.8467	73.424	9.9568	11.5283	14.5589	20.4419	13.6709	30.8746	-2.64592	1.05739	1.1e-27	2.62e-27	Down	-1.80248	1.05739	3.86e-17	8.45e-17	Down	0.843933	1.05739	0.00602805	0.008807	-
FUT6	292.906	276.801	244.614	41.9689	47.7451	40.0846	69.0551	74.1856	77.4197	-2.64546	2.82746	3.52e-91	2.06e-90	Down	-1.88153	2.82746	1.02e-57	5.15e-57	Down	0.764053	2.82746	3.73e-06	7.24e-06	-
LRAT	97.3962	80.4658	93.5593	12.4835	13.4602	17.1068	27.5369	24.2308	31.691	-2.64472	1.32108	1.11e-36	3.09e-36	Down	-1.69572	1.32108	8.13e-21	1.97e-20	Down	0.949442	1.32108	0.000374427	0.0006172	-
LIME1	8871.3	9406.55	9358.26	1414.85	1561.87	1445.12	3409.61	3755.15	3445.79	-2.6438	8.06177	0	0	Down	-1.38105	8.06177	1.68e-231	5.84e-230	Down	1.26275	8.06177	4.71e-166	1.88e-164	Up
ZNF556	1044.07	911.322	812.729	156.218	162.261	125.722	253.691	258.202	247.491	-2.63894	4.59372	1.18e-146	1.19e-145	Down	-1.8658	4.59372	2.77e-85	2.09e-84	Down	0.773171	4.59372	6.95e-12	1.87e-11	-
L1TD1	82.7118	60.2504	66.6146	7.45913	18.7636	7.15948	16.7117	6.45546	17.4949	-2.63824	0.84455	1.89e-20	3.86e-20	Down	-2.35548	0.84455	8.86e-18	1.98e-17	Down	0.282968	0.84455	0.476581	0.522748	-
CAPN9	111.702	96.3276	99.4589	21.2206	10.7288	17.1105	26.7256	26.9631	26.5779	-2.63693	1.44519	2e-41	6.03e-41	Down	-1.93152	1.44519	4.71e-28	1.36e-27	Down	0.705732	1.44519	0.00763451	0.0110201	-
CCR7	5954.57	6031.31	5783.75	920.591	1009.61	926.486	2193.9	2253.38	2151.45	-2.63691	7.40694	0	0	Down	-1.42911	7.40694	0	0	Down	1.20781	7.40694	4.58e-189	2.26e-187	Up
NBL1	1165.59	1168.4	943.8	223.586	172.097	131.496	889.04	857.859	806.634	-2.63589	5.30711	9.33e-115	6.94e-114	Down	-0.360377	5.30711	0.000384934	0.000514426	-	2.27558	5.30711	1.6e-86	2.54e-85	Up
C1QTNF12	45.5073	33.8927	34.319	0.827908	7.65078	9.58134	19.9753	18.9755	18.8948	-2.63257	0.337212	3.81e-16	6.97e-16	Down	-0.968688	0.337212	0.000112149	0.00015376	-	1.6654	0.337212	7.52e-06	1.43e-05	Up
MAPT	59.1684	58.2957	53.5981	8.67647	11.4755	7.15803	8.53578	7.55129	11.4044	-2.62945	0.536393	1.79e-24	3.98e-24	Down	-2.61948	0.536393	2.94e-24	7.73e-24	Down	0.00996713	0.536393	1	1	-
MINAR2	68.2155	70.395	63.3273	8.10583	14.6941	9.53706	14.0092	13.5805	23.8241	-2.62872	0.863106	1.04e-27	2.46e-27	Down	-1.96521	0.863106	1.77e-19	4.13e-19	Down	0.663971	0.863106	0.0479455	0.0624524	-
SPEG	82.6357	73.1157	80.3334	14.1545	13.3368	10.3757	57.8779	75.325	53.6672	-2.62694	1.56116	2.35e-31	5.97e-31	Down	-0.336182	1.56116	0.0398281	0.0470208	-	2.2916	1.56116	5.47e-23	2.27e-22	Up
RIN1	141.398	129.615	159.781	16.4058	26.2822	26.7772	45.7527	47.7777	39.5809	-2.62652	1.96928	4.53e-51	1.59e-50	Down	-1.69141	1.96928	1.48e-28	4.31e-28	Down	0.935392	1.96928	1.76e-05	3.25e-05	-
IGFBP4	3187.62	3175.69	2967.16	487.012	512.145	513.414	298.35	264.01	217.455	-2.62464	6.1463	0	0	Down	-3.58027	6.1463	0	0	Down	-0.955656	6.1463	9.82e-40	6.47e-39	-
CCDC40	85.5491	98.3495	94.0942	17.7409	12.0926	14.9475	25.0169	30.2134	37.7957	-2.62358	1.38608	5.7e-37	1.6e-36	Down	-1.57569	1.38608	2.98e-19	6.93e-19	Down	1.04835	1.38608	4.96e-05	8.83e-05	Up
KANK4	84.6943	88.0322	97.4468	10.6122	14.5384	18.3993	28.4002	29.6891	22.4012	-2.62323	1.30834	3.84e-37	1.08e-36	Down	-1.7425	1.30834	7.37e-22	1.83e-21	Down	0.881147	1.30834	0.00113035	0.00178026	-
PIP5KL1	124.867	117.415	104.049	14.945	18.0647	22.8766	45.8297	29.2262	37.8206	-2.62309	1.6813	8.71e-42	2.64e-41	Down	-1.61379	1.6813	6.62e-22	1.65e-21	Down	1.00967	1.6813	2.65e-05	4.83e-05	Up
FABP3	170.702	178.06	171.079	27.6365	25.9079	30.5515	60.6454	46.9987	46.346	-2.62238	2.22111	6.13e-73	2.87e-72	Down	-1.75297	2.22111	7.3e-44	2.93e-43	Down	0.869621	2.22111	6.29e-06	1.2e-05	-
C7orf65	32.9377	37.2572	37.7466	1.36303	6.08564	9.81423	10.284	10.8927	12.8486	-2.62195	0.0951971	1.5e-15	2.69e-15	Down	-1.6543	0.0951971	2.88e-09	4.85e-09	Down	0.968776	0.0951971	0.0225401	0.0306459	-
IL7R	2490.48	2434.82	2415.97	411.493	381.323	399.436	2187.76	2176.3	2358.32	-2.62176	6.57995	0	0	Down	-0.126926	6.57995	0.00105133	0.00137309	-	2.49486	6.57995	0	0	Up
CFP	518.366	530.634	518.911	77.886	92.478	85.3818	226.767	208.028	173.282	-2.61445	3.89493	4.42e-171	5.51e-170	Down	-1.36617	3.89493	8.18e-67	4.82e-66	Down	1.24838	3.89493	4.34e-30	2.25e-29	Up
MDK	192.596	209.503	189.777	30.0416	28.4594	38.0969	92.2077	94.0326	89.7599	-2.61074	2.57801	1.02e-81	5.33e-81	Down	-1.09986	2.57801	1.54e-24	4.1e-24	Down	1.51115	2.57801	2.56e-21	1e-20	Up
PYGO1	77.1595	79.6128	98.7872	12.7301	11.2411	17.6179	19.0546	17.4525	21.8746	-2.60844	1.15936	1.67e-31	4.26e-31	Down	-2.12277	1.15936	1.47e-24	3.91e-24	Down	0.485943	1.15936	0.114251	0.140255	-
NOSIP	7385.73	6969.1	7126.55	1117.69	1223.26	1182.08	2346.43	2437.92	2231.44	-2.60806	7.64207	0	0	Down	-1.61431	7.64207	0	0	Down	0.99376	7.64207	3.36e-113	7.51e-112	-
GGT6	245.067	216.996	262.409	52.5151	32.9829	33.0994	65.9035	47.0475	53.1305	-2.60664	2.6194	5.99e-64	2.51e-63	Down	-2.12254	2.6194	5.17e-48	2.24e-47	Down	0.484196	2.6194	0.012511	0.0175906	-
DSC3	56.7768	47.3068	46.7189	3.68162	4.86306	15.9371	12.3238	15.671	9.12065	-2.6061	0.463831	1.68e-18	3.27e-18	Down	-2.01076	0.463831	2.95e-13	5.74e-13	Down	0.595888	0.463831	0.16062	0.192688	-
MAP1B	32.8614	25.0512	19.0339	4.71797	2.82239	4.75615	1.88944	2.8605	1.87775	-2.60525	-0.565286	4.31e-11	6.87e-11	Down	-3.45929	-0.565286	3.32e-14	6.67e-14	Down	-0.856706	-0.565286	0.273085	0.314979	-
GXYLT2	81.8334	60.0573	72.3883	11.8863	10.8456	12.1428	22.8168	19.8859	22.606	-2.60437	0.998028	2.43e-27	5.74e-27	Down	-1.70695	0.998028	5.14e-16	1.09e-15	Down	0.897958	0.998028	0.00373382	0.00557208	-
PCDH11Y	366.289	324.528	290.218	72.8626	42.0647	46.1558	98.2932	89.2367	73.1624	-2.60398	3.09272	6.78e-63	2.8e-62	Down	-1.91089	3.09272	9.08e-40	3.38e-39	Down	0.693184	3.09272	9.52e-05	0.000165415	-
SPATS1	370.541	299.281	323.403	59.8933	56.0805	47.1984	105.041	66.6039	78.5362	-2.6031	3.09488	1.83e-70	8.32e-70	Down	-1.98802	3.09488	1.32e-47	5.68e-47	Down	0.615166	3.09488	0.000336717	0.000557542	-
NPAS2	49.4617	55.2081	41.1078	4.61136	8.57789	10.5013	15.272	12.3297	10.3352	-2.60273	0.435235	2.85e-19	5.65e-19	Down	-1.93123	0.435235	1.99e-13	3.9e-13	Down	0.672116	0.435235	0.0931122	0.116017	-
LCN12	84.1839	103.028	111.8	14.8955	16.2688	17.7645	35.1316	41.2291	34.7093	-2.60264	1.5272	3.74e-36	1.04e-35	Down	-1.42634	1.5272	4.14e-16	8.81e-16	Down	1.17677	1.5272	2.86e-06	5.61e-06	Up
MAPK8IP1	725.269	758.803	757.213	114.553	130.545	124.303	259.519	266.942	250.297	-2.60036	4.37066	1.72e-301	5.18e-300	Down	-1.52873	4.37066	1.7e-147	2.67e-146	Down	1.07169	4.37066	2.48e-34	1.43e-33	Up
PLLP	48.239	38.4023	52.5742	6.55189	7.61029	8.55963	9.47095	6.54396	16.2281	-2.59391	0.344797	7.08e-18	1.35e-17	Down	-2.09647	0.344797	3.85e-14	7.72e-14	Down	0.497944	0.344797	0.256171	0.296816	-
C1QTNF4	57.9579	59.9799	72.2754	12.2834	10.4657	8.48628	34.2347	36.1383	30.1628	-2.59131	1.0514	2.51e-26	5.79e-26	Down	-0.917704	1.0514	1.31e-06	1.96e-06	-	1.67449	1.0514	1.54e-09	3.69e-09	Up
DYDC1	138.623	121.024	132.599	23.0435	21.5607	20.1284	36.0162	43.4272	35.4134	-2.5909	1.82437	4.93e-53	1.77e-52	Down	-1.7677	1.82437	1.07e-32	3.44e-32	Down	0.82348	1.82437	0.000191106	0.000323567	-
CACNA1H	77.7756	66.904	97.1287	10.2588	11.3708	18.3073	44.7813	57.0869	53.9421	-2.58685	1.48108	4.25e-27	9.97e-27	Down	-0.632779	1.48108	0.00074909	0.000986233	-	1.95482	1.48108	1.22e-14	3.72e-14	Up
PRR27	47.7995	33.7198	40.8755	4.41144	5.32254	10.3224	12.0862	14.8396	8.32251	-2.58567	0.233664	1.58e-16	2.91e-16	Down	-1.78352	0.233664	1.21e-10	2.15e-10	Down	0.802994	0.233664	0.0568434	0.0732133	-
SH3GL2	63.4895	48.611	61.5642	9.7588	14.5332	4.33869	16.8853	14.9832	9.02171	-2.58497	0.6435	3.51e-21	7.24e-21	Down	-2.07586	0.6435	3.52e-16	7.51e-16	Down	0.509518	0.6435	0.18298	0.217403	-
FOXI3	47.3911	49.2532	34.8935	7.39625	7.86349	6.33987	7.14345	7.39732	5.83207	-2.58404	0.189261	1.21e-17	2.31e-17	Down	-2.66698	0.189261	1.06e-18	2.43e-18	Down	-0.0830707	0.189261	1	1	-
NFILZ	1033.67	1077.05	996.48	170.196	192.339	156.413	220.198	193.065	248.866	-2.58117	4.7011	6.25e-254	1.39e-252	Down	-2.22975	4.7011	1.19e-206	3.29e-205	Down	0.351441	4.7011	0.000201523	0.000340463	-
OLAH	115.783	82.3361	125.711	8.10663	19.4957	26.3215	27.8857	24.9003	33.2517	-2.57997	1.52918	8.12e-24	1.78e-23	Down	-1.90798	1.52918	1.03e-15	2.16e-15	Down	0.672264	1.52918	0.0261994	0.0353471	-
PLIN5	30.1562	27.0467	32.3339	4.06467	5.73659	4.84249	3.83056	19.3079	11.7131	-2.57973	-0.0723278	6.52e-12	1.06e-11	Down	-1.3525	-0.0723278	2.29e-05	3.25e-05	Down	1.22878	-0.0723278	0.00567336	0.00830716	Up
BMP7	123.392	156.949	105.512	19.9836	21.3489	23.081	35.9422	31.2343	41.2454	-2.5754	1.79221	9.2e-35	2.48e-34	Down	-1.82768	1.79221	1.23e-21	3.05e-21	Down	0.747971	1.79221	0.00344077	0.00515103	-
GJC2	35.6258	32.7171	35.2194	3.70464	7.65931	5.68803	68.5196	71.3529	55.534	-2.57529	1.08044	1.58e-15	2.84e-15	Down	0.914162	1.08044	1.3e-06	1.94e-06	-	3.49159	1.08044	1.07e-37	6.69e-37	Up
SLC35F1	157.784	105.657	109.422	14.7598	20.4784	27.1555	37.4424	24.9979	35.7899	-2.57354	1.72303	2.6e-27	6.13e-27	Down	-1.9216	1.72303	3.55e-18	8.01e-18	Down	0.652166	1.72303	0.0196322	0.0268968	-
SNTN	55.9444	46.095	60.3714	5.62414	10.7949	10.558	11.8577	11.5106	14.7259	-2.57294	0.554984	2.35e-21	4.87e-21	Down	-2.0798	0.554984	6.63e-17	1.44e-16	Down	0.493565	0.554984	0.195504	0.23081	-
LYL1	76.4237	74.2047	59.8232	11.274	18.2478	5.55005	8.99758	13.3788	9.41891	-2.57288	0.810952	1.5e-24	3.35e-24	Down	-2.71129	0.810952	5.12e-26	1.41e-25	Down	-0.138537	0.810952	0.821434	0.849704	-
DDX25	85.6847	65.7773	84.953	10.0699	8.46614	20.9392	24.8555	14.4059	33.9364	-2.57155	1.1418	1.03e-20	2.1e-20	Down	-1.68678	1.1418	1.22e-11	2.25e-11	Down	0.885244	1.1418	0.00756793	0.0109276	-
SYT13	60.9556	47.7993	64.4457	2.22519	11.7258	14.9613	11.5321	16.9531	11.347	-2.57032	0.636239	3.63e-19	7.19e-19	Down	-2.10935	0.636239	2.21e-15	4.61e-15	Down	0.461345	0.636239	0.22759	0.265749	-
ARPIN-AP3S2	47.2837	55.7181	68.0261	0	14.7498	14.0663	24.5848	19.4259	30.0703	-2.56961	0.823383	8.76e-16	1.59e-15	Down	-1.20259	0.823383	9.75e-06	1.41e-05	Down	1.36789	0.823383	0.000116431	0.000200939	Up
PTK2	32.5532	30.1754	19.5949	4.40448	6.33246	2.82104	12.2054	8.16655	8.00313	-2.56732	-0.217993	1.19e-11	1.92e-11	Down	-1.52295	-0.217993	3.85e-06	5.66e-06	Down	1.04587	-0.217993	0.0285858	0.0383688	Up
ART4	60.9986	52.6239	42.6244	6.02785	13.9023	6.14856	26.4521	25.9114	24.5009	-2.56569	0.753195	4.36e-20	8.82e-20	Down	-1.0187	0.753195	5.25e-06	7.67e-06	Down	1.548	0.753195	1.66e-06	3.31e-06	Up
SLC2A4	100.069	93.8071	92.9136	16.0848	15.9041	16.2222	28.8128	20.0047	24.5911	-2.56204	1.35287	1.39e-39	4.06e-39	Down	-1.9597	1.35287	6.76e-29	1.99e-28	Down	0.602621	1.35287	0.028708	0.0385249	-
NTSR1	141.867	147.861	146.451	20.5797	29.6215	23.6895	56.2839	40.6408	47.2488	-2.55577	2.01805	1.91e-58	7.46e-58	Down	-1.59476	2.01805	1.07e-31	3.37e-31	Down	0.961278	2.01805	1.95e-06	3.88e-06	-
SULT1C4	57.7243	39.7215	44.4279	8.70255	5.01306	10.0805	22.5614	9.46241	12.0378	-2.55553	0.45396	7.61e-16	1.38e-15	Down	-1.67861	0.45396	2.49e-09	4.2e-09	Down	0.877681	0.45396	0.0288274	0.0386655	-
MET	29.0894	34.0362	44.4009	6.85151	9.59641	1.586	8.00761	10.0539	6.16722	-2.55307	0.00919654	2.13e-13	3.63e-13	Down	-2.13283	0.00919654	6.97e-11	1.25e-10	Down	0.420786	0.00919654	0.393931	0.439901	-
CDH7	96.3597	82.3689	94.9508	16.3562	18.3204	11.6578	28.0182	20.1393	29.105	-2.55161	1.31746	2.27e-35	6.18e-35	Down	-1.81868	1.31746	6.6e-23	1.69e-22	Down	0.733273	1.31746	0.00654234	0.00951005	-
AMER2	57.4451	66.076	66.8912	12.1367	2.83326	17.3199	21.3612	8.60128	13.8649	-2.54704	0.768199	9.84e-20	1.97e-19	Down	-2.11	0.768199	1.23e-15	2.59e-15	Down	0.437369	0.768199	0.260515	0.301322	-
MS4A10	247.107	186.266	191.099	37.7525	42.3896	26.5031	60.6302	51.6841	44.5363	-2.54614	2.43977	2.15e-47	7.13e-47	Down	-1.99122	2.43977	2.13e-33	6.93e-33	Down	0.55504	2.43977	0.00993859	0.0141362	-
SIGIRR	5950.43	5802.09	5857.48	972.331	1049.37	994.065	3190.74	3311.02	2840.9	-2.54566	7.5513	0	0	Down	-0.914466	7.5513	3.12e-87	2.43e-86	-	1.6312	7.5513	6.75e-229	4.6e-227	Up
HID1	42.6419	52.8878	33.4878	5.59345	9.57098	6.62048	11.3955	8.4629	15.2235	-2.54563	0.293501	7.24e-16	1.31e-15	Down	-1.86729	0.293501	7.41e-11	1.33e-10	Down	0.679031	0.293501	0.111859	0.13751	-
ICAM2	3492.12	3378.14	3362.34	546.907	647.313	558.893	717.85	751.909	737.531	-2.54499	6.44886	0	0	Down	-2.21252	6.44886	0	0	Down	0.332471	6.44886	1.33e-09	3.19e-09	-
PTPRB	91.6269	76.888	72.2608	17.849	16.5691	6.72525	17.7384	22.6182	13.4762	-2.53754	1.07962	5.29e-27	1.24e-26	Down	-2.15279	1.07962	4.2e-22	1.05e-21	Down	0.384974	1.07962	0.221489	0.259083	-
FLT3LG	13620	13880.3	13460.3	2251.12	2490.51	2314.46	3859.86	3928.36	3602.05	-2.53727	8.54114	0	0	Down	-1.84641	8.54114	0	0	Down	0.690859	8.54114	3.79e-63	4.05e-62	-
EIF4EBP3	308.524	290.918	269.603	40.2628	66.2085	43.0823	63.2499	84.1753	56.6919	-2.5363	2.89412	3.58e-67	1.56e-66	Down	-2.08816	2.89412	6.96e-51	3.17e-50	Down	0.448213	2.89412	0.0131282	0.0183939	-
DMGDH	24.3035	24.6913	22.8173	1.40909	5.64243	5.02175	12.5679	4.27836	11.4164	-2.53625	-0.340949	1.36e-10	2.13e-10	Down	-1.33335	-0.340949	5.79e-05	8.05e-05	Down	1.20475	-0.340949	0.0163123	0.0226132	Up
ASB18	40.7484	43.2499	42.6248	3.84951	10.9619	6.72976	13.2914	8.27745	8.71412	-2.53581	0.236169	1.08e-17	2.06e-17	Down	-2.05009	0.236169	4.92e-14	9.83e-14	Down	0.486243	0.236169	0.287748	0.330107	-
TEPP	69.2082	65.3747	58.3288	13.722	11.3002	7.90941	18.3601	13.6555	19.7498	-2.53515	0.826611	4.89e-26	1.12e-25	Down	-1.88907	0.826611	2.72e-18	6.15e-18	Down	0.646516	0.826611	0.0495612	0.0644141	-
TJP3	190.348	213.282	240.115	37.652	30.2976	42.8396	85.6068	76.7428	87.0839	-2.53469	2.62967	3.41e-65	1.45e-64	Down	-1.36674	2.62967	9.04e-27	2.54e-26	Down	1.16816	2.62967	1.35e-11	3.58e-11	Up
AGXT	101.126	131.474	91.5907	14.0172	18.9718	22.8672	25.0366	27.8993	18.4453	-2.52923	1.48923	1.17e-29	2.88e-29	Down	-2.17735	1.48923	2.24e-24	5.92e-24	Down	0.352034	1.48923	0.246894	0.286901	-
GFI1B	205.227	177.032	184.035	33.0424	26.9113	37.9001	50.9097	51.8248	54.714	-2.52722	2.3336	4.2e-69	1.88e-68	Down	-1.84324	2.3336	9.9e-46	4.12e-45	Down	0.684133	2.3336	0.000256452	0.000429368	-
CNPY3-GNMT	46.1404	37.6563	33.1339	16.063	2.97397	1.00176	35.3666	33.891	17.7376	-2.52685	0.574004	8.17e-10	1.25e-09	Down	-0.425823	0.574004	0.200085	0.221748	-	2.10256	0.574004	4.24e-07	8.8e-07	Up
LIPG	284.941	217.451	227.79	39.3444	32.8537	54.6128	75.103	65.6738	57.3917	-2.52265	2.68735	8.29e-52	2.94e-51	Down	-1.8801	2.68735	1.01e-33	3.33e-33	Down	0.642665	2.68735	0.00100321	0.0015872	-
CLEC17A	99.425	108.076	122.385	16.5294	22.3856	18.2569	33.7214	21.8197	25.5216	-2.52113	1.54228	1.29e-38	3.72e-38	Down	-2.0202	1.54228	5.48e-29	1.61e-28	Down	0.501136	1.54228	0.0486043	0.0632608	-
NLRP8	43.6548	46.962	50.4113	9.22188	6.05938	8.96473	7.57581	11.3611	18.4258	-2.52067	0.406494	7.98e-19	1.56e-18	Down	-1.90553	0.406494	2.39e-13	4.66e-13	Down	0.615709	0.406494	0.147459	0.177966	-
LOC400499	28.4767	16.6202	27.3824	5.68952	1.85281	4.75615	21.1865	19.9908	13.1043	-2.51945	-0.047624	4.16e-10	6.43e-10	Down	-0.413172	-0.047624	0.198273	0.219814	-	2.10875	-0.047624	6.01e-07	1.24e-06	Up
OTOA	19.8787	34.3608	17.9157	2.78159	6.72572	2.81111	18.0985	21.0016	10.2406	-2.51556	-0.097658	3.57e-09	5.35e-09	Down	-0.546493	-0.097658	0.111412	0.126528	-	1.97147	-0.097658	1.35e-05	2.51e-05	Up
NLRP12	68.5682	74.5205	59.695	10.9722	9.92763	14.2648	16.2084	19.5865	15.7179	-2.51442	0.882514	1.14e-26	2.64e-26	Down	-1.9687	0.882514	9.79e-20	2.3e-19	Down	0.546073	0.882514	0.101153	0.125082	-
FAM83F	241.666	273.597	229.646	31.3555	56.5083	42.2422	99.22	87.8732	59.8313	-2.51421	2.78222	9.99e-47	3.28e-46	Down	-1.59154	2.78222	2.15e-23	5.57e-23	Down	0.922816	2.78222	2e-06	3.97e-06	-
PWWP2B	284.265	293.321	268.211	45.0386	45.5921	57.1191	131.982	159.028	124.457	-2.51409	3.12057	8.41e-93	5.03e-92	Down	-1.02496	3.12057	1.59e-24	4.22e-24	Down	1.48931	3.12057	3.64e-27	1.73e-26	Up
PHYHIP	19.4728	18.8905	28.4866	3.77675	5.75606	1.86904	20.1349	21.4085	8.13249	-2.51221	-0.152633	4.7e-09	7e-09	Down	-0.426675	-0.152633	0.200843	0.222496	-	2.08819	-0.152633	4.26e-06	8.23e-06	Up
TMEM52B	73.9307	51.447	58.3708	8.93193	16.8106	6.18189	18.8393	12.1315	10.8833	-2.51151	0.719897	3.32e-19	6.57e-19	Down	-2.12399	0.719897	8.44e-16	1.78e-15	Down	0.387808	0.719897	0.34815	0.392656	-
GRTP1	275.825	258.5	268.463	48.3827	43.174	49.0121	87.8457	72.1116	78.9934	-2.50982	2.85329	1.52e-104	1.03e-103	Down	-1.74624	2.85329	2.34e-65	1.34e-64	Down	0.7637	2.85329	3.6e-07	7.52e-07	-
FAXDC2	149.823	110.261	124.089	26.9681	21.0341	19.1549	26.9678	29.8917	48.046	-2.50936	1.78394	1.31e-31	3.34e-31	Down	-1.86929	1.78394	6.31e-21	1.53e-20	Down	0.640283	1.78394	0.0130258	0.0182621	-
PLA2R1	86.0465	72.8793	85.0479	16.9883	6.11894	19.4432	25.8306	24.4048	22.9031	-2.50826	1.18288	7.8e-30	1.93e-29	Down	-1.73197	1.18288	1.81e-18	4.11e-18	Down	0.776681	1.18288	0.00697789	0.0101098	-
DNAH17	27.9119	30.3411	35.3692	1.85666	8.28334	6.07556	9.13716	16.3982	12.0855	-2.50454	0.00544737	5.79e-13	9.72e-13	Down	-1.3068	0.00544737	7.2e-06	1.05e-05	Down	1.19913	0.00544737	0.00427327	0.00634775	Up
REM2	34.7927	41.2188	38.5423	5.61131	4.71097	9.5622	20.8099	29.5441	24.5673	-2.50387	0.481097	4.91e-16	8.95e-16	Down	-0.610471	0.481097	0.00826228	0.0102225	-	1.89487	0.481097	1.42e-08	3.2e-08	Up
LOC105376204	79.1577	43.3641	42.2643	12.2319	8.11689	8.47702	16.3435	19.3998	15.9301	-2.50052	0.663	1.46e-14	2.56e-14	Down	-1.66738	0.663	1.44e-08	2.34e-08	Down	0.833752	0.663	0.0256346	0.0346149	-
PTCH2	64.3978	54.7338	70.1584	8.3882	10.4503	14.3133	18.9849	23.8315	16.9357	-2.49942	0.853975	3.2e-24	7.09e-24	Down	-1.65667	0.853975	1.74e-14	3.53e-14	Down	0.843288	0.853975	0.00815663	0.0117287	-
HTR3B	219.054	187.513	239.345	38.8127	36.4184	38.6921	73.3893	56.1414	61.5767	-2.49901	2.54333	4.43e-61	1.79e-60	Down	-1.75488	2.54333	2.28e-37	8.09e-37	Down	0.744269	2.54333	4.62e-05	8.25e-05	-
CCDC198	152.273	143.444	111.904	25.8028	20.2865	25.7227	32.2312	27.4494	33.4078	-2.49816	1.8203	1.48e-39	4.3e-39	Down	-2.12572	1.8203	3.41e-32	1.08e-31	Down	0.372561	1.8203	0.14573	0.175959	-
EXPH5	680.127	653.353	618.041	105.318	116.865	123.093	200.301	190.303	202.801	-2.49726	4.138	3.23e-216	5.61e-215	Down	-1.71648	4.138	1.16e-128	1.52e-127	Down	0.780829	4.138	3.31e-15	1.03e-14	-
GPR182	18.6887	24.4188	26.9593	4.04101	5.1533	2.90965	14.8762	18.9074	5.91155	-2.49594	-0.223326	1.81e-09	2.74e-09	Down	-0.815878	-0.223326	0.0121118	0.0148204	-	1.68231	-0.223326	0.00029639	0.000493113	Up
RND2	91.7788	92.5518	64.9515	17.0517	14.1359	12.6689	16.0844	15.2455	14.0641	-2.49593	1.08752	3.37e-26	7.76e-26	Down	-2.44691	1.08752	1.27e-25	3.46e-25	Down	0.0490357	1.08752	0.923217	0.940715	-
PCDHB1	287.13	252.006	254.609	57.7143	34.2216	48.6033	77.2997	85.935	75.6939	-2.49372	2.84247	1.01e-80	5.23e-80	Down	-1.73009	2.84247	1.26e-48	5.53e-48	Down	0.763749	2.84247	1.97e-06	3.92e-06	-
FADS6	77.0999	58.2406	54.2205	11.0772	8.34499	13.9694	23.7841	17.0013	13.3958	-2.49057	0.825579	9.72e-21	1.99e-20	Down	-1.79926	0.825579	1.04e-13	2.06e-13	Down	0.691766	0.825579	0.0417419	0.0548144	-
ZNF534	396.414	386.533	303.732	65.4982	76.2869	52.0162	86.8536	70.3441	81.5581	-2.48531	3.20386	6.7e-68	2.95e-67	Down	-2.18476	3.20386	3.28e-56	1.62e-55	Down	0.30058	3.20386	0.0747107	0.0945864	-
LOC112267959	452.675	426.746	446.13	68.6915	84.6503	83.2867	114.855	137.95	101.827	-2.484	3.54269	1.5e-140	1.43e-139	Down	-1.90098	3.54269	1.32e-97	1.2e-96	Down	0.583083	3.54269	3.65e-06	7.09e-06	-
MAL	7839.39	7945.87	7611.09	1326.6	1469.32	1394.55	2919.98	3015.74	2908.95	-2.48107	7.832	0	0	Down	-1.40336	7.832	0	0	Down	1.07771	7.832	1.03e-169	4.24e-168	Up
NRG1	309.66	298.033	355.448	65.7546	52.7256	53.7148	81.9881	78.0092	93.9773	-2.48082	3.08118	2.27e-89	1.31e-88	Down	-1.9214	3.08118	1.31e-62	7.16e-62	Down	0.559492	3.08118	0.000286998	0.00047821	-
KCNE3	86.5151	89.4636	94.1113	8.04709	14.1121	25.9799	26.0892	21.2064	21.8804	-2.48064	1.28147	7.75e-32	1.99e-31	Down	-1.95908	1.28147	2e-23	5.18e-23	Down	0.521815	1.28147	0.0713389	0.0905777	-
SALL4	59.6771	45.8536	43.7364	11.8602	9.74509	4.81802	14.7518	20.3084	11.195	-2.47964	0.53028	1e-17	1.91e-17	Down	-1.68127	0.53028	8.84e-11	1.58e-10	Down	0.79901	0.53028	0.0312974	0.0417711	-
AIF1L	19.9477	18.7589	36.8565	2.77329	6.71665	3.77453	0.920229	3.83717	1.87775	-2.47766	-0.565349	3.1e-09	4.65e-09	Down	-3.43581	-0.565349	2.27e-12	4.29e-12	Down	-0.961031	-0.565349	0.209139	0.245701	-
MEFV	236.066	231.615	212.526	50.216	47.0406	24.6913	68.9811	49.5082	54.7463	-2.47609	2.57548	2.92e-59	1.15e-58	Down	-1.97087	2.57548	4.03e-43	1.6e-42	Down	0.505319	2.57548	0.00770727	0.0111142	-
PLEKHD1	175.349	148.719	162.247	32.9195	28.0175	26.2228	49.0305	31.6297	35.4798	-2.47407	2.08289	3.06e-53	1.1e-52	Down	-2.0621	2.08289	1.04e-41	4.03e-41	Down	0.412087	2.08289	0.0532006	0.0688433	-
EXD1	138.803	122.114	121.185	20.4671	23.2563	24.7301	36.2411	18.5684	39.1592	-2.47374	1.75225	1.24e-39	3.61e-39	Down	-2.01919	1.75225	2.81e-30	8.54e-30	Down	0.454712	1.75225	0.0647455	0.0826585	-
NRG4	538.229	447.084	479.606	101.584	93.6237	68.2819	120.099	130.794	111.175	-2.47335	3.66506	3.17e-102	2.09e-101	Down	-2.01546	3.66506	8.05e-76	5.36e-75	Down	0.457936	3.66506	0.000816987	0.00130601	-
NANOG	338.782	312.306	337.256	60.5989	51.5341	65.6645	84.5499	90.5483	82.2957	-2.47163	3.11531	6.02e-121	4.75e-120	Down	-1.93901	3.11531	2.28e-88	1.81e-87	Down	0.532694	3.11531	0.000158682	0.000270505	-
CYP1A2	148.836	152.004	152.74	26.8274	20.4944	34.3459	57.9554	26.2527	47.6639	-2.4678	2.04247	9.88e-36	2.71e-35	Down	-1.77959	2.04247	1.69e-22	4.29e-22	Down	0.688395	2.04247	0.00313727	0.00471374	-
OPHN1	1871.74	1679.66	1807.17	357.492	305.209	307.672	448.364	397.755	439.693	-2.46453	5.54059	0	0	Down	-2.05873	5.54059	5.5e-270	2.62e-268	Down	0.405814	5.54059	4.2e-08	9.25e-08	-
CXorf65	804.28	826.24	872.935	151.117	150.838	151.944	298.379	319.369	315.166	-2.46272	4.57442	8.6e-278	2.25e-276	Down	-1.42397	4.57442	1.26e-126	1.61e-125	Down	1.03879	4.57442	3.52e-36	2.14e-35	Up
ZNF536	100.116	111.65	118.595	19.9516	25.4187	14.4928	39.3076	30.9256	36.69	-2.4575	1.63479	7.66e-40	2.25e-39	Down	-1.62443	1.63479	5.07e-23	1.3e-22	Down	0.83337	1.63479	0.000355248	0.000586537	-
ZIM3	42.061	35.1646	41.7808	9.60347	5.71167	6.01151	12.0983	16.1536	12.5807	-2.45688	0.266659	1.16e-16	2.15e-16	Down	-1.53303	0.266659	4.5e-09	7.51e-09	Down	0.924727	0.266659	0.0209259	0.0285736	-
ZBED3	123.992	137.028	146.041	21.5475	22.7933	29.5339	57.0255	51.2306	63.5116	-2.4566	2.02459	5.24e-49	1.78e-48	Down	-1.24336	2.02459	3.77e-19	8.73e-19	Down	1.21356	2.02459	7.7e-10	1.87e-09	Up
IDUA	1366.6	1355.85	1302.55	240.27	273.336	219.877	484.373	493.054	457.739	-2.45555	5.24816	0	0	Down	-1.48744	5.24816	2.76e-199	7.28e-198	Down	0.968137	5.24816	2.03e-45	1.52e-44	-
DHRS12	320.325	317.229	277.554	64.2313	54.2107	48.2003	123.269	147.395	140.007	-2.45402	3.2	2.18e-92	1.3e-91	Down	-1.15501	3.2	4.15e-30	1.26e-29	Down	1.29916	3.2	1.7e-21	6.71e-21	Up
STEAP2	73.3069	71.8717	65.7643	10.8558	12.4274	14.8901	24.3157	18.879	18.0099	-2.4538	0.981143	7.82e-28	1.86e-27	Down	-1.77823	0.981143	9.05e-19	2.07e-18	Down	0.675959	0.981143	0.0208878	0.0285313	-
HOGA1	131.816	142.434	122.834	23.2395	29.9585	19.0073	33.7982	22.7969	42.5342	-2.45317	1.81388	2.47e-41	7.42e-41	Down	-1.99789	1.81388	9.65e-32	3.03e-31	Down	0.455434	1.81388	0.0519726	0.0673728	-
LOC107986762	32.3024	43.7807	47.8985	7.38865	4.81942	10.1432	13.9311	16.6107	13.638	-2.45253	0.33593	5.34e-16	9.73e-16	Down	-1.48179	0.33593	2.49e-08	4.03e-08	Down	0.971611	0.33593	0.0118407	0.0166944	-
INMT	318.623	282.08	260.163	60.1378	42.5498	54.6288	89.9728	75.1492	50.9773	-2.44944	2.91018	2.35e-53	8.51e-53	Down	-1.99288	2.91018	2.22e-39	8.19e-39	Down	0.45663	2.91018	0.0138646	0.0193827	-
APCDD1	158.544	132.006	158.167	28.2604	16.5191	37.066	43.9313	52.0734	39.4441	-2.4493	2.04087	9.35e-42	2.84e-41	Down	-1.72509	2.04087	1.92e-25	5.24e-25	Down	0.724401	2.04087	0.000887285	0.00141276	-
EPHA6	405.323	356.986	367.832	77.8251	59.5455	69.9058	127.527	81.4169	109.052	-2.44454	3.33365	1.51e-81	7.9e-81	Down	-1.82837	3.33365	3.84e-53	1.81e-52	Down	0.616232	3.33365	4.2e-05	7.52e-05	-
TMEM63A	3692.99	3749.47	3707.51	659.1	712.335	677.269	1652.92	1719.92	1626.71	-2.44416	6.82324	0	0	Down	-1.15717	6.82324	1.9e-246	7.7e-245	Down	1.28701	6.82324	2.74e-200	1.49e-198	Up
PRRG2	53.1264	52.3443	60.3424	8.41489	8.52428	13.3648	24.7608	20.8343	22.6852	-2.43705	0.775927	5.58e-22	1.17e-21	Down	-1.27506	0.775927	1.58e-09	2.68e-09	Down	1.16273	0.775927	0.000151962	0.000259617	Up
LOC107984351	168.569	141.602	117.538	39.4336	17.1025	22.3729	34.8761	40.7313	47.9759	-2.43353	1.96178	4.04e-28	9.68e-28	Down	-1.78868	1.96178	5.79e-18	1.3e-17	Down	0.645029	1.96178	0.0117035	0.0165098	-
VAX2	62.741	35.1353	46.238	5.07011	14.2026	7.13649	17.0317	11.6442	13.2892	-2.4329	0.470291	7.2e-14	1.24e-13	Down	-1.77083	0.470291	2.86e-09	4.81e-09	Down	0.662624	0.470291	0.114659	0.140693	-
C17orf113	146.989	91.8218	118.559	23.8558	26.9178	15.1637	27.8987	39.2532	30.5763	-2.43266	1.69315	1.93e-25	4.38e-25	Down	-1.86759	1.69315	1.44e-17	3.19e-17	Down	0.565267	1.69315	0.0450018	0.0588382	-
PCDH11X	183.085	178.998	170.343	26.4331	41.7386	30.3491	40.7429	36.0963	42.4354	-2.4298	2.2011	2.47e-66	1.07e-65	Down	-2.15419	2.2011	3.33e-57	1.67e-56	Down	0.275676	2.2011	0.174065	0.207631	-
CYP2C19	95.4287	72.6319	70.5525	15.081	11.301	17.5664	30.6067	24.2358	19.8616	-2.42961	1.17524	5.71e-25	1.29e-24	Down	-1.66993	1.17524	2.89e-15	6.01e-15	Down	0.760056	1.17524	0.00796284	0.011459	-
SCN11A	187.43	145.483	165.731	28.5209	25.7538	38.3772	47.8612	31.379	46.6411	-2.42326	2.13993	1.42e-42	4.39e-42	Down	-1.98269	2.13993	1.81e-32	5.78e-32	Down	0.440682	2.13993	0.047343	0.0617101	-
DCDC2	23.8864	19.9314	21.9465	4.9063	3.85677	3.17304	10.3109	6.03858	4.66371	-2.42136	-0.502337	1.76e-09	2.66e-09	Down	-1.62702	-0.502337	5.5e-06	8.04e-06	Down	0.795725	-0.502337	0.182628	0.217043	-
APBA2	371.085	367.346	332.481	59.0607	74.4122	66.3992	226.233	239.528	213.374	-2.41945	3.59614	7.25e-119	5.61e-118	Down	-0.656562	3.59614	6.41e-16	1.36e-15	-	1.76303	3.59614	4.1e-56	3.79e-55	Up
CCDC30	493.157	453.6	428.813	84.8869	83.2496	89.1228	156.839	142.41	124.544	-2.41665	3.64835	1.06e-125	8.82e-125	Down	-1.69753	3.64835	2.12e-75	1.4e-74	Down	0.719179	3.64835	3.49e-09	8.17e-09	-
WNT9B	85.548	63.4932	73.7462	11.5023	16.8695	13.04	19	21.565	19.7081	-2.41586	1.03953	5.69e-26	1.31e-25	Down	-1.87811	1.03953	1.19e-18	2.72e-18	Down	0.538047	1.03953	0.0804524	0.10139	-
ACER1	134.676	138.915	148.065	21.288	27.2085	30.3074	66.9465	60.1857	67.6418	-2.41462	2.11672	4.74e-54	1.73e-53	Down	-1.11293	2.11672	1.43e-18	3.26e-18	Down	1.302	2.11672	1.11e-12	3.07e-12	Up
ASPA	224.461	201.807	174.548	32.7304	33.9615	46.2604	63.0413	56.0015	52.2015	-2.40725	2.44104	1.27e-53	4.63e-53	Down	-1.80845	2.44104	6.22e-36	2.15e-35	Down	0.598922	2.44104	0.00159951	0.00248135	-
NUAK2	225.298	265.716	239.435	40.2772	56.5982	40.7108	115.805	125.878	120.858	-2.40607	2.92926	8.76e-77	4.32e-76	Down	-1.01032	2.92926	3.44e-21	8.4e-21	Down	1.39593	2.92926	6.97e-22	2.78e-21	Up
CHST6	391.002	387.437	347.499	70.3251	74.1065	67.774	115.416	110.308	114.379	-2.4052	3.35616	2.78e-124	2.28e-123	Down	-1.72565	3.35616	1e-78	6.95e-78	Down	0.679614	3.35616	1.09e-07	2.35e-07	-
PAXX	2791.24	2872.05	2742.4	493.183	580.458	517.75	973.204	1077.94	909.304	-2.4009	6.3242	0	0	Down	-1.50547	6.3242	8.8e-177	1.88e-175	Down	0.895444	6.3242	3.07e-48	2.43e-47	-
AKR1B10	43.9266	37.705	34.9943	7.77298	9.28779	4.69759	17.5072	7.28026	19.6674	-2.40046	0.282212	2.79e-14	4.88e-14	Down	-1.38322	0.282212	3.68e-07	5.65e-07	Down	1.01816	0.282212	0.00855278	0.0122613	Up
RPS6KA6	91.3844	106.543	97.5203	24.3533	11.769	19.6417	36.1672	28.0488	28.1581	-2.39736	1.47615	1.91e-34	5.14e-34	Down	-1.67373	1.47615	1.75e-21	4.3e-21	Down	0.723921	1.47615	0.0043709	0.00648476	-
KCNA7	162.273	142.85	128.493	16.6529	40.0812	25.3522	45.5008	42.0643	43.0304	-2.39704	1.99888	2.97e-37	8.36e-37	Down	-1.72821	1.99888	1.36e-23	3.54e-23	Down	0.669014	1.99888	0.00329608	0.00494114	-
COLEC12	441.55	359.405	370.729	70.3638	78.538	73.3692	87.6495	123.308	97.4923	-2.3964	3.37224	9.87e-79	4.97e-78	Down	-1.92444	3.37224	5.62e-57	2.81e-56	Down	0.472012	3.37224	0.0018377	0.00283523	-
SCRG1	267.08	238.008	238.24	50.2508	41.4092	49.1752	83.1589	79.1504	78.0203	-2.39583	2.78542	3.6e-85	1.96e-84	Down	-1.62671	2.78542	3.49e-50	1.56e-49	Down	0.76924	2.78542	5.64e-07	1.16e-06	-
CD79A	182.892	194.185	162.658	34.8299	33.2859	34.1502	98.0802	96.01	78.1546	-2.39532	2.50692	5.06e-59	1.98e-58	Down	-0.986452	2.50692	3.62e-16	7.73e-16	-	1.40911	2.50692	2.29e-17	7.81e-17	Up
PIPOX	75.3299	75.2279	65.309	13.078	16.2701	11.3632	38.8646	34.4527	31.8399	-2.39511	1.20885	6.26e-28	1.49e-27	Down	-1.03445	1.20885	6.39e-09	1.06e-08	Down	1.36127	1.20885	8.46e-08	1.83e-07	Up
ZNF385D	43.5723	47.4802	27.7787	8.19419	6.23964	7.86187	10.1268	6.58167	10.5308	-2.39315	0.161543	2.11e-13	3.58e-13	Down	-2.10916	0.161543	8.24e-12	1.53e-11	Down	0.284291	0.161543	0.604189	0.646839	-
KCNMB1	483.604	445.382	407.338	87.1134	72.721	94.4412	119.336	128.908	124.38	-2.39173	3.5791	2.43e-114	1.8e-113	Down	-1.84116	3.5791	1.34e-78	9.26e-78	Down	0.550612	3.5791	1.67e-05	3.1e-05	-
LGI1	160.201	121.549	171.385	29.2065	25.0159	31.8199	45.4706	43.5133	45.2316	-2.39144	2.05658	4.72e-39	1.37e-38	Down	-1.75242	2.05658	4.73e-25	1.28e-24	Down	0.639187	2.05658	0.00381998	0.0056968	-
ITGB8	47.003	51.593	51.3794	8.96724	13.265	6.05386	22.7219	16.682	14.5417	-2.3914	0.597807	3.06e-19	6.06e-19	Down	-1.46901	0.597807	2.24e-10	3.93e-10	Down	0.92306	0.597807	0.00631682	0.00920246	-
PCDHB9	135.985	127.61	119.17	27.1234	26.8012	18.7219	61.5807	54.1793	33.9771	-2.39095	1.91535	1.01e-35	2.79e-35	Down	-1.35204	1.91535	6.47e-16	1.37e-15	Down	1.0392	1.91535	2.84e-06	5.56e-06	Up
CTRC	251.091	270.686	288.801	54.5439	46.6312	53.1945	87.8625	92.3292	85.3394	-2.38989	2.91536	1.05e-90	6.15e-90	Down	-1.60913	2.91536	1.13e-52	5.31e-52	Down	0.78087	2.91536	1.18e-07	2.54e-07	-
PPM1E	48.1748	39.7808	37.1718	8.16202	10.0535	5.32398	19.3106	17.4745	18.9725	-2.38964	0.434516	5.18e-16	9.44e-16	Down	-1.15895	0.434516	1.91e-06	2.85e-06	Down	1.23167	0.434516	0.000416041	0.000682564	Up
ST8SIA1	100.509	83.5265	91.0132	11.9155	21.5701	18.7097	44.6447	27.3283	25.3121	-2.38944	1.41763	8.58e-27	2e-26	Down	-1.49581	1.41763	3.87e-14	7.77e-14	Down	0.893987	1.41763	0.000661675	0.0010665	-
CACNA1A	117.276	100.632	126.139	18.7255	33.6086	13.0741	61.6138	80.0197	65.1363	-2.38925	1.95692	2.81e-31	7.13e-31	Down	-0.733427	1.95692	1.46e-05	2.1e-05	-	1.65625	1.95692	3.15e-14	9.41e-14	Up
CEACAM5	121.909	94.4285	86.8258	25.9357	14.8267	16.9099	36.9332	28.5113	27.4738	-2.38594	1.50522	4.07e-27	9.57e-27	Down	-1.70199	1.50522	4.29e-17	9.39e-17	Down	0.684213	1.50522	0.0111618	0.0157809	-
STAC2	155.3	153.326	138.608	27.9058	31.4171	25.9567	45.3604	46.9695	62.8153	-2.38515	2.09143	1.71e-51	6.03e-51	Down	-1.52461	2.09143	6.79e-28	1.96e-27	Down	0.860753	2.09143	1.01e-05	1.9e-05	-
SULT1C2	46.2559	58.4749	51.6143	9.28312	11.5429	8.81072	16.7883	21.6736	18.3794	-2.38493	0.658746	4.41e-20	8.92e-20	Down	-1.45429	0.658746	1.46e-10	2.58e-10	Down	0.931278	0.658746	0.00398774	0.00593827	-
KCNJ3	46.8509	34.1354	45.3167	7.21863	6.28614	10.3531	20.2359	14.361	8.36695	-2.38436	0.350398	9.39e-15	1.66e-14	Down	-1.54712	0.350398	1.43e-08	2.34e-08	Down	0.837982	0.350398	0.0312595	0.0417372	-
NOX4	136.546	111.828	114.318	22.078	18.0294	29.0321	23.0993	28.4026	26.7906	-2.38394	1.65893	1.5e-38	4.32e-38	Down	-2.20537	1.65893	7.22e-35	2.44e-34	Down	0.178631	1.65893	0.494772	0.54046	-
TMPRSS11B	45.9072	49.7637	62.0952	7.20003	14.0709	8.68184	26.3993	16.1072	15.0922	-2.38316	0.672162	2.43e-17	4.58e-17	Down	-1.44831	0.672162	3.86e-09	6.47e-09	Down	0.935492	0.672162	0.00651126	0.00946903	-
KCNE4	102.524	85.2234	86.5682	16.6065	13.4862	22.1501	26.472	29.5737	24.2563	-2.38286	1.35326	3.28e-32	8.47e-32	Down	-1.7664	1.35326	1.22e-21	3.02e-21	Down	0.616725	1.35326	0.0179641	0.02475	-
H2BC9	79.4564	76.2261	78.1546	12.1788	20.1242	12.2648	12.2853	18.1202	15.0641	-2.38157	1.03019	2.3e-29	5.65e-29	Down	-2.35207	1.03019	6.9e-29	2.03e-28	Down	0.0295099	1.03019	1	1	-
SLC22A13	38.2043	23.7122	24.7611	5.0359	5.4883	5.79175	7.2503	10.426	7.44958	-2.37942	-0.183462	7.26e-11	1.15e-10	Down	-1.7687	-0.183462	1.63e-07	2.54e-07	Down	0.611559	-0.183462	0.19323	0.228248	-
NOTO	68.7009	86.7763	79.4272	13.928	15.2685	15.6772	26.9363	33.7466	27.1309	-2.37897	1.22297	1.76e-28	4.24e-28	Down	-1.41655	1.22297	2.1e-14	4.24e-14	Down	0.962858	1.22297	0.000215129	0.000362524	-
MTRNR2L5	58.5524	43.3823	53.818	12.3977	7.23484	10.0172	18.6209	17.136	16.2958	-2.37596	0.624418	3.5e-19	6.93e-19	Down	-1.57267	0.624418	1.92e-11	3.51e-11	Down	0.803865	0.624418	0.0162113	0.0224803	-
PLAC8	2552.53	2523.58	2418.12	490.898	494.893	457.563	956.723	1003.08	1036.02	-2.37591	6.20647	0	0	Down	-1.32257	6.20647	1.18e-233	4.25e-232	Down	1.05336	6.20647	5.25e-94	9.34e-93	Up
ERN2	83.9239	70.1908	65.1872	15.5578	8.02156	18.3657	20.2285	30.7179	30.0225	-2.37483	1.12261	9.61e-24	2.11e-23	Down	-1.43237	1.12261	4.72e-12	8.83e-12	Down	0.942923	1.12261	0.000956817	0.00151671	-
SLC6A4	95.7145	75.0325	83.153	18.8918	17.8595	12.0941	26.8337	33.2739	27.1553	-2.36752	1.29992	6.22e-29	1.51e-28	Down	-1.53558	1.29992	3.09e-16	6.6e-16	Down	0.832292	1.29992	0.00185465	0.00286037	-
IL17RD	215.199	176.82	177.817	47.8584	34.948	27.3009	58.14	47.6537	54.9557	-2.3672	2.36837	4.6e-49	1.57e-48	Down	-1.82306	2.36837	4.7e-34	1.56e-33	Down	0.544254	2.36837	0.00522972	0.00768991	-
PNPLA3	66.1742	52.3696	61.7926	12.1411	11.0231	11.4537	10.8319	14.6909	14.2428	-2.36648	0.707417	3.21e-22	6.8e-22	Down	-2.16871	0.707417	5.22e-20	1.24e-19	Down	0.197912	0.707417	0.660722	0.7014	-
CLEC7A	210.558	211.474	224.511	29.6125	46.0283	49.5496	78.8463	71.0292	66.5944	-2.36591	2.6036	6.25e-74	2.97e-73	Down	-1.57699	2.6036	1.93e-42	7.57e-42	Down	0.789052	2.6036	1.23e-06	2.47e-06	-
CCDC192	32.1197	34.0213	45.9099	4.55347	9.52512	7.38254	14.3178	11.2718	14.3288	-2.36501	0.213157	7.7e-14	1.33e-13	Down	-1.48044	0.213157	7.32e-08	1.16e-07	Down	0.88542	0.213157	0.0306792	0.0409914	-
HSD17B13	180.805	155.972	133.13	38.3063	29.8877	22.7428	78.3309	52.5655	62.6809	-2.36465	2.22731	3.27e-35	8.89e-35	Down	-1.27819	2.22731	4.65e-14	9.3e-14	Down	1.0867	2.22731	3.17e-07	6.63e-07	Up
ZNF793	1047.52	986.47	900.693	185.783	183.266	200.461	311.707	261.183	298.318	-2.36455	4.73937	1.95e-191	2.85e-190	Down	-1.75161	4.73937	1.03e-120	1.22e-119	Down	0.612965	4.73937	2.62e-11	6.87e-11	-
OTUD6A	48.7024	66.7374	39.3045	8.58479	13.3199	7.84752	12.3431	14.3668	5.90627	-2.36424	0.494741	2.2e-14	3.84e-14	Down	-2.23376	0.494741	2.54e-13	4.96e-13	Down	0.13058	0.494741	0.822485	0.850658	-
LRRC49	98.6179	93.8268	111.577	18.4408	26.3665	13.9868	30.2916	38.1912	16.6118	-2.36312	1.48593	3.28e-26	7.55e-26	Down	-1.83299	1.48593	2.11e-18	4.79e-18	Down	0.530335	1.48593	0.0529006	0.0684818	-
GPX8	62.4472	76.5139	69.7771	17.5379	9.92779	12.7869	8.70098	23.6701	21.6837	-2.36304	0.948099	1.06e-21	2.22e-21	Down	-1.94231	0.948099	8.66e-17	1.88e-16	Down	0.420977	0.948099	0.189673	0.224428	-
HUNK	127.514	101.393	133.302	22.9116	25.7008	21.4742	30.2031	47.035	40.737	-2.36294	1.77664	3.54e-34	9.44e-34	Down	-1.61499	1.77664	3.77e-20	8.96e-20	Down	0.748185	1.77664	0.00157615	0.00244597	-
CACNG8	278.022	350.02	322.928	63.5244	62.1549	59.008	103.638	111.36	100.939	-2.36212	3.15283	4.34e-81	2.26e-80	Down	-1.58893	3.15283	2.55e-45	1.05e-44	Down	0.773289	3.15283	1.26e-07	2.7e-07	-
PRKN	220.94	179.286	189.399	45.8216	43.0943	25.4641	73.2497	58.9757	76.5866	-2.36206	2.4919	1.83e-48	6.16e-48	Down	-1.4958	2.4919	1.01e-24	2.71e-24	Down	0.866424	2.4919	4.01e-06	7.76e-06	-
WDR93	63.983	69.8792	61.4837	10.6958	15.9451	11.0674	22.8927	19.7475	21.7688	-2.36164	0.929101	9.49e-25	2.13e-24	Down	-1.59485	0.929101	5.23e-15	1.08e-14	Down	0.767226	0.929101	0.0103204	0.0146555	-
CRABP2	53.6824	43.6774	45.2717	11.3531	8.5467	7.54546	19.074	19.0507	11.2083	-2.35934	0.52022	9.53e-18	1.82e-17	Down	-1.52346	0.52022	5.04e-10	8.74e-10	Down	0.836524	0.52022	0.0176982	0.0244141	-
BGLAP	52.3693	58.0848	65.8208	9.09553	25.3008	0	29.1143	22.2342	11.5557	-2.35842	0.816521	1.44e-10	2.26e-10	Down	-1.48087	0.816521	1.11e-05	1.61e-05	Down	0.87808	0.816521	0.0318143	0.0424309	-
CHP2	216.105	216.833	109.552	36.5774	41.9277	27.3732	51.1272	64.6563	63.4036	-2.35481	2.35153	2.16e-20	4.39e-20	Down	-1.59787	2.35153	3.34e-11	6.05e-11	Down	0.757098	2.35153	0.00526568	0.00773676	-
DSC1	44.1715	36.5001	31.7625	6.84324	2.87651	11.9475	16.025	17.571	17.7116	-2.35432	0.30702	5.04e-14	8.73e-14	Down	-1.1243	0.30702	1.73e-05	2.47e-05	Down	1.23108	0.30702	0.000926167	0.00147165	Up
CR1	86.8923	98.363	62.2445	20.5314	17.2216	10.3727	50.8847	49.5642	40.0696	-2.3533	1.47358	5.02e-22	1.06e-21	Down	-0.815164	1.47358	6.39e-05	8.88e-05	-	1.53869	1.47358	4.46e-09	1.04e-08	Up
DNLZ	614.671	613.767	577.068	115.65	121.4	116.174	98.373	84.1139	118.664	-2.35237	3.8938	1.84e-181	2.51e-180	Down	-2.58208	3.8938	4.13e-204	1.12e-202	Down	-0.229732	3.8938	0.0503677	0.0654013	-
TREX2	62.5763	78.9717	63.0318	12.1959	9.42585	18.1526	25.671	31.486	18.7369	-2.35197	1.03394	6.4e-22	1.34e-21	Down	-1.42669	1.03394	2.32e-11	4.23e-11	Down	0.925759	1.03394	0.00168155	0.0026022	-
SCUBE3	154.503	145.568	140.627	29.4196	36.7211	19.9566	54.6095	43.8801	65.0296	-2.35055	2.09927	2.72e-45	8.73e-45	Down	-1.4278	2.09927	1.78e-22	4.5e-22	Down	0.922968	2.09927	3.1e-06	6.05e-06	-
CCER2	179.919	173.507	144.274	42.1218	31.5029	23.712	34.7323	54.5894	30.3192	-2.34972	2.13537	1.62e-33	4.28e-33	Down	-2.05357	2.13537	1.38e-27	3.94e-27	Down	0.296225	2.13537	0.226901	0.265039	-
EHD2	64.3442	42.5973	68.9155	10.1586	10.4224	13.6012	24.4073	20.1393	18.4213	-2.3496	0.814552	8.07e-18	1.54e-17	Down	-1.47579	0.814552	1.01e-09	1.74e-09	Down	0.874343	0.814552	0.00844874	0.0121227	-
PIWIL1	50.5015	34.1797	46.9853	8.84011	12.1174	4.56339	16.3909	15.3278	9.8776	-2.34925	0.386473	1.11e-14	1.96e-14	Down	-1.65252	0.386473	1.01e-09	1.73e-09	Down	0.697337	0.386473	0.0729413	0.0925056	-
TSPAN18	1592.49	1658.43	1587.38	297.815	345.74	305.834	461.803	518.609	434.175	-2.34916	5.46464	0	0	Down	-1.77396	5.46464	1.19e-236	4.39e-235	Down	0.57521	5.46464	1.06e-16	3.51e-16	-
UPK1B	99.7802	105.767	147.431	22.1752	25.9629	20.967	26.2512	32.1131	44.8974	-2.34614	1.71055	3.55e-25	8.03e-25	Down	-1.76948	1.71055	1.06e-16	2.3e-16	Down	0.576847	1.71055	0.0312784	0.0417564	-
HSPA4L	555.16	590.021	547.072	118.225	117.546	97.0443	161.165	142.002	150.529	-2.34494	3.91532	1.49e-178	1.95e-177	Down	-1.89846	3.91532	7.85e-134	1.09e-132	Down	0.446509	3.91532	2.56e-05	4.67e-05	-
TRPM8	38.7657	40.9458	50.3536	9.08458	8.06686	8.15676	8.35443	15.8595	11.5488	-2.34367	0.33302	2.91e-16	5.34e-16	Down	-1.85186	0.33302	6.39e-12	1.19e-11	Down	0.492259	0.33302	0.228678	0.266972	-
CRX	339.533	287.714	290.285	56.2411	65.8422	58.7198	76.6261	96.1224	83.9226	-2.34065	3.04782	1.61e-80	8.29e-80	Down	-1.83595	3.04782	3.48e-57	1.75e-56	Down	0.504764	3.04782	0.000895024	0.00142371	-
RHD	391.056	327.207	338.173	65.6926	73.8134	69.1843	132.283	113.879	124.311	-2.33733	3.32381	1.02e-92	6.08e-92	Down	-1.51042	3.32381	5.06e-49	2.23e-48	Down	0.826991	3.32381	6.63e-10	1.61e-09	-
C1orf54	59.3279	47.8995	51.4551	9.3752	13.249	8.48743	34.4706	23.7466	16.8074	-2.33559	0.782855	2.3e-17	4.35e-17	Down	-1.07662	0.782855	3.16e-06	4.67e-06	Down	1.25973	0.782855	6.66e-05	0.00011734	Up
SGK3	233.947	225.108	199.892	45.1422	28.2413	56.92	68.5495	34.9538	79.096	-2.33554	2.57436	1.9e-24	4.24e-24	Down	-1.85023	2.57436	4.61e-17	1.01e-16	Down	0.485399	2.57436	0.0464089	0.0605701	-
TMEM191B	219.533	205.961	228.122	49.5659	43.9173	35.7248	74.6004	73.298	64.8705	-2.33479	2.6136	1.63e-74	7.82e-74	Down	-1.6172	2.6136	2.55e-45	1.05e-44	Down	0.717712	2.6136	8.31e-06	1.57e-05	-
ELMOD1	288.098	305.455	271.582	57.1864	56.4354	57.5655	73.0735	79.4151	100.748	-2.3347	2.97941	1.99e-85	1.09e-84	Down	-1.77082	2.97941	2.75e-58	1.41e-57	Down	0.563954	2.97941	0.000173383	0.000294654	-
CNTNAP3	77.3536	59.0461	62.2007	9.61915	17.9166	11.5519	22.5267	31.8233	26.2061	-2.33344	1.02667	4.13e-22	8.72e-22	Down	-1.29663	1.02667	6.12e-10	1.06e-09	Down	1.03734	1.02667	0.00028488	0.000474859	Up
MYL10	45.1641	38.1926	27.5846	6.07769	9.11236	6.52377	8.53294	12.6142	7.90021	-2.33173	0.112158	6.86e-13	1.15e-12	Down	-1.91826	0.112158	2.27e-10	3.98e-10	Down	0.413924	0.112158	0.364372	0.409798	-
LTB	41806.7	41667.8	42999.3	8294.6	8658.41	8198.92	6237.7	6758.86	6431.99	-2.33009	10.0745	0	0	Down	-2.70256	10.0745	0	0	Down	-0.372478	10.0745	5.51e-27	2.6e-26	-
PNPLA1	53.5514	48.0016	57.6338	13.5353	14.7126	3.15514	6.91566	17.4623	17.3573	-2.3287	0.589341	3.06e-16	5.61e-16	Down	-1.92157	0.589341	9.76e-13	1.87e-12	Down	0.407435	0.589341	0.292309	0.334903	-
PDE4C	421.325	472.584	441.425	106.137	85.1122	74.4377	147.428	150.553	129.724	-2.32772	3.63189	8.88e-117	6.7e-116	Down	-1.64192	3.63189	2.86e-70	1.78e-69	Down	0.685861	3.63189	1.41e-08	3.19e-08	-
GPR83	55.3544	40.8448	57.6428	12.0797	9.58606	8.63972	11.4009	18.6513	19.2099	-2.32771	0.60103	2.08e-17	3.93e-17	Down	-1.63436	0.60103	6.22e-11	1.12e-10	Down	0.693856	0.60103	0.0490371	0.063755	-
CFAP300	86.1779	95.1317	51.4449	10.5699	20.4327	15.1116	22.5503	24.0576	26.1235	-2.32708	1.15597	2.94e-17	5.53e-17	Down	-1.67334	1.15597	1.01e-10	1.8e-10	Down	0.654061	1.15597	0.0463032	0.0604561	-
SLC26A5	124.237	136.124	160.596	28.2036	25.5318	29.8644	35.8979	44.1377	45.9977	-2.32695	1.96689	5.41e-41	1.62e-40	Down	-1.73703	1.96689	1.2e-27	3.44e-27	Down	0.590079	1.96689	0.00606537	0.00885761	-
ATP6V0D2	56.8728	38.0198	57.7811	13.6267	4.76644	11.7471	14.3419	14.2452	14.2238	-2.32524	0.551733	6.95e-16	1.26e-15	Down	-1.82431	0.551733	9.28e-12	1.72e-11	Down	0.501308	0.551733	0.204719	0.240765	-
OSBPL5	228.365	232.866	242	44.1435	47.6012	48.422	160.726	158.574	152.097	-2.32393	3.03546	1.39e-88	7.95e-88	Down	-0.576906	3.03546	4.16e-11	7.52e-11	-	1.74723	3.03546	1.77e-44	1.3e-43	Up
SPTLC3	26.4064	42.7848	39.3446	9.62206	6.77274	5.01057	17.8013	20.4345	6.11893	-2.32133	0.225504	7.06e-11	1.12e-10	Down	-1.28568	0.225504	2.93e-05	4.14e-05	Down	1.0366	0.225504	0.0137316	0.0192068	Up
CCDC81	193.076	192.071	184.4	48.586	27.1342	38.0025	69.1631	79.797	65.4769	-2.3197	2.47156	3.48e-64	1.46e-63	Down	-1.4075	2.47156	4.63e-32	1.46e-31	Down	0.912363	2.47156	4.39e-08	9.66e-08	-
PCDH9	176.281	207.439	196.955	35.4077	33.0196	47.9539	45.3954	69.5604	57.2314	-2.31534	2.41943	4.1e-51	1.44e-50	Down	-1.75174	2.41943	1.42e-34	4.78e-34	Down	0.56371	2.41943	0.00272453	0.00412217	-
SLC29A4	601.729	601.577	517.669	109.918	124.022	111.543	172.451	168.147	170.346	-2.31524	3.97415	4.82e-139	4.54e-138	Down	-1.75111	3.97415	4.22e-92	3.52e-91	Down	0.564171	3.97415	3.61e-07	7.54e-07	-
KCNJ6	171.068	154.1	180.419	30.4223	47.8197	23.0902	65.5166	74.9873	48.1859	-2.31515	2.30006	2.72e-36	7.55e-36	Down	-1.42029	2.30006	1.8e-17	3.98e-17	Down	0.895039	2.30006	1.68e-05	3.11e-05	-
TMEM225B	427.858	416.586	343.901	71.4772	90.4535	76.7435	164.591	156.372	166.338	-2.31416	3.55517	2.59e-88	1.47e-87	Down	-1.28536	3.55517	1.51e-35	5.16e-35	Down	1.02888	3.55517	1.97e-15	6.18e-15	Up
CABP4	693.338	653.966	634.782	140.717	145.354	112.326	217.586	248.771	240.809	-2.31335	4.23986	1.64e-176	2.13e-175	Down	-1.48609	4.23986	1.64e-91	1.36e-90	Down	0.827307	4.23986	6.07e-18	2.11e-17	-
SCIMP	317.639	299.26	294.641	59.9646	54.1018	69.1512	92.1902	90.7851	97.6582	-2.31173	3.07274	1.28e-106	8.82e-106	Down	-1.69763	3.07274	3.46e-70	2.15e-69	Down	0.614171	3.07274	5.83e-06	1.11e-05	-
SHE	127.35	110.042	124.691	18.4824	23.4849	30.754	29.1023	24.3226	23.6638	-2.30964	1.66491	2.95e-40	8.7e-40	Down	-2.22542	1.66491	1.56e-38	5.68e-38	Down	0.084248	1.66491	0.817634	0.846303	-
RTN4R	103.149	120.466	115.547	22.5721	24.7899	20.8191	32.2173	40.935	35.9124	-2.30868	1.68959	1.07e-39	3.13e-39	Down	-1.63401	1.68959	3.2e-25	8.68e-25	Down	0.674892	1.68959	0.00268412	0.00406383	-
SLCO5A1	80.4652	67.9388	72.2641	19.0395	9.74359	15.4007	29.5802	28.4893	36.3131	-2.3086	1.19524	6.7e-26	1.54e-25	Down	-1.2207	1.19524	4.67e-11	8.42e-11	Down	1.08838	1.19524	2.9e-05	5.28e-05	Up
GALNT15	259.755	218.304	246.189	55.8123	41.1941	49.0425	75.5544	95.2388	71.0519	-2.30645	2.77171	6.23e-63	2.57e-62	Down	-1.58072	2.77171	2.37e-36	8.26e-36	Down	0.725839	2.77171	9.28e-06	1.74e-05	-
AMER3	88.6915	66.5789	64.7641	15.5536	15.2252	13.4247	24.7896	8.25796	14.1261	-2.30515	0.978809	2.8e-19	5.56e-19	Down	-2.2135	0.978809	3.09e-18	6.99e-18	Down	0.0916985	0.978809	0.855344	0.881265	-
TMEM191C	41.4984	50.9508	31.5277	0	13.6209	11.4859	27.6217	15.6264	31.3889	-2.30234	0.565751	1.99e-09	3.01e-09	Down	-0.729335	0.565751	0.0257468	0.0308119	-	1.57408	0.565751	6.91e-05	0.000121489	Up
SAP25	1866.98	2243.01	2025.92	359.128	477.026	407.802	1060.57	1115.04	1067.25	-2.30198	6.04386	4.56e-206	7.32e-205	Down	-0.919807	6.04386	1.3e-38	4.75e-38	-	1.38219	6.04386	3.79e-71	4.7e-70	Up
SOWAHC	39.4739	68.8863	34.6883	8.99188	7.70896	12.0141	14.9549	16.1513	17.6773	-2.30141	0.530768	2.83e-12	4.67e-12	Down	-1.54473	0.530768	3.58e-07	5.5e-07	Down	0.757241	0.530768	0.0549038	0.0708808	-
LARGE1	71.8965	62.8562	87.0705	13.7263	18.6962	12.283	23.2658	25.7688	19.6614	-2.30106	1.09065	1.38e-23	3.02e-23	Down	-1.68543	1.09065	1.84e-15	3.84e-15	Down	0.615937	1.09065	0.0382105	0.0504376	-
APOBEC3A	222.043	183.558	187.663	36.4662	48.6868	34.9344	54.4732	62.1811	49.2595	-2.30078	2.43253	1.07e-53	3.88e-53	Down	-1.83548	2.43253	3.19e-39	1.18e-38	Down	0.46539	2.43253	0.0134263	0.0188016	-
BAIAP3	41.0775	60.3851	48.2453	13.6751	7.74662	8.72848	57.5912	72.7278	57.1059	-2.29776	1.27116	4.01e-17	7.53e-17	Down	0.322031	1.27116	0.0922563	0.105581	-	2.62091	1.27116	8.26e-25	3.65e-24	Up
BHMT2	230.489	215.224	219.321	38.645	54.7543	41.8194	73.1606	66.9554	57.2434	-2.29487	2.61402	5.71e-73	2.68e-72	Down	-1.75033	2.61402	1.26e-50	5.72e-50	Down	0.544638	2.61402	0.000953482	0.00151197	-
GSDMC	71.1155	63.9687	71.1229	14.2603	17.7069	9.74308	29.3483	19.5049	21.4334	-2.29455	1.0221	1.23e-24	2.75e-24	Down	-1.54709	1.0221	1.04e-14	2.13e-14	Down	0.747847	1.0221	0.00930763	0.0132887	-
HSPA12A	72.2064	61.8361	60.9061	5.67558	10.4401	23.3832	26.6584	30.1057	32.9054	-2.29395	1.05671	7.97e-20	1.6e-19	Down	-1.11628	1.05671	1.78e-07	2.78e-07	Down	1.17824	1.05671	4.04e-05	7.24e-05	Up
SLC6A14	25.9715	25.1233	25.6673	5.06507	6.67792	3.5928	6.11989	8.84536	9.16952	-2.2937	-0.300157	2.48e-10	3.86e-10	Down	-1.65223	-0.300157	4.48e-07	6.87e-07	Down	0.642398	-0.300157	0.217062	0.254355	-
G6PC	141.9	138.356	147.081	27.5605	24.6883	34.6191	58.7174	33.1267	50.7128	-2.2932	2.02679	7.56e-42	2.3e-41	Down	-1.58134	2.02679	4.18e-25	1.13e-24	Down	0.712038	2.02679	0.000649205	0.00104679	-
BEND7	29.8374	18.6661	23.192	5.16298	5.1247	3.99923	3.38737	6.75427	8.01216	-2.29308	-0.442461	2.08e-09	3.14e-09	Down	-1.95621	-0.442461	9.1e-08	1.44e-07	Down	0.337438	-0.442461	0.617187	0.659313	-
SARDH	47.5012	51.1536	55.9684	8.4059	13.3943	9.45855	18.9694	23.8142	18.8602	-2.29305	0.688026	4.6e-19	9.06e-19	Down	-1.32162	0.688026	2.15e-09	3.64e-09	Down	0.972067	0.688026	0.00203676	0.00312738	-
TYRO3	661.451	626.37	668.179	119.761	129.72	150.145	165.075	153.865	176.19	-2.29004	4.11619	6.64e-196	9.99e-195	Down	-1.9809	4.11619	1.35e-160	2.43e-159	Down	0.309164	4.11619	0.00221358	0.00338415	-
CYP4F3	133.766	128.776	142.244	21.2813	33.5873	27.799	40.8264	37.4636	31.1714	-2.2869	1.88661	5.84e-47	1.92e-46	Down	-1.88301	1.88661	1.53e-36	5.36e-36	Down	0.404015	1.88661	0.0631633	0.0807555	-
JPH2	73.0983	71.2092	61.5931	11.14	15.1961	15.5386	22.7231	28.3196	25.6104	-2.28688	1.05152	1.67e-24	3.73e-24	Down	-1.42021	1.05152	3.3e-13	6.42e-13	Down	0.867102	1.05152	0.00158238	0.00245535	-
CCDC92B	183.556	172.059	182.935	44.6443	38.0482	27.3789	63.3389	77.9712	72.5383	-2.286	2.41687	2.83e-61	1.14e-60	Down	-1.33049	2.41687	8.36e-29	2.45e-28	Down	0.955684	2.41687	8.8e-09	2.01e-08	-
CECR2	33.08	34.854	39.1286	8.96796	9.11261	3.60418	8.22724	14.3136	9.49445	-2.28359	0.110446	1.48e-13	2.53e-13	Down	-1.72872	0.110446	1.02e-09	1.76e-09	Down	0.555453	0.110446	0.194904	0.230163	-
OPRD1	242.315	235.808	265.22	54.5451	51.2943	46.5092	80.2287	72.4113	79.2121	-2.28358	2.79031	5.07e-81	2.63e-80	Down	-1.67914	2.79031	2.35e-53	1.11e-52	Down	0.604529	2.79031	6.74e-05	0.000118562	-
CLSTN2	30.8286	31.1385	43.0913	9.15695	7.38812	4.73029	13.0799	10.1044	14.4193	-2.28301	0.141205	1.05e-12	1.74e-12	Down	-1.47292	0.141205	2.28e-07	3.54e-07	Down	0.810899	0.141205	0.0363392	0.0480955	-
EPHB4	50.7082	53.2277	49.6458	8.4059	17.3061	5.57675	6.67479	4.71897	5.66779	-2.2827	0.387421	8.24e-18	1.57e-17	Down	-3.14064	0.387421	2.17e-25	5.9e-25	Down	-0.859009	0.387421	0.0541921	0.0700372	-
NPFFR1	326.821	326.652	288.916	72.1311	69.9801	51.2523	82.3211	112.922	100.427	-2.28259	3.13092	1.03e-75	5.03e-75	Down	-1.67098	3.13092	4.52e-48	1.96e-47	Down	0.611686	3.13092	3.27e-05	5.91e-05	-
TDGF1	65.3211	60.5648	62.8356	12.3348	12.1911	13.9324	20.1929	16.3206	17.5789	-2.28239	0.849669	5.29e-24	1.16e-23	Down	-1.79458	0.849669	1.6e-17	3.55e-17	Down	0.488107	0.849669	0.133217	0.161856	-
HTR1E	35.5823	22.4999	27.0966	5.52138	2.43093	9.24752	4.94817	6.82528	10.5611	-2.28135	-0.218463	4.39e-10	6.77e-10	Down	-1.91094	-0.218463	3.42e-08	5.5e-08	Down	0.37093	-0.218463	0.461866	0.508803	-
NUPR1	645.986	572.196	588.634	122.275	133.095	116.607	218.87	172.487	199.365	-2.27879	4.08056	3.01e-138	2.81e-137	Down	-1.61209	4.08056	4.43e-82	3.22e-81	Down	0.666746	4.08056	3.35e-10	8.27e-10	-
TLR7	116.124	95.2326	85.7402	19.7568	20.7438	20.4047	27.5401	23.0661	28.9853	-2.27825	1.45279	3.25e-29	7.95e-29	Down	-1.89434	1.45279	4.63e-23	1.19e-22	Down	0.384058	1.45279	0.144371	0.174429	-
CAPS	836.045	835.746	812.691	174.339	182.192	155.388	446.839	447.227	435.713	-2.27798	4.74018	2.25e-296	6.58e-295	Down	-0.901466	4.74018	1.7e-76	1.14e-75	-	1.37657	4.74018	2.94e-86	4.67e-85	Up
AIPL1	170.083	202.188	163.486	41.7107	28.6763	39.9019	51.5097	70.0084	48.5738	-2.27609	2.33259	3.45e-43	1.07e-42	Down	-1.65322	2.33259	3.71e-27	1.05e-26	Down	0.622991	2.33259	0.00153498	0.00238459	-
DENND2A	290.211	266.179	290.155	58.9934	49.9232	65.6735	100.06	70.2199	71.9698	-2.2748	2.94981	1.12e-73	5.3e-73	Down	-1.8035	2.94981	4.52e-53	2.13e-52	Down	0.471365	2.94981	0.00210786	0.00322942	-
ARGFX	390.488	353.78	395.276	74.179	53.6104	107.53	110.956	133.102	113.049	-2.27437	3.40391	1.42e-56	5.37e-56	Down	-1.67309	3.40391	6.37e-35	2.16e-34	Down	0.60134	3.40391	0.000139114	0.000238375	-
CCL24	236.178	216.194	218.468	42.428	51.7803	44.1465	80.1622	68.3161	69.0883	-2.27398	2.65777	1.07e-74	5.15e-74	Down	-1.62222	2.65777	2.55e-47	1.09e-46	Down	0.651864	2.65777	3.08e-05	5.59e-05	-
SLC6A9	45.2034	54.1958	48.5104	5.51852	12.4258	12.3893	0	0.924458	4.81273	-2.27304	0.256164	2.5e-17	4.72e-17	Down	-4.61003	0.256164	1.57e-33	5.12e-33	Down	-2.34247	0.256164	3.26e-05	5.9e-05	Down
HRK	54.295	49.1448	49.5726	8.28894	13.2566	9.80799	13.6688	14.562	24.4347	-2.27245	0.624648	4.4e-18	8.48e-18	Down	-1.53082	0.624648	7.43e-11	1.33e-10	Down	0.742143	0.624648	0.0236283	0.0320431	-
PLCB4	112.177	91.1303	105.726	18.2772	23.2281	22.1432	35.258	29.3392	22.5094	-2.27206	1.52308	1.43e-32	3.71e-32	Down	-1.82189	1.52308	2.8e-24	7.38e-24	Down	0.450337	1.52308	0.0701815	0.089228	-
FGFR2	72.7814	63.3355	92.3185	17.9018	13.8964	15.1911	31.9384	26.2764	19.2663	-2.27155	1.16432	2.09e-21	4.34e-21	Down	-1.55546	1.16432	1.03e-12	1.97e-12	Down	0.716424	1.16432	0.0142541	0.0199019	-
PRRT1B	34.9079	36.3531	30.9088	8.58803	3.91734	8.37184	7.80563	10.6175	10.2927	-2.26872	0.034335	3.12e-13	5.27e-13	Down	-1.81624	0.034335	5.04e-10	8.74e-10	Down	0.452986	0.034335	0.339487	0.383835	-
FZD4	53.4418	58.4852	47.5861	9.91074	9.66378	13.2144	9.55413	15.2208	23.5256	-2.26865	0.641583	9.28e-18	1.77e-17	Down	-1.71551	0.641583	3.7e-12	6.96e-12	Down	0.553521	0.641583	0.123452	0.150739	-
IL11RA	1339.29	1395.33	1395.06	295.685	268.021	293.306	719.487	768.752	689.566	-2.26822	5.47132	0	0	Down	-0.923277	5.47132	3.58e-87	2.79e-86	-	1.34497	5.47132	7.42e-114	1.68e-112	Up
TMEM130	66.407	57.6517	61.8139	6.84791	9.84545	21.6356	28.451	6.65722	26.6603	-2.26794	0.875728	1.52e-10	2.38e-10	Down	-1.58529	0.875728	2.02e-06	3e-06	Down	0.683048	0.875728	0.0831729	0.104559	-
NFAM1	70.1993	53.0088	61.415	11.361	14.6632	11.9696	22.1008	20.086	25.9826	-2.26787	0.901843	3.57e-21	7.38e-21	Down	-1.43072	0.901843	1.5e-11	2.76e-11	Down	0.837616	0.901843	0.00466108	0.00689825	-
RAB3B	309.9	285.99	308.856	76.8089	52.7844	57.9051	78.9974	96.7249	91.3239	-2.2676	3.05541	7.89e-89	4.53e-88	Down	-1.75861	3.05541	1.82e-62	9.94e-62	Down	0.509054	3.05541	0.000358511	0.000591776	-
WNT7B	122.031	116.935	138.235	22.485	24.4652	31.1133	38.0748	33.879	38.9562	-2.26711	1.81541	7.26e-42	2.21e-41	Down	-1.76226	1.81541	5.44e-30	1.64e-29	Down	0.504998	1.81541	0.0196559	0.0269265	-
LOC107985381	52.4558	49.1283	58.1468	9.55125	9.68229	13.6813	17.5012	13.4573	15.2612	-2.26507	0.630465	1.45e-19	2.89e-19	Down	-1.78005	0.630465	1.8e-14	3.65e-14	Down	0.485372	0.630465	0.164235	0.196696	-
SV2B	135.692	159.786	140.974	21.1786	34.8542	34.7977	58.8828	49.4857	57.9165	-2.26097	2.10874	9.19e-45	2.93e-44	Down	-1.39049	2.10874	1.34e-22	3.41e-22	Down	0.870679	2.10874	7.46e-06	1.41e-05	-
GPR37L1	96.5394	76.287	87.6501	19.3319	9.91763	24.8255	29.3457	22.2217	45.3332	-2.26039	1.37777	2.62e-19	5.21e-19	Down	-1.4234	1.37777	4.94e-10	8.57e-10	Down	0.837309	1.37777	0.00356788	0.00533046	-
SLC28A2	143.617	148.979	150.963	31.4891	28.3468	32.475	37.851	54.8826	36.1543	-2.25969	2.04047	1.67e-49	5.73e-49	Down	-1.78031	2.04047	4.19e-36	1.45e-35	Down	0.4795	2.04047	0.0155006	0.0215332	-
OVGP1	132.986	98.8751	141.304	33.1482	15.956	28.5247	39.052	37.0547	31.0748	-2.25968	1.79371	9.77e-27	2.27e-26	Down	-1.79634	1.79371	3.16e-19	7.33e-19	Down	0.463477	1.79371	0.0695003	0.0884045	-
KCNJ5	152.933	167.034	139.999	29.0803	31.3297	35.4628	50.0074	46.7306	51.948	-2.25793	2.12541	9.09e-50	3.14e-49	Down	-1.62675	2.12541	3.84e-32	1.21e-31	Down	0.631326	2.12541	0.000948554	0.00150469	-
SMIM31	162.115	154.561	164.359	46.5202	31.6449	22.1277	50.6339	41.641	37.7546	-2.25716	2.13358	7.47e-46	2.42e-45	Down	-1.88412	2.13358	7.94e-36	2.74e-35	Down	0.373127	2.13358	0.0729619	0.0925229	-
SLC24A4	246.398	263.535	240.852	53.9549	60.7148	42.4094	87.2948	89.4593	77.0593	-2.25437	2.83563	7.28e-80	3.72e-79	Down	-1.56341	2.83563	4.65e-48	2.02e-47	Down	0.691058	2.83563	3.02e-06	5.92e-06	-
TCF23	479.459	439.043	442.814	99.3214	102.978	83.0915	114.976	102.374	113.268	-2.25195	3.58793	3.82e-134	3.43e-133	Down	-2.03998	3.58793	1.59e-117	1.81e-116	Down	0.21199	3.58793	0.0797689	0.100567	-
SCN1B	196.524	193.086	204.996	49.1468	42.4325	33.1958	62.7558	80.2456	65.7785	-2.24874	2.51762	1.37e-65	5.85e-65	Down	-1.50818	2.51762	1.33e-37	4.76e-37	Down	0.74069	2.51762	6.49e-06	1.23e-05	-
PLEKHG5	219.276	238.94	202.448	38.5051	57.5442	42.7716	141.116	141.341	136.349	-2.2482	2.92523	8.78e-67	3.82e-66	Down	-0.657278	2.92523	2.58e-10	4.52e-10	-	1.59111	2.92523	1.68e-30	8.8e-30	Up
LOC105371063	183.824	182.729	202.858	41.4989	31.5161	46.5597	64.7667	51.4243	64.2182	-2.24778	2.42197	1.42e-59	5.61e-59	Down	-1.65612	2.42197	2.25e-39	8.31e-39	Down	0.591768	2.42197	0.000677638	0.00109103	-
ADAMTS17	157.888	136.237	135.04	31.1044	30.4699	28.5229	145.958	154.629	121.036	-2.24626	2.57538	4.78e-43	1.48e-42	Down	-0.025017	2.57538	0.839643	0.854635	-	2.22159	2.57538	4.97e-44	3.61e-43	Up
PROKR2	27.8557	29.5446	32.1249	10.7942	3.53552	4.23708	9.63505	4.97669	11.9787	-2.24533	-0.115796	3.91e-11	6.24e-11	Down	-1.73671	-0.115796	3.91e-08	6.26e-08	Down	0.509246	-0.115796	0.326562	0.37052	-
LRRC7	633.58	540.322	604.021	127.686	115.252	131.724	178.085	160.175	154.681	-2.24505	4.01059	5.33e-133	4.73e-132	Down	-1.84971	4.01059	6.06e-100	5.67e-99	Down	0.395363	4.01059	0.000331883	0.000549813	-
DHH	71.1192	55.2232	52.1657	14.0536	12.5806	10.6815	11.239	14.4184	11.8822	-2.24474	0.700583	4.2e-19	8.29e-19	Down	-2.23642	0.700583	4.2e-19	9.69e-19	Down	0.00831432	0.700583	1	1	-
CPA4	102.176	81.072	85.6357	21.674	16.7634	18.0677	28.2858	30.7445	21.1624	-2.24133	1.35129	2.62e-28	6.32e-28	Down	-1.7398	1.35129	6e-20	1.42e-19	Down	0.501738	1.35129	0.0580651	0.0746414	-
C8orf86	76.5313	71.2282	69.9588	5.40706	18.4526	21.9791	37.9041	22.7695	23.1869	-2.2406	1.1463	4.83e-19	9.52e-19	Down	-1.3724	1.1463	1.09e-09	1.87e-09	Down	0.868601	1.1463	0.00304643	0.00458194	-
MARVELD2	304.844	260.831	286.245	62.5149	66.2775	51.2313	121.776	91.6727	114.178	-2.23981	3.06352	1.77e-71	8.13e-71	Down	-1.37739	3.06352	1.35e-34	4.55e-34	Down	0.862527	3.06352	2.39e-09	5.64e-09	-
ARPP21	34.4517	37.8301	39.4541	8.87224	8.61958	5.85914	10.5646	14.3107	10.5803	-2.23958	0.18923	2.08e-14	3.65e-14	Down	-1.6455	0.18923	8.09e-10	1.39e-09	Down	0.594656	0.18923	0.167589	0.200448	-
SCUBE1	125.256	111.275	108.438	19.7101	25.2202	27.8191	42.7253	46.069	36.9671	-2.23889	1.76436	1.4e-38	4.02e-38	Down	-1.45217	1.76436	1.39e-21	3.44e-21	Down	0.786958	1.76436	0.000219817	0.000370235	-
TMEM184A	96.3359	108.843	126.439	24.7731	24.6081	20.7058	44.0551	34.2542	36.6745	-2.23637	1.69378	1.48e-32	3.85e-32	Down	-1.52549	1.69378	3.25e-19	7.54e-19	Down	0.711104	1.69378	0.00208782	0.00320095	-
SMIM17	92.4418	84.0748	86.2758	23.093	13.5493	18.8552	54.7493	30.6266	24.9627	-2.23512	1.43892	1.22e-19	2.45e-19	Down	-1.2497	1.43892	1.64e-08	2.66e-08	Down	0.985779	1.43892	0.000422496	0.000692638	-
ZSWIM1	446.422	440.558	496.219	89.0627	108.037	96.6374	163.64	181.446	160.055	-2.2342	3.74122	1.13e-122	9.13e-122	Down	-1.45266	3.74122	8.49e-65	4.82e-64	Down	0.781599	3.74122	2.66e-12	7.28e-12	-
NRCAM	20.2636	21.2995	27.9979	6.18027	5.59137	2.72692	11.6406	9.59961	9.14995	-2.23217	-0.308046	2.61e-09	3.93e-09	Down	-1.18463	-0.308046	0.000265708	0.000358059	Down	1.04895	-0.308046	0.0215882	0.0294364	Up
SYN1	61.0481	55.7104	66.9211	9.30246	16.2574	13.2863	26.5668	27.504	31.274	-2.23038	0.988467	1.3e-21	2.72e-21	Down	-1.10172	0.988467	2.15e-08	3.48e-08	Down	1.12922	0.988467	3.72e-05	6.69e-05	Up
TBC1D3	39.2779	33.529	15.291	0	18.9362	0	45.4005	19.7044	24.6686	-2.22943	0.415143	3.05e-07	4.28e-07	Down	0.0246833	0.415143	1	1	-	2.25582	0.415143	1.09e-07	2.35e-07	Up
MPL	151.702	119.288	119.238	32.7317	27.9838	22.1851	40.4386	35.3833	39.0746	-2.22883	1.86786	1.83e-35	5e-35	Down	-1.75998	1.86786	1.75e-25	4.78e-25	Down	0.468975	1.86786	0.035743	0.0473838	-
SH2D3A	1576.47	1607.91	1507.28	330.243	338.966	331.965	573.797	599.2	551.981	-2.22798	5.51337	0	0	Down	-1.44334	5.51337	2.13e-221	6.77e-220	Down	0.784655	5.51337	6.94e-39	4.45e-38	-
SETD6	1424.68	1432.88	1330	301.286	293.435	299.164	357.074	343.114	345.286	-2.22732	5.22711	0	0	Down	-2.00146	5.22711	0	0	Down	0.225864	5.22711	0.00124014	0.00194623	-
LOC102724250	327.746	356.002	353	70.5767	81.7729	68.9148	144.268	109.24	122.893	-2.22665	3.32633	3.64e-97	2.27e-96	Down	-1.46117	3.32633	1.08e-52	5.07e-52	Down	0.765558	3.32633	1.45e-09	3.48e-09	-
ZNF660	156.538	167.327	132.909	23.9792	40.0791	33.2883	38.0989	47.4487	43.9536	-2.22641	2.07941	5.85e-40	1.72e-39	Down	-1.81533	2.07941	2.67e-30	8.14e-30	Down	0.411183	2.07941	0.0522404	0.0676934	-
CRHR2	52.4683	49.2636	48.3617	15.0185	7.79308	8.92916	18.5164	6.80904	10.461	-2.22631	0.5014	9.07e-17	1.69e-16	Down	-2.05684	0.5014	3.6e-15	7.47e-15	Down	0.16961	0.5014	0.648499	0.689698	-
HIF3A	194.808	175.57	185.701	28.5702	44.1132	45.8972	60.921	61.5142	54.1537	-2.22592	2.39176	3.76e-59	1.48e-58	Down	-1.65221	2.39176	2.18e-39	8.06e-39	Down	0.57382	2.39176	0.00100924	0.00159656	-
SHROOM4	77.7801	69.0307	88.1803	14.2272	15.549	20.1724	27.7194	23.3716	29.2023	-2.22514	1.21211	8.78e-26	2.01e-25	Down	-1.54425	1.21211	7.04e-16	1.49e-15	Down	0.681194	1.21211	0.0110167	0.0155874	-
IMMP2L	1204.53	1293.16	1252.49	273.519	254	274.417	423.431	401.943	451.57	-2.22508	5.1614	1.43229630729377e-319	4.81987717063011e-318	Down	-1.55424	5.1614	1.52e-201	4.05e-200	Down	0.670862	5.1614	2.74e-22	1.11e-21	-
LILRB3	225.068	235.33	223.254	40.6919	61.2988	44.0054	92.2176	99.6291	102.689	-2.22505	2.7969	2.96e-74	1.41e-73	Down	-1.21377	2.7969	3.32e-31	1.03e-30	Down	1.01141	2.7969	1.81e-12	4.98e-12	Up
SCN2B	21.9633	22.9462	38.7861	6.9139	8.4654	2.25161	16.4375	3.94249	15.0933	-2.22343	-0.084853	1.72e-07	2.43e-07	Down	-1.23111	-0.084853	0.00105119	0.00137303	Down	0.993444	-0.084853	0.0515514	0.066853	-
PNMA2	202.39	196.061	189.884	33.3263	48.2766	44.2156	44.1465	48.1309	58.8563	-2.222	2.40941	1.59e-64	6.72e-64	Down	-1.95754	2.40941	1.55e-54	7.46e-54	Down	0.264517	2.40941	0.153723	0.184901	-
FCAR	373.928	384.777	405.7	94.5532	77.0191	77.9178	116.077	123.79	138.159	-2.22072	3.45506	9.77e-118	7.45e-117	Down	-1.62217	3.45506	9.99e-76	6.63e-75	Down	0.598607	3.45506	5.25e-07	1.08e-06	-
MEP1B	52.8128	42.7853	51.7031	12.1566	9.85103	9.28299	9.12931	11.291	19.5389	-2.21945	0.510279	2.27e-16	4.17e-16	Down	-1.87103	0.510279	2.31e-13	4.51e-13	Down	0.348692	0.510279	0.374545	0.420453	-
ENAH	381.775	362.398	357.162	86.6638	78.223	71.2139	117.226	115.623	128.274	-2.21922	3.37806	3.83e-122	3.06e-121	Down	-1.60708	3.37806	1.4e-78	9.63e-78	Down	0.612204	3.37806	2.95e-07	6.19e-07	-
TFPI	106.657	102.059	98.3377	27.4802	24.1284	14.0216	33.1411	33.7304	32.7637	-2.21875	1.56587	7.1e-35	1.92e-34	Down	-1.61936	1.56587	3.58e-23	9.23e-23	Down	0.599598	1.56587	0.00925555	0.0132186	-
PTK6	164.286	192.095	149.816	26.1783	39.0959	43.1928	63.1593	32.372	36.429	-2.2185	2.20181	1.12e-26	2.6e-26	Down	-1.93672	2.20181	8.71e-22	2.16e-21	Down	0.281842	2.20181	0.243283	0.283123	-
LOC101928841	137.649	125.124	137.35	25.4709	30.6725	29.5153	47.7888	44.359	31.9967	-2.2183	1.92143	5.55e-44	1.75e-43	Down	-1.68515	1.92143	2e-30	6.12e-30	Down	0.533296	1.92143	0.00883888	0.0126536	-
NLGN1	58.3986	49.1067	46.663	12.5871	9.40065	10.8075	25.2288	14.1655	11.8415	-2.21806	0.630403	1.18e-16	2.18e-16	Down	-1.58189	0.630403	1.8e-10	3.18e-10	Down	0.636596	0.630403	0.0706854	0.0898169	-
SPINK2	352.846	360.14	371.888	81.0078	80.9663	70.9868	359.468	363.849	332.389	-2.2176	3.89656	4.36e-122	3.48e-121	Down	-0.0395717	3.89656	0.570721	0.596898	-	2.17817	3.89656	1.58e-123	3.95e-122	Up
TPM2	340.91	358.445	327.706	69.5079	88.868	62.3414	237.306	250.566	272.747	-2.21664	3.64633	6.32e-99	4.01e-98	Down	-0.433101	3.64633	1.62e-07	2.54e-07	-	1.78367	3.64633	1.31e-60	1.31e-59	Up
LONRF3	103.85	98.7633	80.9539	16.4377	31.0122	13.3027	36.1768	25.0989	38.9609	-2.21652	1.48404	1.7e-22	3.63e-22	Down	-1.49668	1.48404	6.81e-13	1.31e-12	Down	0.720101	1.48404	0.006397	0.00931032	-
FCMR	3499.48	3558.97	3588.92	773.034	766.073	752.274	4432.04	4476.54	4558.15	-2.21608	7.38093	0	0	Down	0.338813	7.38093	2.5e-29	7.45e-29	-	2.55491	7.38093	0	0	Up
NPDC1	6501.1	6576.43	6783.38	1290.89	1532.52	1454.7	1621.03	1841.7	1583.47	-2.21481	7.5064	0	0	Down	-1.97659	7.5064	9.56e-277	4.75e-275	Down	0.238221	7.5064	4.47e-05	8e-05	-
PIGR	117.099	92.6369	106.9	19.1463	31.9419	16.8467	23.7501	25.8252	17.1952	-2.21454	1.49065	5.49e-28	1.31e-27	Down	-2.23877	1.49065	1.41e-28	4.11e-28	Down	-0.0242408	1.49065	0.938343	0.954217	-
REPS2	81.5346	100.196	85.867	23.7906	18.6269	15.0263	22.9313	30.9355	23.5347	-2.2124	1.342	4.19e-28	1e-27	Down	-1.78511	1.342	5.39e-21	1.31e-20	Down	0.427469	1.342	0.110339	0.135755	-
NRXN3	40.2375	44.6497	39.5107	7.71532	10.0954	8.73984	17.8764	16.1199	16.1866	-2.21177	0.412881	1.34e-15	2.41e-15	Down	-1.30302	0.412881	6.99e-08	1.11e-07	Down	0.909458	0.412881	0.0082302	0.0118258	-
C16orf89	23.2313	23.1501	34.4683	7.35607	5.62774	4.16081	10.0134	9.88283	12.6876	-2.21174	-0.145145	1.07e-09	1.63e-09	Down	-1.30103	-0.145145	3.2e-05	4.5e-05	Down	0.911803	-0.145145	0.0438117	0.0574014	-
PLA2G4D	33.8289	39.8917	28.6909	7.60748	8.77934	5.42479	18.814	16.1127	20.7721	-2.21112	0.276846	1.44e-12	2.39e-12	Down	-0.874042	0.276846	0.000518969	0.000689508	-	1.33819	0.276846	0.000142894	0.000244695	Up
LOC112268219	385.1	422.24	361.947	80.1725	87.1654	84.9534	143.334	149.441	146.309	-2.21098	3.51342	5.02e-108	3.51e-107	Down	-1.41243	3.51342	4.73e-56	2.33e-55	Down	0.798621	3.51342	1.5e-11	3.96e-11	-
AGMO	38.1707	35.4493	25.8526	7.94389	6.30682	6.92718	12.4633	14.9896	11.6254	-2.20921	0.110094	9.1e-12	1.48e-11	Down	-1.33802	0.110094	1.54e-06	2.3e-06	Down	0.872037	0.110094	0.0270249	0.0364066	-
PRELP	182.701	186.823	196.77	31.9962	47.9071	42.3291	57.7571	66.0679	61.069	-2.20915	2.42988	3.26e-63	1.35e-62	Down	-1.61296	2.42988	1.97e-41	7.59e-41	Down	0.596307	2.42988	0.000388534	0.000639578	-
ZBTB8A	947.404	869.607	962.85	217.771	205.555	177.929	312.942	304.326	298.594	-2.20795	4.71753	2.67e-214	4.53e-213	Down	-1.60123	4.71753	6.18e-132	8.39e-131	Down	0.60675	4.71753	2.7e-13	7.74e-13	-
ESPN	40.5421	48.5727	41.3591	5.93383	12.5349	9.49681	50.5502	38.8501	35.7405	-2.20789	0.906106	4.95e-15	8.79e-15	Down	-0.060635	0.906106	0.819012	0.835307	-	2.14837	0.906106	1.11e-14	3.39e-14	Up
ST3GAL6	72.2912	44.3348	60.7466	13.3664	9.97338	14.735	30.8144	26.373	23.7845	-2.20743	0.935326	6.86e-17	1.28e-16	Down	-1.12697	0.935326	9.8e-07	1.48e-06	Down	1.08102	0.935326	0.000334538	0.000554072	Up
RHBDL2	63.5417	73.5136	68.3589	8.80139	15.4886	19.9637	23.8629	21.0378	23.4812	-2.20651	1.02276	3.37e-23	7.27e-23	Down	-1.58175	1.02276	6.92e-15	1.42e-14	Down	0.625078	1.02276	0.0322766	0.0430257	-
NLRC5	9408.33	9182.7	9006.44	1966.14	2040.87	1975.94	5345.18	5421.34	5248.9	-2.20549	8.2847	0	0	Down	-0.784998	8.2847	3.13e-157	5.48e-156	-	1.4205	8.2847	0	0	Up
KIF6	155.074	169.802	160.051	41.2054	37.0478	26.5947	39.0259	48.3036	48.0196	-2.20545	2.16279	1.19e-52	4.27e-52	Down	-1.83834	2.16279	2.98e-41	1.14e-40	Down	0.367203	2.16279	0.0583582	0.0750036	-
C6orf141	63.0881	68.4873	84.1533	8.8878	24.4084	13.2887	23.4073	29.4122	25.9119	-2.20395	1.12107	9.67e-20	1.94e-19	Down	-1.44985	1.12107	2.65e-11	4.82e-11	Down	0.754453	1.12107	0.00881415	0.012621	-
PLEKHG4B	55.3594	65.9563	82.1114	11.1795	18.948	13.7488	28.2851	14.2176	18.1701	-2.20378	0.976391	2.25e-17	4.25e-17	Down	-1.73962	0.976391	1.79e-12	3.4e-12	Down	0.464405	0.976391	0.148866	0.179549	-
ZNF665	460.529	459.432	464.53	76.6083	108.881	114.897	137.323	140.318	112.572	-2.20352	3.662	4.88e-113	3.58e-112	Down	-1.82609	3.662	3.38e-86	2.6e-85	Down	0.377464	3.662	0.00166109	0.00257247	-
MFGE8	2625.57	2580.56	2428.96	527.291	588.243	542.503	1368.18	1339.91	1363.55	-2.20288	6.37801	0	0	Down	-0.906837	6.37801	9.17e-109	9.52e-108	-	1.29606	6.37801	1.8e-155	6.43e-154	Up
FRRS1L	311.143	360.465	293.786	54.7761	79.7631	75.131	96.7905	95.2751	85.4494	-2.20138	3.15117	1.47e-67	6.42e-67	Down	-1.79718	3.15117	4.25e-50	1.9e-49	Down	0.40424	3.15117	0.00719368	0.010402	-
TMEM45B	98.7373	71.9087	94.4193	12.5648	20.3055	24.4917	24.5229	32.5969	30.6387	-2.20102	1.37045	1.37e-23	2.99e-23	Down	-1.59003	1.37045	3.24e-15	6.74e-15	Down	0.611232	1.37045	0.023362	0.0316983	-
ANGPT4	45.4132	34.0347	38.0045	11.6598	8.8282	4.73957	21.0596	9.20544	14.4397	-2.20029	0.316496	6.07e-13	1.02e-12	Down	-1.38521	0.316496	6.04e-07	9.19e-07	Down	0.815768	0.316496	0.0369836	0.0489059	-
SLC16A12	37.6814	55.1945	47.2274	10.5667	8.63206	11.0058	22.804	12.755	15.8261	-2.19984	0.540343	9.92e-15	1.75e-14	Down	-1.44158	0.540343	1.6e-08	2.61e-08	Down	0.758793	0.540343	0.0327704	0.0436224	-
FUT1	188.54	203.648	201.568	41.4248	46.5326	41.0252	65.4494	55.2424	49.3981	-2.1998	2.45764	5.19e-66	2.23e-65	Down	-1.80185	2.45764	1.26e-50	5.7e-50	Down	0.398026	2.45764	0.0201943	0.0276384	-
MRAS	36.4147	25.1182	20.5301	0.96276	9.9435	6.70637	10.6416	10.773	12.9523	-2.19936	-0.11369	3.66e-09	5.47e-09	Down	-1.24478	-0.11369	0.000185154	0.000251351	Down	0.955686	-0.11369	0.0444208	0.0581476	-
ABLIM1	1851.33	1970.65	1955.97	417.035	424.045	419.37	3128.71	3206.6	3155.25	-2.1966	6.70918	0	0	Down	0.715583	6.70918	5.06e-91	4.16e-90	-	2.91221	6.70918	0	0	Up
AGBL1	33.1993	35.7559	32.2413	6.73526	10.9396	4.13541	5.77505	5.81551	8.14222	-2.1948	-0.0514199	1.99e-12	3.29e-12	Down	-2.33502	-0.0514199	2.43e-13	4.73e-13	Down	-0.14042	-0.0514199	0.882342	0.905203	-
TRIM72	633.81	688.795	717.977	157.318	137.155	151.011	234.388	222.322	229.667	-2.19478	4.27959	6.73e-170	8.29e-169	Down	-1.57173	4.27959	1.55e-103	1.51e-102	Down	0.623084	4.27959	3.28e-11	8.53e-11	-
FGFR3	29.9063	32.5065	25.5197	4.65315	5.69141	8.59526	7.58669	5.66852	6.61356	-2.19191	-0.198666	4.56e-11	7.25e-11	Down	-2.12349	-0.198666	1.24e-10	2.21e-10	Down	0.0685005	-0.198666	1	1	-
VSTM4	318.256	277.585	290.718	63.3767	48.9162	81.5342	93.3974	94.3639	95.278	-2.19098	3.06262	1.64e-72	7.67e-72	Down	-1.64553	3.06262	7.15e-48	3.09e-47	Down	0.545515	3.06262	0.000163082	0.000277647	-
GRIP1	108.379	85.2026	88.3737	17.6788	23.8715	19.9037	62.9368	45.3429	55.8093	-2.19021	1.68562	1.33e-27	3.16e-27	Down	-0.778819	1.68562	2.61e-06	3.87e-06	-	1.4118	1.68562	1.27e-10	3.21e-10	Up
ANKRD40CL	100.066	68.2642	72.865	13.1484	18.7162	20.7136	44.2282	39.9944	33.3036	-2.18948	1.3867	3.92e-21	8.09e-21	Down	-1.03457	1.3867	2.78e-07	4.3e-07	Down	1.15533	1.3867	6.44e-06	1.23e-05	Up
OLFML1	32.234	22.5181	26.811	8.62533	6.90249	2.04017	3.76849	6.82858	5.81965	-2.18888	-0.317882	8e-10	1.22e-09	Down	-2.28349	-0.317882	2.93e-10	5.11e-10	Down	-0.0947816	-0.317882	0.871541	0.895512	-
C5AR1	25.3583	32.7151	30.505	8.0723	8.62699	2.49187	12.7498	14.7298	12.2892	-2.18557	0.0139422	8.05e-11	1.27e-10	Down	-1.14842	0.0139422	6.53e-05	9.06e-05	Down	1.03821	0.0139422	0.00875894	0.0125446	Up
SKIDA1	40.3869	53.9621	48.6367	11.0421	6.94215	13.1519	30.8332	21.6225	13.5994	-2.18541	0.654363	5.29e-14	9.16e-14	Down	-1.11082	0.654363	9.07e-06	1.31e-05	Down	1.07527	0.654363	0.00115096	0.00181143	Up
ZNF844	666.078	598.149	582.596	163.888	112.012	130.206	210.172	225.441	224.207	-2.18382	4.15697	2.12e-114	1.57e-113	Down	-1.48428	4.15697	2.76e-62	1.5e-61	Down	0.699574	4.15697	8.18e-11	2.09e-10	-
FAM106B	54.9706	61.9698	42.6423	15.0712	11.8599	7.90431	14.0023	20.0471	10.9535	-2.18283	0.634274	6.75e-16	1.23e-15	Down	-1.81763	0.634274	1.64e-12	3.12e-12	Down	0.365451	0.634274	0.359452	0.404472	-
SRGAP1	350.865	333.399	331.096	86.7947	61.0423	75.4029	122.694	106.09	124.972	-2.18266	3.28776	1.95e-101	1.27e-100	Down	-1.51974	3.28776	1.17e-60	6.19e-60	Down	0.662988	3.28776	1.34e-07	2.86e-07	-
SUPT20HL2	118.042	106.915	101.192	29.9121	16.6987	24.9071	29.6788	35.1184	34.2654	-2.18187	1.63435	1.88e-34	5.04e-34	Down	-1.71434	1.63435	6.57e-25	1.77e-24	Down	0.467687	1.63435	0.0373178	0.0493084	-
CFD	167.197	168.773	195.811	42.7867	43.6289	30.5098	59.7537	56.7668	51.6558	-2.18168	2.33479	5.04e-51	1.77e-50	Down	-1.65881	2.33479	8.07e-35	2.73e-34	Down	0.522969	2.33479	0.00392155	0.005843	-
FCGRT	275.311	309.589	304.773	59.0963	69.5684	67.4042	160.603	169.136	157.777	-2.18058	3.28595	2.43e-92	1.44e-91	Down	-0.868001	3.28595	4.9e-23	1.25e-22	-	1.3127	3.28595	2.2e-28	1.08e-27	Up
ABCC9	1844.08	1859.07	1891.54	419.553	358.201	457.205	603.597	569.005	608.897	-2.17921	5.72821	0	0	Down	-1.65077	5.72821	9.62e-240	3.68e-238	Down	0.528457	5.72821	2.25e-17	7.66e-17	-
ADAMTS4	424.14	421.697	471.074	114.452	78.2057	97.8009	168.092	178.003	143.675	-2.17906	3.68537	2.12e-91	1.25e-90	Down	-1.42636	3.68537	1.22e-47	5.25e-47	Down	0.752757	3.68537	5.45e-10	1.33e-09	-
AMN1	451.407	437.874	418.918	85.5324	112.495	90.5855	201.258	156.571	190.483	-2.17902	3.7211	2.26e-102	1.49e-101	Down	-1.25382	3.7211	9.22e-44	3.69e-43	Down	0.925267	3.7211	6.02e-16	1.94e-15	-
PCP2	54.4635	47.4259	63.0785	10.3044	10.4655	15.3579	25.6532	36.3477	29.275	-2.17869	0.925217	3.82e-18	7.37e-18	Down	-0.850812	0.925217	4.95e-05	6.91e-05	-	1.32855	0.925217	2.24e-06	4.44e-06	Up
NYAP2	165.027	161.017	188.647	39.1377	41.2292	33.064	56.228	57.3332	50.9601	-2.1781	2.29242	2.11e-52	7.56e-52	Down	-1.64323	2.29242	1.75e-35	5.98e-35	Down	0.534975	2.29242	0.00305038	0.00458737	-
FAAH	58.3924	70.7087	82.0566	20.8618	16.1922	9.339	25.5405	29.3948	37.0469	-2.1774	1.16161	1.14e-19	2.29e-19	Down	-1.19587	1.16161	1.45e-08	2.37e-08	Down	0.981956	1.16161	0.00040017	0.000657667	-
RHBDL3	177.303	197.55	170.823	43.8758	46.751	29.8028	37.4652	42.6133	39.7964	-2.17652	2.27093	4.36e-52	1.55e-51	Down	-2.18299	2.27093	1.78e-52	8.3e-52	Down	-0.00647739	2.27093	1	1	-
TAS2R4	128.849	108.854	97.1119	17.5733	24.8306	31.4843	60.7788	35.0065	49.7524	-2.17476	1.79805	9.75e-24	2.14e-23	Down	-1.20022	1.79805	5.99e-10	1.04e-09	Down	0.97481	1.79805	4.34e-05	7.77e-05	-
COLCA1	71.55	69.086	64.2861	10.0087	23.5412	11.6382	22.1852	26.5551	25.7858	-2.17257	1.053	5.86e-22	1.23e-21	Down	-1.4538	1.053	6.86e-13	1.32e-12	Down	0.719114	1.053	0.0103119	0.0146467	-
NLRP10	104.952	114.297	80.5551	27.1239	18.4018	20.6897	30.4762	29.9676	38.7183	-2.17185	1.54638	2.08e-25	4.71e-25	Down	-1.59229	1.54638	1.41e-16	3.05e-16	Down	0.579758	1.54638	0.0209188	0.0285679	-
UBE2L5	60.8382	47.9769	56.8069	11.444	8.51694	16.4867	26.9449	19.6906	15.3074	-2.17116	0.772926	2.19e-17	4.14e-17	Down	-1.41273	0.772926	8.15e-10	1.4e-09	Down	0.758884	0.772926	0.0148034	0.020621	-
LOC728392	767.828	806.722	792.917	148.921	190.671	186.194	658.148	714.239	714.181	-2.17057	4.96042	2.84e-212	4.77e-211	Down	-0.18238	4.96042	0.00073473	0.000967906	-	1.98825	4.96042	1.43e-178	6.4e-177	Up
TRPM1	23.8934	33.0072	28.7053	6.12609	6.55085	6.06259	9.47398	6.42864	13.5858	-2.16922	-0.117748	1.84e-10	2.87e-10	Down	-1.52629	-0.117748	1.09e-06	1.64e-06	Down	0.643692	-0.117748	0.17266	0.206048	-
CUX2	240.135	272.774	260.026	56.4458	55.2821	59.9165	54.9549	48.5292	52.4546	-2.16893	2.74709	5.72e-78	2.86e-77	Down	-2.30706	2.74709	2.56e-84	1.92e-83	Down	-0.138151	2.74709	0.43551	0.482057	-
ZBTB46	270.748	314.102	299.102	62.1999	72.6173	61.5754	112.886	110.076	103.593	-2.16876	3.11329	4.43e-84	2.39e-83	Down	-1.4362	3.11329	2.63e-46	1.1e-45	Down	0.732644	3.11329	3.74e-08	8.24e-08	-
MAP1LC3C	88.4741	105.094	94.2712	24.2857	17.9825	21.5088	24.2747	31.5522	10.1055	-2.16699	1.38722	1.79e-23	3.9e-23	Down	-2.1211	1.38722	8.16e-23	2.08e-22	Down	0.0459029	1.38722	0.87755	0.901126	-
SPACA6	162.149	171.483	164.348	41.7553	37.5167	31.4049	69.8466	47.8372	69.3557	-2.16568	2.30299	1.34e-49	4.6e-49	Down	-1.41105	2.30299	4.84e-27	1.37e-26	Down	0.754785	2.30299	2.14e-05	3.92e-05	-
LMX1B	122.227	106.047	90.6763	27.3568	19.0972	24.2908	34.6192	34.7667	42.4092	-2.16563	1.65187	3.22e-29	7.88e-29	Down	-1.5086	1.65187	1.23e-17	2.72e-17	Down	0.657233	1.65187	0.00535001	0.00785457	-
LRRC2	324.04	280.085	271.88	73.5693	66.8772	54.4832	96.0994	92.9801	83.6188	-2.1653	3.04122	5.4e-70	2.44e-69	Down	-1.68195	3.04122	1.71e-48	7.48e-48	Down	0.483416	3.04122	0.00108191	0.00170784	-
DOC2B	61.7696	48.1039	68.5058	19.5406	5.82892	14.0986	19.7052	14.8603	17.2982	-2.16495	0.794906	2.25e-16	4.14e-16	Down	-1.77415	0.794906	1.27e-12	2.43e-12	Down	0.391043	0.794906	0.264901	0.305993	-
ZNF446	648.597	629.02	697.306	132.239	156.858	151.286	220.593	276.463	242.795	-2.16414	4.27445	9.68e-139	9.06e-138	Down	-1.41603	4.27445	8.25e-72	5.21e-71	Down	0.748148	4.27445	2.33e-14	7e-14	-
PBOV1	113.064	94.0885	99.6699	26.045	28.2069	13.9156	42.8859	32.6454	30.4547	-2.16358	1.59318	2.07e-28	4.99e-28	Down	-1.52968	1.59318	1.59e-17	3.52e-17	Down	0.634113	1.59318	0.00768992	0.0110904	-
NOP53	23768.9	23646.1	22705.4	5078.13	5417.98	5161.55	8029.03	8167.4	7575.84	-2.16294	9.43087	0	0	Down	-1.56054	9.43087	0	0	Down	0.602407	9.43087	1.54e-60	1.54e-59	-
FAM124A	73.8576	81.3539	69.58	24.3326	15.637	9.9234	20.418	22.8675	15.2489	-2.16281	1.07998	6.73e-23	1.45e-22	Down	-1.93437	1.07998	1.31e-19	3.06e-19	Down	0.228551	1.07998	0.478047	0.524183	-
FBXL7	26.8448	21.6721	23.2999	7.70282	2.35323	5.6607	17.003	11.2453	3.38165	-2.16275	-0.258888	6.19e-08	8.9e-08	Down	-1.1744	-0.258888	0.000657664	0.000868198	Down	0.98961	-0.258888	0.0463739	0.0605425	-
SMAD9	249.589	259.752	236.63	43.869	68.7642	53.8028	76.7023	77.7662	88.6084	-2.16219	2.828	2.11e-70	9.61e-70	Down	-1.61604	2.828	1.08e-46	4.55e-46	Down	0.546217	2.828	0.000337642	0.000558933	-
RHBG	48.1338	49.6573	56.7009	13.2031	12.3139	8.6954	24.0372	17.209	18.364	-2.16209	0.69282	1.35e-17	2.58e-17	Down	-1.36842	0.69282	1.24e-09	2.12e-09	Down	0.794167	0.69282	0.0104936	0.0148807	-
PTAFR	162.256	170.209	181.043	43.5382	29.5198	41.5484	65.5241	53.9046	46.553	-2.15982	2.29576	1.05e-49	3.61e-49	Down	-1.62753	2.29576	1.17e-33	3.83e-33	Down	0.532396	2.29576	0.00348699	0.00521667	-
PKHD1L1	71.8973	61.2397	72.4587	18.6534	15.2614	11.8082	21.536	19.2594	26.1599	-2.15813	1.02294	9.51e-23	2.04e-22	Down	-1.61192	1.02294	1.96e-15	4.11e-15	Down	0.54648	1.02294	0.0499142	0.0648379	-
PHKG1	122.227	118.61	93.5073	19.9245	33.3853	21.3489	46.8524	33.2424	49.725	-2.15769	1.75559	2.03e-26	4.68e-26	Down	-1.36217	1.75559	1.21e-13	2.39e-13	Down	0.795742	1.75559	0.000706996	0.00113609	-
MS4A7	73.7528	69.3391	67.6134	15.652	20.7573	10.5274	23.033	27.3947	22.834	-2.15696	1.07802	6.03e-24	1.33e-23	Down	-1.51839	1.07802	5.3e-15	1.09e-14	Down	0.638877	1.07802	0.0237658	0.032213	-
NCF1	279.519	280.474	264.763	47.5982	70.6374	66.5291	138.637	165.671	131.076	-2.15639	3.16253	2.78e-72	1.3e-71	Down	-0.921051	3.16253	1.31e-19	3.06e-19	-	1.23547	3.16253	6.93e-21	2.68e-20	Up
CCBE1	258.006	284.563	229.664	55.2706	58.7404	58.9805	76.2895	71.0541	93.7865	-2.15588	2.86471	2.22e-59	8.74e-59	Down	-1.67762	2.86471	3.02e-41	1.16e-40	Down	0.478329	2.86471	0.00299875	0.00451537	-
MAS1	138.076	125.243	132.044	34.7897	28.6511	24.9198	55.5753	40.0272	42.6415	-2.15585	1.95335	9.69e-42	2.94e-41	Down	-1.51291	1.95335	1.04e-25	2.86e-25	Down	0.643102	1.95335	0.00109696	0.00172974	-
AK7	152.005	132.92	114.017	15.8891	39.6037	33.8857	37.9156	37.2432	36.1445	-2.15492	1.89482	1.33e-26	3.08e-26	Down	-1.83821	1.89482	2.83e-21	6.93e-21	Down	0.316794	1.89482	0.201124	0.236853	-
CD300LG	90.8925	95.547	90.7858	25.2668	22.6959	13.9816	31.5555	35.8763	30.7566	-2.15491	1.46313	5.01e-31	1.26e-30	Down	-1.49377	1.46313	6.1e-19	1.4e-18	Down	0.661376	1.46313	0.00404976	0.00602589	-
AICDA	76.6023	56.5872	71.4864	25.8425	6.96936	12.9063	15.9595	14.2932	16.067	-2.15335	0.917382	3.06e-16	5.61e-16	Down	-2.13402	0.917382	6.33e-16	1.34e-15	Down	0.0193393	0.917382	1	1	-
ADGRL2	68.6812	51.4119	54.0724	9.2445	13.6021	15.9956	31.1189	26.0034	18.1512	-2.15317	0.896362	2.74e-17	5.16e-17	Down	-1.20545	0.896362	6.79e-08	1.08e-07	Down	0.948221	0.896362	0.00162472	0.00251839	-
SH3D19	95.9143	80.2725	73.2374	22.2061	13.7709	19.7974	20.078	11.5782	27.8909	-2.15252	1.20065	3.86e-21	7.95e-21	Down	-2.05939	1.20065	8.11e-20	1.91e-19	Down	0.0931707	1.20065	0.805248	0.83551	-
C3orf70	75.5459	78.7373	61.5989	17.2092	21.4779	9.60606	35.504	20.267	22.5753	-2.15169	1.12674	3.45e-19	6.83e-19	Down	-1.45798	1.12674	4.28e-11	7.72e-11	Down	0.694027	1.12674	0.0154681	0.0214925	-
LMOD3	300.029	235.131	220.739	55.8037	65.1229	49.0483	97.7429	72.5073	85.1953	-2.15102	2.85952	1.81e-42	5.56e-42	Down	-1.56441	2.85952	5.65e-26	1.56e-25	Down	0.586685	2.85952	0.000827246	0.00132146	-
SGSM1	84.8296	83.6892	113.368	24.2436	26.3365	12.625	35.5053	33.7164	35.5053	-2.15064	1.50396	1.47e-23	3.21e-23	Down	-1.42519	1.50396	3.72e-13	7.22e-13	Down	0.725696	1.50396	0.00409833	0.00609679	-
SLC36A2	152.174	123.936	115.468	27.6959	36.0996	24.1076	42.0481	44.7077	44.3469	-2.1502	1.92553	8.66e-34	2.3e-33	Down	-1.57524	1.92553	1.49e-21	3.68e-21	Down	0.575112	1.92553	0.00846459	0.0121441	-
SGF29	1390.2	1443.81	1374.17	306.492	347.995	294.59	559.008	573.753	532.824	-2.14839	5.39421	0	0	Down	-1.33711	5.39421	5.08e-171	1.02e-169	Down	0.811299	5.39421	6.33e-39	4.07e-38	-
GPRIN2	22.8777	21.219	24.9697	9.38332	2.38518	3.49631	7.19038	9.87799	8.2443	-2.14836	-0.366135	1.11e-08	1.63e-08	Down	-1.43309	-0.366135	2.49e-05	3.52e-05	Down	0.716288	-0.366135	0.134512	0.163309	-
SCIN	243.333	248.71	268.158	54.4257	62.3616	54.4814	68.0205	72.8257	66.7497	-2.14796	2.80321	2.14e-79	1.09e-78	Down	-1.87089	2.80321	4.27e-66	2.48e-65	Down	0.277114	2.80321	0.0713518	0.0905853	-
PCDHA10	139.08	102.29	114.461	32.724	19.2715	27.9971	37.1166	43.3044	42.8644	-2.14721	1.8032	1.85e-29	4.54e-29	Down	-1.52581	1.8032	5.99e-18	1.34e-17	Down	0.621575	1.8032	0.00587685	0.00859274	-
ASB11	89.8299	57.3591	83.5929	11.8029	19.0055	21.0229	28.1811	17.4628	28.5992	-2.14718	1.17826	2.11e-17	3.99e-17	Down	-1.63151	1.17826	7.4e-12	1.37e-11	Down	0.515897	1.17826	0.100582	0.124422	-
DSG3	199.321	188.802	198.251	49.0606	34.4487	48.561	56.2977	37.4293	51.0997	-2.14666	2.40638	4.12e-58	1.6e-57	Down	-2.01439	2.40638	1.56e-53	7.43e-53	Down	0.132301	2.40638	0.464438	0.511082	-
LILRA5	101.38	73.6794	83.9105	17.352	19.9081	20.9352	27.0243	28.2607	37.323	-2.14565	1.37209	3.75e-24	8.28e-24	Down	-1.4788	1.37209	2.4e-14	4.84e-14	Down	0.667099	1.37209	0.00824686	0.0118461	-
FAM180A	121.699	140.861	112.569	34.3265	31.1115	19.0568	36.2213	41.9841	38.9662	-2.14548	1.8453	1.05e-33	2.78e-33	Down	-1.67558	1.8453	5.61e-24	1.47e-23	Down	0.470032	1.8453	0.0309909	0.0413911	-
C2orf50	408.827	360.495	369.015	78.802	95.9663	82.3372	125.932	130.705	155.307	-2.14464	3.47066	4.99e-92	2.96e-91	Down	-1.46511	3.47066	4.38e-52	2.03e-51	Down	0.679589	3.47066	3.38e-08	7.48e-08	-
SHOX	319.761	323.833	288.417	65.5884	73.5941	71.3091	104.937	94.6576	85.6265	-2.14449	3.12843	4.29e-88	2.43e-87	Down	-1.70687	3.12843	5.25e-64	2.94e-63	Down	0.437665	3.12843	0.00122056	0.00191641	-
DCDC1	75.6602	59.4398	56.5808	14.3051	17.2069	11.5096	22.1462	18.428	22.2021	-2.14437	0.930582	9.39e-20	1.89e-19	Down	-1.60309	0.930582	1.58e-13	3.1e-13	Down	0.541571	0.930582	0.0703287	0.0893895	-
UPB1	116.933	127.556	120.589	39.8224	19.527	22.9285	56.1731	54.2816	40.9178	-2.14408	1.90625	8.09e-33	2.11e-32	Down	-1.26819	1.90625	2.15e-15	4.49e-15	Down	0.876106	1.90625	2.59e-05	4.73e-05	-
RAB36	152.03	105.243	136.611	28.6456	29.7295	30.4513	49.126	57.1029	46.6468	-2.14366	1.98644	6.89e-31	1.74e-30	Down	-1.36309	1.98644	6.33e-16	1.34e-15	Down	0.780761	1.98644	0.000297036	0.00049394	-
GZMM	2341.29	2339.63	2270.88	470.247	558.282	544.93	1016.04	1043.62	1016.26	-2.14335	6.16888	0	0	Down	-1.17621	6.16888	8.32e-187	1.95e-185	Down	0.967151	6.16888	1.11e-83	1.68e-82	-
TRIM58	194.903	210.534	184.306	36.2648	60.2501	36.7617	52.5063	67.7328	68.0705	-2.14311	2.49034	1.99e-46	6.5e-46	Down	-1.6449	2.49034	1.43e-31	4.49e-31	Down	0.498301	2.49034	0.00590246	0.00862923	-
HMGA2	43.9241	46.0669	67.4039	10.6314	10.8321	13.8828	19.8541	22.6621	19.3246	-2.14305	0.727805	3.29e-15	5.88e-15	Down	-1.34281	0.727805	3.24e-08	5.21e-08	Down	0.800724	0.727805	0.0132854	0.0186103	-
IL13RA1	31.9258	33.4554	33.168	7.63415	7.23552	7.17278	9.77989	14.6938	11.7485	-2.14023	0.0858935	3.5e-12	5.75e-12	Down	-1.4339	0.0858935	1.55e-07	2.42e-07	Down	0.707028	0.0858935	0.0758409	0.0959162	-
NEK5	295.562	286.195	271.061	75.3233	54.8537	62.9825	88.1938	78.8194	76.931	-2.1395	2.98154	1.1e-84	5.98e-84	Down	-1.80376	2.98154	5.81e-67	3.43e-66	Down	0.335788	2.98154	0.0197918	0.0271072	-
TLR10	101.098	113.726	108.65	27.2146	25.1187	20.8647	43.0965	38.1936	42.0285	-2.1382	1.70664	3.97e-36	1.1e-35	Down	-1.38899	1.70664	3.48e-20	8.29e-20	Down	0.749435	1.70664	0.000350572	0.0005792	-
LRRC74B	148.841	137.668	132.848	28.6048	36.2627	30.1257	50.9835	47.2579	45.5624	-2.13723	2.03237	5.97e-46	1.94e-45	Down	-1.54079	2.03237	2.39e-29	7.11e-29	Down	0.596586	2.03237	0.00156038	0.00242292	-
STXBP6	23.877	39.4277	31.9655	5.87756	7.86533	7.64602	12.4122	5.31496	6.37204	-2.13654	-0.0606411	4.49e-10	6.93e-10	Down	-1.96809	-0.0606411	5.41e-09	9.01e-09	Down	0.168643	-0.0606411	0.891048	0.912695	-
EPHB3	82.1636	66.5697	66.3485	19.8561	11.9765	16.735	8.52038	7.53613	13.3334	-2.13648	0.890838	2.08e-21	4.32e-21	Down	-2.85387	0.890838	2.22e-30	6.77e-30	Down	-0.717938	0.890838	0.0426561	0.0559317	-
TMEM239	41.2047	54.3177	33.6704	4.64332	13.0227	11.4838	19.7735	13.546	16.3468	-2.13529	0.45707	2.09e-12	3.45e-12	Down	-1.37261	0.45707	5.81e-07	8.84e-07	Down	0.763245	0.45707	0.0443269	0.0580419	-
STAR	71.7205	87.0727	74.9465	20.3046	18.6154	14.0039	25.1182	32.9571	22.2186	-2.13506	1.22082	2.86e-24	6.35e-24	Down	-1.53773	1.22082	1.14e-15	2.41e-15	Down	0.597586	1.22082	0.023544	0.0319386	-
GCM1	34.3554	53.0135	46.598	6.48273	10.7764	13.014	8.98672	8.29332	11.0457	-2.13362	0.340912	1.26e-13	2.16e-13	Down	-2.22706	0.340912	2.06e-14	4.17e-14	Down	-0.0935446	0.340912	0.904198	0.923684	-
LRRC36	37.0545	49.6006	52.4303	8.35584	9.50896	13.5687	14.5765	14.6736	16.982	-2.1334	0.508232	7.67e-15	1.36e-14	Down	-1.58195	0.508232	4.37e-10	7.6e-10	Down	0.551847	0.508232	0.112661	0.138393	-
EBF1	118.186	95.3512	96.3728	19.6651	24.3136	26.3501	31.9894	31.3604	51.1807	-2.13338	1.63494	1.56e-25	3.54e-25	Down	-1.43277	1.63494	1.35e-14	2.75e-14	Down	0.700836	1.63494	0.00327768	0.00491577	-
SV2C	94.0616	58.5296	86.7828	20.0186	17.6779	16.569	25.5305	39.244	36.1147	-2.13316	1.32522	2.04e-18	3.96e-18	Down	-1.24358	1.32522	1.77e-08	2.88e-08	Down	0.889917	1.32522	0.00127492	0.00199773	-
RTN4RL2	37.6185	28.4485	30.9136	4.62773	7.61814	9.5437	15.1216	18.9918	21.8303	-2.13316	0.240028	1.4e-11	2.27e-11	Down	-0.787357	0.240028	0.00231973	0.00296955	-	1.34692	0.240028	0.000143436	0.000245559	Up
DENND5B	170.785	164.416	158.235	32.9701	40.0108	39.1943	56.6805	61.1419	54.473	-2.13299	2.26874	2.97e-55	1.1e-54	Down	-1.51536	2.26874	9.7e-35	3.28e-34	Down	0.617752	2.26874	0.000296992	0.000493929	-
RANBP3L	40.6454	46.2867	37.4158	11.8518	5.51715	10.6746	10.1358	11.6389	14.9536	-2.13279	0.323787	4.52e-14	7.85e-14	Down	-1.74843	0.323787	3.91e-11	7.06e-11	Down	0.384682	0.323787	0.348602	0.393098	-
TNFSF12-TNFSF13	61.1275	0.984716	85.5968	34.3996	0	0	68.7734	0	3.78618	-2.13097	0.729154	7.45e-09	1.1e-08	Down	-1.05365	0.729154	0.0020712	0.00265732	Down	1.07795	0.729154	0.00502887	0.00741105	Up
ANKS4B	157.602	154.457	186.269	32.8599	36.6163	44.1007	34.979	51.74	42.4413	-2.12987	2.19246	6.15e-42	1.87e-41	Down	-1.94483	2.19246	9.96e-37	3.5e-36	Down	0.185078	2.19246	0.389842	0.435739	-
ZFP42	153.375	145.41	145.167	39.9927	28.5606	32.5639	45.0767	51.3659	26.7662	-2.12949	2.04804	1.3e-38	3.73e-38	Down	-1.84639	2.04804	7.81e-32	2.46e-31	Down	0.283171	2.04804	0.186606	0.221154	-
LRG1	173.552	200.838	160.643	35.5957	41.295	45.135	52.5759	47.681	54.7174	-2.12931	2.32481	7.65e-47	2.52e-46	Down	-1.78518	2.32481	9.07e-37	3.2e-36	Down	0.344197	2.32481	0.0658252	0.0839639	-
PROM2	131.479	128.184	142.095	22.3695	30.273	38.9338	45.8889	44.7568	55.5486	-2.12917	1.9944	1.89e-40	5.6e-40	Down	-1.4558	1.9944	9.15e-24	2.39e-23	Down	0.673541	1.9944	0.000687196	0.00110589	-
SIGLEC9	55.179	73.9645	58.0825	20.0599	16.1568	6.31	23.3025	30.6297	28.174	-2.12914	1.00639	3e-17	5.64e-17	Down	-1.18576	1.00639	9.45e-08	1.49e-07	Down	0.943832	1.00639	0.00109615	0.001729	-
VENTX	103.94	84.7195	95.6445	20.078	24.4393	20.1486	38.8587	32.9557	26.2169	-2.1289	1.49189	1.05e-28	2.54e-28	Down	-1.53177	1.49189	3.29e-18	7.43e-18	Down	0.59734	1.49189	0.0129608	0.0181748	-
GPR82	444.467	436.873	391.221	77.5511	93.8301	119.353	125.33	131.265	112.003	-2.1288	3.56069	1.37e-82	7.3e-82	Down	-1.78653	3.56069	1.59e-63	8.81e-63	Down	0.342297	3.56069	0.00916655	0.0130986	-
MYO10	62.7084	86.6774	75.1389	13.8878	19.4805	17.6872	25.8959	18.1591	44.843	-2.12809	1.21653	1.41e-15	2.54e-15	Down	-1.33312	1.21653	5.07e-08	8.08e-08	Down	0.795302	1.21653	0.00842828	0.0120946	-
SYCE1L	106.045	124.062	112.286	21.0235	30.522	26.5827	48.3338	47.9914	32.4427	-2.12707	1.78279	7.26e-33	1.89e-32	Down	-1.40892	1.78279	1.99e-18	4.53e-18	Down	0.718354	1.78279	0.000703894	0.00113152	-
PYGM	140.763	157.265	136.943	35.8286	31.3596	32.2283	41.5483	53.154	65.5671	-2.12494	2.11157	8.3e-40	2.43e-39	Down	-1.43832	2.11157	8.53e-23	2.17e-22	Down	0.686774	2.11157	0.000386447	0.000636379	-
C1orf210	65.7865	54.7387	50.3603	16.4548	15.0848	7.36992	13.7387	25.1599	13.5462	-2.12323	0.758499	5.29e-16	9.63e-16	Down	-1.6966	0.758499	1.11e-11	2.05e-11	Down	0.426897	0.758499	0.220143	0.257599	-
SLC1A2	92.2049	89.8852	81.1427	22.4321	18.9468	18.7085	22.2123	30.8882	24.1382	-2.12311	1.33615	2.18e-28	5.25e-28	Down	-1.76331	1.33615	1.72e-22	4.36e-22	Down	0.359947	1.33615	0.165889	0.198523	-
LOC102725180	25.521	25.1867	36.4263	6.58145	6.62072	6.52127	11.4608	7.57985	8.53449	-2.12141	-0.114449	2.81e-10	4.35e-10	Down	-1.64641	-0.114449	1.81e-07	2.83e-07	Down	0.475558	-0.114449	0.337747	0.382063	-
IFITM1	36400.6	36124.8	36301.8	8103.7	8561.11	8354.26	11695	11755.3	11751.2	-2.12094	10.059	0	0	Down	-1.62832	10.059	0	0	Down	0.492626	10.059	1.44e-78	2.03e-77	-
ATAD3C	246.641	249.341	220.854	46.6779	56.3703	61.7199	90.7674	70.3057	83.8331	-2.11872	2.79365	3.48e-64	1.46e-63	Down	-1.54779	2.79365	8.5e-41	3.23e-40	Down	0.571014	2.79365	0.000194499	0.0003291	-
DNAH2	32.2569	56.4982	32.8705	11.0878	7.63857	9.00204	14.3604	12.7255	14.6904	-2.11797	0.344077	3.9e-11	6.22e-11	Down	-1.53374	0.344077	2.9e-07	4.48e-07	Down	0.584707	0.344077	0.137757	0.166911	-
BVES	130.181	93.5011	108.312	18.9046	25.4842	31.8425	34.3073	29.0665	38.9503	-2.11737	1.6731	6.11e-26	1.4e-25	Down	-1.69398	1.6731	4.72e-19	1.09e-18	Down	0.423529	1.6731	0.0805126	0.101456	-
PSPN	25.3821	20.9563	21.0888	1.81587	5.76083	7.68477	8.62333	8.5724	11.4995	-2.11612	-0.342857	1.6e-08	2.34e-08	Down	-1.21907	-0.342857	0.000173557	0.000235874	Down	0.898252	-0.342857	0.0592597	0.0761031	-
SVOP	298.271	257.628	242.696	67.9612	54.9722	60.9983	80.9381	81.8074	70.5044	-2.11544	2.8974	1.33e-61	5.39e-61	Down	-1.77364	2.8974	9.69e-48	4.17e-47	Down	0.341844	2.8974	0.0293769	0.0393587	-
PRR23A	49.096	46.0552	56.5618	12.1595	11.2758	11.2776	10.93	19.5768	22.0876	-2.11478	0.638771	3.18e-16	5.82e-16	Down	-1.52121	0.638771	1.48e-10	2.62e-10	Down	0.593964	0.638771	0.0879396	0.110101	-
EREG	83.7043	64.5203	54.7245	18.4986	15.5275	12.5397	22.683	11.5584	24.0268	-2.11428	0.973427	3.4e-16	6.22e-16	Down	-1.79385	0.973427	4.56e-13	8.82e-13	Down	0.320593	0.973427	0.352854	0.397419	-
ZNF414	1155.89	1303.9	1241.84	268.723	291.155	295.279	444.779	495.74	407.202	-2.11357	5.18288	3.48e-194	5.18e-193	Down	-1.45754	5.18288	4.11e-111	4.4e-110	Down	0.656045	5.18288	3.55e-17	1.2e-16	-
PDE11A	104.992	95.5643	107.727	24.648	18.6677	27.6113	30.6262	31.6165	35.233	-2.11304	1.57948	3.34e-33	8.76e-33	Down	-1.65653	1.57948	3.91e-24	1.03e-23	Down	0.45666	1.57948	0.0470998	0.0614476	-
PCBP4	829.145	855.522	811.287	166.826	189.319	220.753	280.3	278.962	299.067	-2.11278	4.591	1.78e-203	2.82e-202	Down	-1.53957	4.591	1.14e-126	1.46e-125	Down	0.573235	4.591	4.01e-12	1.09e-11	-
FBXO27	194.42	183.596	227.878	47.6732	40.2781	51.8523	59.752	65.8766	70.3508	-2.1125	2.5377	2.05e-50	7.13e-50	Down	-1.62638	2.5377	1.51e-34	5.07e-34	Down	0.486204	2.5377	0.0050026	0.00737538	-
BSND	61.5218	68.6603	68.4455	16.8774	10.18	18.6035	17.4549	22.2127	19.0134	-2.11177	0.954686	7.91e-22	1.66e-21	Down	-1.75271	0.954686	3.17e-17	6.97e-17	Down	0.359249	0.954686	0.225571	0.263602	-
PIWIL3	38.8686	32.4175	42.3155	11.7486	5.76483	8.45276	14.9956	19.6974	17.4896	-2.11114	0.354938	5.19e-13	8.71e-13	Down	-1.11556	0.354938	1.15e-05	1.65e-05	Down	0.996345	0.354938	0.00356529	0.00532802	-
FLG2	64.8402	72.1396	74.2832	10.364	15.8325	22.468	22.949	17.1224	13.594	-2.1106	0.997404	1.91e-21	3.97e-21	Down	-1.96989	0.997404	1.39e-19	3.25e-19	Down	0.140783	0.997404	0.644985	0.686237	-
CNDP1	86.2669	63.8669	47.5948	11.8988	17.7514	15.8857	24.4426	11.8496	20.6051	-2.11034	0.939102	1.39e-13	2.38e-13	Down	-1.79156	0.939102	7.25e-11	1.3e-10	Down	0.318959	0.939102	0.374929	0.420777	-
CNKSR3	799.451	791.049	791.834	203.607	165.839	181.941	260.014	240.721	247.769	-2.11006	4.49401	6.97e-247	1.48e-245	Down	-1.66968	4.49401	2.29e-178	4.96e-177	Down	0.4404	4.49401	4.06e-08	8.94e-08	-
CFAP97D1	292.584	245.198	235.781	67.1401	49.7447	62.0141	85.6389	69.7082	66.865	-2.10977	2.84787	2.62e-52	9.37e-52	Down	-1.79787	2.84787	2.37e-41	9.1e-41	Down	0.311948	2.84787	0.0659084	0.0840458	-
SUSD5	52.6546	62.6975	59.0794	14.8389	13.0643	12.2527	24.8804	15.8329	19.5624	-2.10855	0.827393	3.15e-19	6.23e-19	Down	-1.52778	0.827393	1.15e-12	2.21e-12	Down	0.581096	0.827393	0.0463912	0.0605583	-
HAGHL	319.262	297.274	299.818	71.5266	65.5442	75.0505	156.017	155.816	139.664	-2.10829	3.28836	1.21e-96	7.53e-96	Down	-1.02005	3.28836	4.34e-33	1.4e-32	Down	1.08834	3.28836	7.91e-21	3.05e-20	Up
TREM1	44.6199	39.9349	42.696	8.56079	11.7028	8.96016	22.4689	15.2935	18.2414	-2.10695	0.488949	1.23e-14	2.17e-14	Down	-1.17759	0.488949	6.39e-07	9.7e-07	Down	0.930015	0.488949	0.00514051	0.00756631	-
NRIP2	173.373	187.173	187.879	52.6753	43.7398	30.6443	103.674	89.5975	102.243	-2.10655	2.59815	9.45e-54	3.44e-53	Down	-0.891506	2.59815	6.6e-15	1.36e-14	-	1.21523	2.59815	1.04e-15	3.31e-15	Up
LOC101928095	88.1786	99.2961	83.223	21.1747	27.1138	14.297	35.4468	33.9207	36.5246	-2.10653	1.47279	7.25e-28	1.73e-27	Down	-1.35098	1.47279	5.88e-15	1.21e-14	Down	0.75582	1.47279	0.00115544	0.00181762	-
SPP2	31.5936	37.0638	46.6132	7.45452	6.62628	12.4161	14.1918	7.08916	11.971	-2.10595	0.222828	5.57e-12	9.09e-12	Down	-1.78258	0.222828	6.48e-10	1.12e-09	Down	0.323671	0.222828	0.472081	0.518502	-
DPPA4	40.2287	57.9917	31.5884	11.1134	9.21913	9.54796	8.10664	7.1521	12.3192	-2.1048	0.304448	1.69e-11	2.72e-11	Down	-2.21917	0.304448	3.4e-12	6.4e-12	Down	-0.11449	0.304448	0.814746	0.843974	-
CNBD2	92.5919	104.016	98.2801	18.3395	23.4331	26.5439	27.0971	28.9764	34.7328	-2.10445	1.51182	8.06e-32	2.07e-31	Down	-1.69532	1.51182	6.97e-24	1.82e-23	Down	0.409266	1.51182	0.0823352	0.103585	-
RHOJ	27.0775	21.729	26.5904	7.7341	5.99753	3.5104	8.09604	5.81846	9.07371	-2.10169	-0.30534	4.36e-09	6.51e-09	Down	-1.6949	-0.30534	6.36e-07	9.67e-07	Down	0.407341	-0.30534	0.449292	0.495736	-
EFR3B	65.8663	63.0963	50.5053	12.9437	11.1149	17.4818	37.6657	29.4748	24.6221	-2.10016	1.01456	7.88e-18	1.51e-17	Down	-0.964444	1.01456	3.2e-06	4.72e-06	-	1.13625	1.01456	3.47e-05	6.26e-05	Up
ZNF433	149.863	158.545	139.955	31.9035	32.5488	39.8392	53.6738	59.2349	60.3781	-2.10004	2.17518	2.21e-47	7.35e-47	Down	-1.36946	2.17518	2.64e-26	7.34e-26	Down	0.730733	2.17518	3.64e-05	6.55e-05	-
RASSF9	83.491	75.3792	70.2185	16.2489	14.3454	22.5512	24.7774	15.6388	16.1776	-2.09908	1.10157	1.9e-23	4.14e-23	Down	-2.00928	1.10157	6.32e-22	1.58e-21	Down	0.0898409	1.10157	0.788608	0.819917	-
ZG16	49.485	43.1209	40.96	3.79494	14.0525	13.0862	13.475	14.8218	11.0023	-2.09824	0.42105	6.68e-14	1.15e-13	Down	-1.75393	0.42105	3.82e-11	6.91e-11	Down	0.344582	0.42105	0.435668	0.482192	-
NME9	246.612	226.26	203.631	46.0954	49.3713	62.2797	63.2506	76.5808	82.9957	-2.09771	2.70195	1.27e-52	4.55e-52	Down	-1.60018	2.70195	2.16e-35	7.38e-35	Down	0.497601	2.70195	0.00237418	0.00361818	-
PITPNC1	2445.54	2425.14	2463.55	568.239	563.262	581.739	1697.18	1821.68	1731.93	-2.09764	6.48264	0	0	Down	-0.48206	6.48264	2.75e-41	1.05e-40	-	1.61559	6.48264	8.06635934591658e-314	9.52478592408224e-312	Up
LOC112268168	34.0788	34.6708	34.7996	8.05138	8.33183	7.53617	12.7533	5.44242	7.01226	-2.0954	0.0409255	3.74e-12	6.14e-12	Down	-2.022	0.0409255	9.63e-12	1.78e-11	Down	0.0734705	0.0409255	0.89153	0.912859	-
HHIP	46.7347	50.4043	37.6613	12.9633	11.451	6.82628	22.1665	19.3339	22.3283	-2.0951	0.596841	1.09e-14	1.91e-14	Down	-1.07353	0.596841	3.62e-06	5.33e-06	Down	1.02223	0.596841	0.00136341	0.00212933	Up
RNF180	32.1697	27.0726	31.5234	7.88825	9.29512	3.76415	10.9374	9.02497	11.6558	-2.09399	-0.0311494	6.71e-11	1.06e-10	Down	-1.5083	-0.0311494	3.86e-07	5.92e-07	Down	0.586319	-0.0311494	0.185659	0.22021	-
EMP2	365.189	288.418	287.372	65.5543	83.3216	71.4312	107.907	106.221	102.216	-2.09302	3.17995	4.4e-58	1.71e-57	Down	-1.57163	3.17995	1.83e-37	6.54e-37	Down	0.521444	3.17995	0.000432192	0.000707656	-
LARP6	55.1104	59.9846	67.4092	9.88724	20.0451	12.6219	19.6609	24.0014	15.6495	-2.09198	0.871458	1.66e-18	3.23e-18	Down	-1.61575	0.871458	2.84e-13	5.53e-13	Down	0.4765	0.871458	0.116858	0.143203	-
SLC22A1	22.5722	20.7277	31.4342	6.96653	3.75839	6.50447	10.5927	8.82436	3.82513	-2.09138	-0.308406	1.55e-08	2.27e-08	Down	-1.66968	-0.308406	1.73e-06	2.58e-06	Down	0.422273	-0.308406	0.379476	0.42541	-
MEGF11	97.6079	93.3028	82.7242	20.5799	23.5871	19.7174	36.3012	31.5335	36.1054	-2.09135	1.47861	2.85e-29	6.98e-29	Down	-1.3924	1.47861	9.87e-17	2.14e-16	Down	0.699193	1.47861	0.00199039	0.00306081	-
NCCRP1	33.0224	49.7839	38.8094	5.95022	13.7832	8.56934	13.0521	16.854	12.1907	-2.09066	0.349752	1.66e-12	2.75e-12	Down	-1.52302	0.349752	3.34e-08	5.37e-08	Down	0.568104	0.349752	0.154004	0.185189	-
PLEKHA7	124.005	111.002	137.03	31.6879	20.3573	35.0555	53.8096	43.024	44.7955	-2.08943	1.90852	2.52e-33	6.63e-33	Down	-1.39074	1.90852	1.41e-18	3.22e-18	Down	0.698869	1.90852	0.000818562	0.00130837	-
DIP2C	49.2851	48.8271	38.8725	13.1602	5.60731	13.1252	29.2364	21.5186	26.6146	-2.08839	0.695026	1.68e-14	2.94e-14	Down	-0.820367	0.695026	0.000241167	0.000325719	-	1.26876	0.695026	2.51e-05	4.59e-05	Up
SLC5A5	287.28	256.826	305.764	54.9237	73.234	71.5383	95.4451	104.344	97.559	-2.08749	3.04957	2.92e-69	1.31e-68	Down	-1.51367	3.04957	3.39e-43	1.34e-42	Down	0.573885	3.04957	5.06e-05	9e-05	-
CCDC149	73.3872	73.5324	53.1465	17.8551	4.94403	24.0678	23.4096	19.2167	34.6056	-2.08637	1.05413	2.34e-12	3.86e-12	Down	-1.36918	1.05413	7.37e-07	1.12e-06	Down	0.717527	1.05413	0.0321275	0.0428313	-
FAM114A1	299.575	286.63	268.866	60.0334	69.8959	71.436	85.1866	82.8006	74.4893	-2.08387	2.99192	6.36e-83	3.39e-82	Down	-1.81617	2.99192	2.45e-68	1.48e-67	Down	0.267735	2.99192	0.055186	0.0711965	-
ZNF366	30.9772	29.0508	25.4726	5.0506	6.62946	8.1767	9.33145	5.93076	7.04777	-2.08381	-0.185171	2.59e-10	4.02e-10	Down	-1.91852	-0.185171	3.94e-09	6.6e-09	Down	0.165502	-0.185171	0.769808	0.803127	-
PDE6B	322.516	290.794	285.796	90.3982	58.967	62.4213	124.371	104.152	103.325	-2.08347	3.14926	4.13e-63	1.71e-62	Down	-1.43681	3.14926	4.92e-36	1.7e-35	Down	0.646723	3.14926	5.34e-06	1.02e-05	-
HAPLN3	2791.37	2883.93	2746.82	654.691	696.218	639	764.5	758.688	726.674	-2.08139	6.28866	0	0	Down	-1.90427	6.28866	0	0	Down	0.177129	6.28866	0.000457821	0.00074786	-
STAT6	6814.46	6923	6648.03	1582.29	1640.64	1602.07	5016	5061.63	4861.02	-2.07889	7.98081	0	0	Down	-0.448499	7.98081	7.65e-50	3.41e-49	-	1.6304	7.98081	0	0	Up
IGLL1	240.159	253.933	258.353	55.3103	63.8669	58.7537	95.7407	102.599	92.3489	-2.07844	2.9132	3.51e-79	1.78e-78	Down	-1.37137	2.9132	5.43e-44	2.19e-43	Down	0.707156	2.9132	1.6e-07	3.4e-07	-
HAPLN4	74.3715	77.8089	113.935	20.8916	22.816	19.046	29.473	25.7157	26.3814	-2.0777	1.373	8.22e-20	1.65e-19	Down	-1.70143	1.373	6.37e-15	1.31e-14	Down	0.376415	1.373	0.17797	0.211869	-
MRO	120.722	135.404	152.401	36.2469	33.2841	26.9721	41.424	31.7213	30.4561	-2.07758	1.91639	2.96e-35	8.06e-35	Down	-1.97592	1.91639	6.88e-33	2.21e-32	Down	0.101688	1.91639	0.701012	0.73907	-
SLC6A11	36.9542	65.9056	46.7415	7.49116	14.6586	13.0462	13.3078	12.6667	18.1993	-2.07697	0.579699	3.14e-12	5.17e-12	Down	-1.75141	0.579699	1.04e-09	1.79e-09	Down	0.325786	0.579699	0.383485	0.429432	-
MOG	236.021	198.206	177.812	50.7531	34.0646	60.0395	93.0176	70.9609	58.5072	-2.0769	2.59622	7.11e-29	1.73e-28	Down	-1.45921	2.59622	1.09e-16	2.36e-16	Down	0.61779	2.59622	0.00242625	0.0036937	-
MARVELD3	180.689	155.071	161.739	35.6376	40.6678	41.3369	59.792	71.5689	69.4708	-2.07592	2.34122	4.71e-49	1.6e-48	Down	-1.30611	2.34122	2.28e-25	6.2e-25	Down	0.769951	2.34122	4.79e-06	9.2e-06	-
LOC107987457	734.215	801.874	906.923	193.339	225.493	160.386	377.872	402.737	416.268	-2.07575	4.70368	3.21e-99	2.04e-98	Down	-1.02904	4.70368	1.18e-30	3.63e-30	Down	1.04675	4.70368	1.22e-24	5.36e-24	Up
TMEM132B	28.6768	38.6654	20.7866	9.38795	8.14526	3.08988	6.40969	6.23625	2.42986	-2.07547	-0.230592	8.43e-09	1.25e-08	Down	-2.51825	-0.230592	7.96e-11	1.42e-10	Down	-0.443505	-0.230592	0.445412	0.491988	-
GCNT3	276.686	289.94	272.756	79.4142	59.4426	60.1246	89.0361	71.8308	76.7246	-2.07429	2.96709	7e-79	3.53e-78	Down	-1.81932	2.96709	8.48e-66	4.91e-65	Down	0.255005	2.96709	0.0744054	0.094245	-
GCNT4	24.1121	20.7691	24.1821	2.74936	7.668	5.69637	28.4298	38.13	29.2343	-2.07361	0.321953	2.39e-08	3.48e-08	Down	0.471007	0.321953	0.064998	0.0753175	-	2.54668	0.321953	1.48e-14	4.5e-14	Up
PLXDC2	72.7695	64.1953	70.6283	18.2205	11.7596	19.0016	29.0803	37.0413	34.7635	-2.07353	1.19593	1.34e-22	2.86e-22	Down	-1.03727	1.19593	1.28e-08	2.09e-08	Down	1.03668	1.19593	3.45e-05	6.22e-05	Up
SULT2A1	99.4713	79.6752	71.8988	25.5186	20.6006	13.2352	22.975	25.0773	22.788	-2.07269	1.26688	2.56e-21	5.31e-21	Down	-1.81901	1.26688	4.86e-18	1.09e-17	Down	0.253786	1.26688	0.389985	0.435825	-
MKRN2OS	222.237	250.314	248.77	47.7492	59.9047	63.6292	86.0634	70.7131	60.3055	-2.07234	2.76995	8.74e-58	3.37e-57	Down	-1.7311	2.76995	1.63e-44	6.64e-44	Down	0.341286	2.76995	0.0342925	0.0455568	-
P2RY2	110.661	94.8982	98.1398	29.2083	23.988	18.7468	22.9001	39.6809	40.673	-2.07102	1.58824	1.71e-26	3.95e-26	Down	-1.55245	1.58824	1.35e-17	3e-17	Down	0.518731	1.58824	0.0302817	0.0404971	-
PADI4	118.581	117.783	139.019	22.3726	33.4342	33.2932	79.7658	83.6083	86.1123	-2.07091	2.17147	2.12e-37	5.98e-37	Down	-0.588783	2.17147	6.34e-06	9.23e-06	-	1.48242	2.17147	8.12e-18	2.81e-17	Up
EFCAB8	617.494	575.22	608.158	150.68	139.966	137.578	270.268	280.235	234.392	-2.07085	4.21347	1.93e-151	2.02e-150	Down	-1.19754	4.21347	1.15e-65	6.62e-65	Down	0.873353	4.21347	4.18e-22	1.68e-21	-
CDHR3	83.4051	98.2799	120.625	28.1135	24.1849	19.419	48.2486	34.775	40.9346	-2.06982	1.65026	1.57e-23	3.41e-23	Down	-1.28392	1.65026	1.04e-11	1.91e-11	Down	0.786134	1.65026	0.000992418	0.00157051	-
A1CF	21.4114	25.3222	20.146	4.45191	5.611	5.57379	4.32575	9.38605	4.82961	-2.06925	-0.471831	2.65e-08	3.85e-08	Down	-1.82956	-0.471831	3.86e-07	5.92e-07	Down	0.24007	-0.471831	0.747241	0.782258	-
ADIPOQ	169.958	113.817	143.691	30.2927	26.5325	44.8456	32.3701	38.1115	31.7014	-2.0687	1.96414	1.05e-24	2.36e-24	Down	-2.06121	1.96414	1.05e-24	2.81e-24	Down	0.00748667	1.96414	1	1	-
TMEM150A	185.571	189.264	190.466	46.1373	47.6476	40.6875	70.4522	55.7718	71.0483	-2.06855	2.47164	4.85e-60	1.93e-59	Down	-1.51703	2.47164	2.3e-39	8.51e-39	Down	0.551622	2.47164	0.000577077	0.00093493	-
PTCHD1	125.386	139.615	120.328	23.2476	29.6481	38.8058	49.9218	47.5117	41.6922	-2.06721	1.943	2.74e-37	7.73e-37	Down	-1.46742	1.943	4.74e-23	1.22e-22	Down	0.599943	1.943	0.00270522	0.00409389	-
TMTC1	267.927	223.262	263.071	61.4515	52.7943	65.5109	98.6619	72.3837	84.0531	-2.06635	2.87075	6.86e-55	2.54e-54	Down	-1.56245	2.87075	4.24e-36	1.47e-35	Down	0.503964	2.87075	0.00137125	0.0021403	-
FAM153A	360.625	378.933	368.47	93.5309	76.6632	94.3237	109.944	110.614	122.504	-2.06502	3.39341	9.36e-114	6.9e-113	Down	-1.69051	3.39341	1.72e-86	1.33e-85	Down	0.374546	3.39341	0.00143786	0.00223794	-
C3orf35	110.359	106.466	119.245	38.0296	22.7544	19.2654	36.2475	42.8551	42.087	-2.06399	1.75122	1.53e-31	3.91e-31	Down	-1.46831	1.75122	1.23e-19	2.89e-19	Down	0.595852	1.75122	0.0051301	0.00755183	-
CALN1	94.0972	75.9454	73.1592	15.0613	25.2993	17.5888	24.4707	25.0443	17.3688	-2.06183	1.21775	4.69e-22	9.89e-22	Down	-1.8558	1.21775	4.44e-19	1.03e-18	Down	0.206115	1.21775	0.463855	0.510526	-
ZFYVE9	253.951	271.257	262.483	72.8497	54.4603	61.2124	108.255	97.4611	125.688	-2.06052	3.01388	1.6e-71	7.35e-71	Down	-1.24821	3.01388	2.87e-34	9.56e-34	Down	0.812411	3.01388	1.45e-09	3.48e-09	-
ZBTB8B	543.244	535.315	514.395	117.554	133.322	130.763	168.334	173.702	189.261	-2.06023	3.93996	2.36e-160	2.69e-159	Down	-1.58306	3.93996	8.63e-111	9.19e-110	Down	0.477192	3.93996	7.06e-07	1.44e-06	-
ZNF835	116.788	99.3719	102.913	32.7173	16.7528	26.6968	45.2049	37.2199	30.5016	-2.06019	1.67212	6.46e-28	1.54e-27	Down	-1.495	1.67212	9.63e-18	2.15e-17	Down	0.565357	1.67212	0.0128533	0.0180356	-
LOC102724751	88.2228	81.0364	79.2434	25.4217	13.4534	20.438	25.8822	40.502	42.0527	-2.05871	1.40221	3e-23	6.49e-23	Down	-1.19298	1.40221	1e-10	1.78e-10	Down	0.866039	1.40221	0.000439666	0.000719538	-
NOS1	183.526	180.692	210.367	47.7531	52.7324	37.173	61.3844	59.6713	46.7604	-2.05848	2.43969	2.04e-48	6.88e-48	Down	-1.77352	2.43969	3.4e-39	1.25e-38	Down	0.285009	2.43969	0.109123	0.134309	-
NCAM2	106.269	92.696	108.621	22.383	30.6788	20.5313	18.3131	19.8327	53.9389	-2.05789	1.56837	4.26e-12	6.99e-12	Down	-1.73754	1.56837	1.94e-09	3.28e-09	Down	0.32046	1.56837	0.350414	0.394838	-
TVP23A	108.814	113.212	114.42	36.1074	16.43	28.1275	45.1894	39.6622	50.3829	-2.05477	1.7935	1.75e-32	4.53e-32	Down	-1.31239	1.7935	3.19e-17	7e-17	Down	0.742582	1.7935	0.000309062	0.000513292	-
LOC105370980	147.619	104.774	158.326	41.4462	31.5309	25.7207	39.9872	43.9224	46.7994	-2.0531	1.99221	1.08e-24	2.42e-24	Down	-1.64923	1.99221	6.46e-18	1.45e-17	Down	0.403967	1.99221	0.0820166	0.103253	-
EGFL8	306.34	338.796	302.285	76.3197	84.6514	67.12	147.718	158.42	161.358	-2.05295	3.34566	4.48e-87	2.51e-86	Down	-1.01874	3.34566	2.68e-30	8.17e-30	Down	1.0343	3.34566	1.26e-18	4.48e-18	Up
MYO6	258.834	235.003	243.738	64.4502	51.7705	61.1901	91.9047	71.0632	85.7408	-2.05254	2.84026	2.81e-68	1.24e-67	Down	-1.56635	2.84026	1.74e-46	7.33e-46	Down	0.486247	2.84026	0.000871148	0.00138806	-
GULP1	33.4377	28.7996	24.0297	4.07976	11.099	5.32863	18.8919	12.8451	9.72381	-2.05248	0.0216859	2.04e-09	3.08e-09	Down	-1.04928	0.0216859	0.000506054	0.000672687	Down	1.00418	0.0216859	0.013555	0.0189718	Up
NANOS1	64.9613	50.4767	51.781	18.066	12.7733	9.13543	16.6472	20.1354	24.339	-2.05237	0.795636	1.52e-16	2.81e-16	Down	-1.44477	0.795636	2.1e-10	3.69e-10	Down	0.607938	0.795636	0.052501	0.0680179	-
SOX7	49.5428	35.5828	38.0902	12.0508	9.22308	8.11266	11.8337	7.92387	9.76021	-2.0512	0.268645	4.75e-13	7.99e-13	Down	-2.04534	0.268645	4.75e-13	9.18e-13	Down	0.00585732	0.268645	1	1	-
SLC4A1	115.222	94.5888	90.1695	31.2554	21.1114	19.8039	36.1665	39.4334	27.0117	-2.04862	1.57637	5.03e-25	1.13e-24	Down	-1.54378	1.57637	9.57e-17	2.07e-16	Down	0.505009	1.57637	0.0370343	0.0489632	-
LOC107987276	51.1513	52.556	55.8979	9.433	15.3539	13.5151	19.0371	28.2895	30.5294	-2.04853	0.843143	7.57e-17	1.41e-16	Down	-1.03182	0.843143	9.54e-07	1.44e-06	Down	1.01724	0.843143	0.000289876	0.000482762	Up
LMNTD1	56.2048	63.5712	49.9573	18.1255	9.34097	13.2597	21.7444	17.8596	16.6656	-2.0483	0.7861	2.74e-17	5.17e-17	Down	-1.58631	0.7861	2.09e-12	3.97e-12	Down	0.462258	0.7861	0.152978	0.184088	-
NR1D2	134.489	133.706	124.747	25.2207	38.2271	31.2958	232.792	219.874	259.586	-2.04803	2.9474	1.45e-38	4.18e-38	Down	0.857738	2.9474	2.95e-16	6.3e-16	-	2.90614	2.9474	8.55e-101	1.68e-99	Up
BID	916.77	843.367	929.712	209.63	229.622	211.434	362.449	339.696	343.094	-2.04667	4.75308	2.83e-207	4.58e-206	Down	-1.36313	4.75308	1.47e-117	1.68e-116	Down	0.683566	4.75308	6.58e-19	2.36e-18	-
LOC643802	139.145	139.258	171.224	40.0896	27.7556	40.6775	45.4602	79.0079	52.0877	-2.04662	2.19354	5.33e-26	1.22e-25	Down	-1.34686	2.19354	9.22e-14	1.83e-13	Down	0.6999	2.19354	0.00109798	0.00173113	-
TRIM16L	540.227	501.747	535.682	129.895	130.801	120.776	151.516	147.908	150.474	-2.04653	3.87926	1.12e-153	1.19e-152	Down	-1.80876	3.87926	1.26e-129	1.67e-128	Down	0.237793	3.87926	0.0177821	0.0245197	-
IFITM3	4364.82	4371.78	4489.99	990.327	1097.89	1115.5	1705.89	1845.24	1646.66	-2.04558	7.0749	0	0	Down	-1.34743	7.0749	1.18e-213	3.51e-212	Down	0.698145	7.0749	8.79e-48	6.93e-47	-
WWC1	62.8961	75.6183	46.3816	14.4445	16.0904	14.0442	21.6003	18.5743	23.7473	-2.04289	0.916531	6.69e-16	1.21e-15	Down	-1.5267	0.916531	1.1e-10	1.96e-10	Down	0.51646	0.916531	0.104583	0.12907	-
TMC7	174.076	172.032	172.785	32.1087	50.6874	43.0087	48.5586	49.1214	34.4208	-2.04142	2.25948	1.33e-49	4.59e-49	Down	-1.97078	2.25948	2.25e-47	9.61e-47	Down	0.0706486	2.25948	0.769848	0.803127	-
DTX4	44.8908	44.6059	44.086	14.2162	7.53707	10.4235	14.201	19.0507	16.0586	-2.03932	0.500859	1.19e-14	2.1e-14	Down	-1.43005	0.500859	3.35e-09	5.62e-09	Down	0.609696	0.500859	0.0720076	0.091374	-
C10orf143	113.234	144.743	124.361	31.9984	28.5576	32.1985	46.8598	61.8807	43.8839	-2.03909	1.97335	1.19e-31	3.04e-31	Down	-1.3233	1.97335	6.82e-17	1.48e-16	Down	0.715964	1.97335	0.000451632	0.00073839	-
NFKB2	5178.03	5227.93	5170.3	1300.89	1279.26	1209.83	1196.25	1256.25	1262.57	-2.03895	7.1644	0	0	Down	-2.06776	7.1644	0	0	Down	-0.0288109	7.1644	0.490659	0.536721	-
SELL	11632.6	11735	12002.2	2862.13	2896.18	2853.53	5628.41	5474.28	5789.14	-2.0381	8.58089	0	0	Down	-1.06619	8.58089	1.35e-294	7.68e-293	Down	0.971917	8.58089	7.81e-209	4.49e-207	-
SYN3	254.043	288.052	259.001	64.6637	63.701	66.5478	87.6967	115.608	102.704	-2.03725	3.00519	2.72e-67	1.19e-66	Down	-1.38761	3.00519	3.14e-38	1.14e-37	Down	0.649716	3.00519	2.97e-06	5.82e-06	-
GP2	139.221	109.876	124.616	16.6276	42.6585	31.593	34.6605	30.2541	30.2305	-2.03675	1.79782	4.24e-24	9.36e-24	Down	-1.96941	1.79782	6.14e-23	1.57e-22	Down	0.0673588	1.79782	0.85481	0.880852	-
INSYN1	52.502	65.6425	68.6436	11.5339	15.558	18.1783	19.7512	10.0454	18.0079	-2.03661	0.845028	1.18e-17	2.25e-17	Down	-1.95849	0.845028	1.33e-16	2.88e-16	Down	0.0781556	0.845028	0.923707	0.941142	-
SSTR2	487.174	416.231	467.578	102.347	111.179	120.339	154.427	184.933	156.517	-2.03648	3.75502	1.35e-92	8.08e-92	Down	-1.46626	3.75502	7.71e-56	3.78e-55	Down	0.570268	3.75502	6.86e-07	1.41e-06	-
MAMDC4	547.809	539.679	540.872	132.673	131.308	132.826	253.72	276.675	242.644	-2.03564	4.10944	1.12e-168	1.36e-167	Down	-1.07432	4.10944	1.41e-65	8.09e-65	Down	0.961368	4.10944	2.37e-29	1.2e-28	-
LINC02801	38.535	39.1637	37.7771	6.3012	10.2891	11.2906	17.7071	11.7937	14.4177	-2.0354	0.318921	5.56e-13	9.34e-13	Down	-1.38642	0.318921	6.74e-08	1.07e-07	Down	0.649492	0.318921	0.0688846	0.0876466	-
GRAP	1535.54	1504.73	1579.98	391.101	365.49	371.777	829.347	767.941	741.001	-2.03323	5.64781	0	0	Down	-0.982421	5.64781	7.84e-103	7.6e-102	-	1.05083	5.64781	1.08e-77	1.5e-76	Up
CD34	138.954	97.6775	115.033	43.8387	18.7153	23.1726	61.3861	44.8984	35.7819	-2.03323	1.85946	8.9e-16	1.61e-15	Down	-1.30673	1.85946	3.84e-08	6.16e-08	Down	0.726685	1.85946	0.00701899	0.0101649	-
RNF112	137.653	143.61	144.863	38.4588	26.2235	39.2672	38.5788	47.0976	36.1765	-2.03121	2.01616	1.52e-42	4.67e-42	Down	-1.80312	2.01616	1.45e-36	5.09e-36	Down	0.228149	2.01616	0.255357	0.295925	-
F11	115.437	128.057	122.307	32.723	32.5153	24.0187	40.6543	38.3042	38.1027	-2.03069	1.83631	4.34e-38	1.24e-37	Down	-1.64103	1.83631	8.95e-29	2.63e-28	Down	0.389768	1.83631	0.0526487	0.0681825	-
ARPIN	278.419	238.726	247.896	55.5153	63.7355	67.6875	72.0528	90.3924	65.6128	-2.0305	2.85669	5.27e-58	2.04e-57	Down	-1.7442	2.85669	1.16e-46	4.91e-46	Down	0.286345	2.85669	0.0633076	0.0809244	-
PCYT1B	81.094	65.6587	76.5749	17.9909	22.2052	14.1481	20.5212	21.5534	26.3209	-2.03036	1.13719	5.25e-22	1.11e-21	Down	-1.70029	1.13719	1.31e-17	2.91e-17	Down	0.330215	1.13719	0.234434	0.273427	-
XKR4	343.421	307.262	325.78	67.0671	76.1381	95.5721	99.1073	96.6835	95.0061	-2.03001	3.20545	3.39e-82	1.79e-81	Down	-1.74574	3.20545	2.51e-66	1.46e-65	Down	0.284293	3.20545	0.0326294	0.0434566	-
GTF2IRD2B	774.968	740.526	834.776	170.188	202.208	202.892	553.909	557.738	520.182	-2.02993	4.82552	3.76e-168	4.55e-167	Down	-0.526231	4.82552	8.58e-18	1.91e-17	-	1.50375	4.82552	4.39e-87	7.04e-86	Up
DNAJC22	156.216	163.845	174.37	44.0655	48.9827	27.8011	64.0241	65.5386	54.6309	-2.0295	2.31134	3.1e-44	9.78e-44	Down	-1.42293	2.31134	1.2e-26	3.35e-26	Down	0.606678	2.31134	0.000513116	0.000834783	-
ZNF347	386.422	358.237	360.356	90.3763	78.4791	101.416	128.418	118.98	139.333	-2.02948	3.43499	1.89e-99	1.21e-98	Down	-1.51318	3.43499	8.74e-65	4.96e-64	Down	0.516341	3.43499	1.04e-05	1.94e-05	-
HES2	64.468	68.0636	83.6349	19.7831	12.8118	20.0692	21.3174	21.0258	25.1428	-2.02932	1.10006	1.11e-20	2.27e-20	Down	-1.67401	1.10006	7.7e-16	1.63e-15	Down	0.355474	1.10006	0.237658	0.276919	-
NWD1	151.078	175.48	157.006	28.7856	33.7748	55.7004	50.6906	44.2729	64.2928	-2.02869	2.23838	1.89e-30	4.73e-30	Down	-1.59988	2.23838	1.77e-21	4.35e-21	Down	0.428904	2.23838	0.0395956	0.0521462	-
PTCHD4	36.4216	30.0546	30.1515	5.11533	13.5469	4.75324	5.04865	2.66999	5.65471	-2.0278	-0.141627	3.55e-10	5.5e-10	Down	-2.81573	-0.141627	1.23e-14	2.51e-14	Down	-0.7892	-0.141627	0.118399	0.145024	-
PLA2G2D	57.8152	59.9863	46.9976	17.3744	12.0707	10.649	18.7726	20.4216	21.4927	-2.02777	0.783338	4.36e-17	8.18e-17	Down	-1.43484	0.783338	1.36e-10	2.41e-10	Down	0.593268	0.783338	0.0483136	0.0628947	-
PLPP4	241.819	201.641	211.049	41.6151	58.6207	60.0171	79.4604	69.9702	72.832	-2.02746	2.67631	7.01e-51	2.46e-50	Down	-1.55604	2.67631	9.16e-35	3.1e-34	Down	0.471493	2.67631	0.00339919	0.00509224	-
FBXL13	103.001	97.8434	91.5618	21.755	26.5383	23.1557	16.378	27.578	35.0453	-2.02674	1.47416	1.21e-26	2.81e-26	Down	-1.88248	1.47416	2.98e-24	7.85e-24	Down	0.144307	1.47416	0.597565	0.640785	-
SRSF12	84.8786	68.5856	69.5926	16.1974	13.7809	24.4802	30.9824	14.8584	25.1293	-2.02613	1.14752	1.69e-18	3.29e-18	Down	-1.64666	1.14752	5.99e-14	1.19e-13	Down	0.379638	1.14752	0.178848	0.212857	-
FAM83B	73.78	52.5129	65.7218	16.1374	14.7355	15.9809	26.092	24.9479	25.7645	-2.02439	1.01929	1.59e-18	3.09e-18	Down	-1.3162	1.01929	1.74e-10	3.08e-10	Down	0.708527	1.01929	0.00953597	0.0135927	-
SGCE	125.657	125.826	97.4128	30.0943	26.7444	28.6597	33.323	40.0972	30.1555	-2.02345	1.74757	3.59e-29	8.78e-29	Down	-1.74817	1.74757	8.05e-24	2.1e-23	Down	0.275354	1.74757	0.238433	0.277797	-
SLC16A4	239.744	240.822	215.141	62.2096	52.6971	55.9435	93.6026	59.3264	60.8377	-2.02304	2.73243	4.03e-46	1.31e-45	Down	-1.70091	2.73243	2.24e-35	7.67e-35	Down	0.322176	2.73243	0.0541883	0.0700372	-
AFF3	292.44	262.087	270.263	54.9037	74.7574	73.3105	98.6795	131.284	124.576	-2.02078	3.09359	1.14e-61	4.64e-61	Down	-1.2169	3.09359	2.22e-28	6.47e-28	Down	0.803971	3.09359	5.79e-09	1.34e-08	-
ADARB2	50.5011	39.2414	44.6641	6.85577	11.5451	14.4432	20.8091	22.879	13.5927	-2.01979	0.561711	2e-13	3.41e-13	Down	-1.22401	0.561711	6.47e-07	9.83e-07	Down	0.796293	0.561711	0.0186805	0.0256808	-
CDH6	52.599	35.2515	42.3815	13.482	8.03596	10.2615	14.9611	22.3735	15.5311	-2.0197	0.501559	1.75e-12	2.9e-12	Down	-1.29315	0.501559	4.59e-07	7.04e-07	Down	0.727043	0.501559	0.0376588	0.0497391	-
MYC	2886.12	2767.16	2807.73	666.53	735.341	684.772	702.247	719.67	728.232	-2.01937	6.29245	0	0	Down	-1.97599	6.29245	0	0	Down	0.0433767	6.29245	0.394001	0.439941	-
NPFFR2	47.1306	36.4558	43.2134	8.25364	11.4533	11.2815	21.2364	6.71116	1.51517	-2.01931	0.304245	2.08e-08	3.04e-08	Down	-2.09647	0.304245	1.42e-08	2.32e-08	Down	-0.0772375	0.304245	0.917264	0.935371	-
AGER	1121.03	1184.7	1110.99	264.937	296.282	281.775	613.79	669.023	609.445	-2.01882	5.25347	6.1e-255	1.37e-253	Down	-0.852564	5.25347	6.07e-64	3.4e-63	-	1.16628	5.25347	2.06e-74	2.73e-73	Up
CYP27C1	145.282	126.359	137.126	44.3185	20.7369	35.7014	55.7577	34.0983	41.095	-2.01614	1.99384	1.47e-26	3.41e-26	Down	-1.63953	1.99384	1.38e-19	3.23e-19	Down	0.376703	1.99384	0.0923548	0.115193	-
MOCOS	209.363	193.929	185.718	45.1568	56.5686	43.8144	81.5793	84.2927	83.2035	-2.01357	2.60852	1.34e-57	5.17e-57	Down	-1.2397	2.60852	1.22e-28	3.57e-28	Down	0.773984	2.60852	2.6e-07	5.46e-07	-
BEND2	97.5585	88.7608	74.9662	22.7168	20.7345	20.9776	31.2303	26.7104	23.4316	-2.01231	1.36143	1.81e-24	4.03e-24	Down	-1.67767	1.36143	5.44e-19	1.25e-18	Down	0.334771	1.36143	0.192316	0.22727	-
ANXA2R	1104.18	1044.02	1079.3	254.68	272.291	273.363	861.34	865.047	835.505	-2.01092	5.36282	2.44e-291	6.83e-290	Down	-0.332791	5.36282	1.12e-14	2.28e-14	-	1.67817	5.36282	1.09e-195	5.63e-194	Up
CPNE7	156.647	131.958	132.522	41.6011	31.3222	31.2156	105.615	110.344	87.5865	-2.01064	2.38494	9.94e-37	2.78e-36	Down	-0.471234	2.38494	0.000290735	0.000390829	-	1.53966	2.38494	1.61e-20	6.11e-20	Up
LDLRAP1	2143.9	2149.52	2137.98	539.26	488.397	571.832	1041.73	1050.97	1056.21	-2.00718	6.11804	0	0	Down	-1.03017	6.11804	1.35e-167	2.6e-166	Down	0.977022	6.11804	5.3e-97	9.88e-96	-
GFAP	68.493	63.9797	77.8177	18.0047	19.8332	14.1862	19.2381	12.8145	24.2125	-2.00681	1.0216	5.94e-20	1.2e-19	Down	-1.8946	1.0216	1.49e-18	3.4e-18	Down	0.112259	1.0216	0.787827	0.819169	-
CNTNAP1	140.196	137.194	134.003	41.8954	28.8358	31.3109	73.2771	81.1057	100.22	-2.00655	2.27215	2.83e-37	7.98e-37	Down	-0.691093	2.27215	1.37e-07	2.15e-07	-	1.31569	2.27215	8.56e-15	2.62e-14	Up
TSPAN6	51.86	97.2877	57.17	20.8004	14.7996	15.4483	20.9029	22.1693	23.8836	-2.00633	1.05399	8.18e-13	1.37e-12	Down	-1.61769	1.05399	2.18e-09	3.69e-09	Down	0.388816	1.05399	0.243647	0.283497	-
PPP1R3G	31.1496	37.1611	22.3422	7.59293	7.90653	6.78152	11.5769	11.6486	14.6598	-2.00542	0.04168	1.4e-09	2.12e-09	Down	-1.24995	0.04168	2.34e-05	3.32e-05	Down	0.756196	0.04168	0.0715086	0.090767	-
C9orf24	101.27	111.461	117.562	23.6376	28.7715	29.6156	42.3753	31.1167	35.0623	-2.00525	1.70636	2.23e-32	5.79e-32	Down	-1.60249	1.70636	8.34e-24	2.18e-23	Down	0.402878	1.70636	0.0656225	0.0837377	-
ADGRL1	461.185	419.22	413.693	91.7833	128.002	102.336	254.382	275.375	287.778	-2.00504	3.9178	1.27e-95	7.83e-95	Down	-0.661977	3.9178	5.84e-16	1.24e-15	-	1.34314	3.9178	1.14e-39	7.46e-39	Up
CAV2	122.551	112.06	93.0348	31.3994	23.8841	26.0098	32.6693	40.1874	38.1101	-2.00489	1.70362	3.77e-28	9.03e-28	Down	-1.55808	1.70362	9.52e-20	2.24e-19	Down	0.446945	1.70362	0.0502971	0.0653161	-
MAB21L3	1193.88	1167.72	1134.61	324.972	265.105	280.817	382.642	270.748	338.803	-2.00474	5.03743	6.04e-119	4.68e-118	Down	-1.81681	5.03743	1.95e-106	1.97e-105	Down	0.187931	5.03743	0.0473031	0.0616764	-
LOC107985115	155.84	141.083	153.985	37.7561	37.5839	36.6745	69.1319	54.7633	68.1526	-2.0047	2.23449	7.51e-45	2.39e-44	Down	-1.22909	2.23449	2.31e-22	5.82e-22	Down	0.775759	2.23449	4.38e-06	8.46e-06	-
CD7	21375.8	23139.4	23105.1	5080.69	6046.17	5726.86	14953.1	15679.8	15058.5	-2.00436	9.68311	2.26525191547084e-315	7.48948914564899e-314	Down	-0.565525	9.68311	9.22e-29	2.7e-28	-	1.43884	9.68311	2.58e-167	1.04e-165	Up
MEF2B	363.936	345.878	358.63	64.1219	109.865	92.3547	113.353	111.832	123.627	-2.00321	3.36816	3e-74	1.43e-73	Down	-1.61372	3.36816	1.14e-53	5.45e-53	Down	0.389523	3.36816	0.00292441	0.00440845	-
FUT2	244.962	221.96	258.827	65.5788	57.3139	57.9411	81.2464	85.2751	77.9355	-2.00199	2.82559	3.3e-64	1.38e-63	Down	-1.5681	2.82559	3.8e-45	1.56e-44	Down	0.433948	2.82559	0.00311181	0.00467762	-
NIBAN3	182.012	185.181	187.361	47.234	44.7808	46.1617	62.9358	52.9811	66.7433	-2.00171	2.43634	3.67e-58	1.42e-57	Down	-1.60011	2.43634	8.06e-43	3.18e-42	Down	0.401671	2.43634	0.0128074	0.0179769	-
XKR5	104.983	88.8768	121.078	21.4371	25.6909	31.247	34.7237	32.3421	37.9135	-2.00137	1.64436	9.85e-26	2.25e-25	Down	-1.58114	1.64436	1.83e-18	4.16e-18	Down	0.420363	1.64436	0.0755275	0.0955565	-
CSF2RA	450.808	371.394	386.092	102.28	109.687	89.8193	136.515	105	143.715	-2.00015	3.53704	2.04e-63	8.47e-63	Down	-1.64839	3.53704	8.98e-47	3.8e-46	Down	0.351789	3.53704	0.00962187	0.0137093	-
GPR12	53.0484	43.3199	60.9841	5.93787	17.2033	15.9547	19.4513	24.1119	17.516	-1.99985	0.743219	5.99e-14	1.03e-13	Down	-1.35933	0.743219	1.63e-08	2.66e-08	Down	0.640884	0.743219	0.0469467	0.061254	-
IL1R1	26.4831	21.584	23.3997	6.55501	3.50351	7.52505	9.71178	5.48749	18.5821	-1.99743	-0.216176	8.05e-08	1.15e-07	Down	-1.07167	-0.216176	0.00110997	0.00144695	Down	0.926822	-0.216176	0.0410334	0.0539484	-
ATXN7L2	635.136	677.995	634.911	151.179	156.902	179.701	285.959	271.042	325.01	-1.99709	4.35451	9.07e-140	8.62e-139	Down	-1.1429	4.35451	8.03e-58	4.08e-57	Down	0.854229	4.35451	5.98e-22	2.4e-21	-
CACNB4	56.8773	67.0431	61.5488	10.1054	16.9061	19.2226	26.5797	22.5441	25.3392	-1.99664	0.979628	5.52e-19	1.08e-18	Down	-1.3126	0.979628	1.05e-10	1.88e-10	Down	0.684365	0.979628	0.0125176	0.0175962	-
UPK3BL1	1968.37	1978.53	2026.72	493.705	510.672	492.273	755.062	1003.26	535.472	-1.99652	5.9163	4.95e-48	1.66e-47	Down	-1.38081	5.9163	8.36e-25	2.24e-24	Down	0.615722	5.9163	6.44e-06	1.22e-05	-
CGNL1	78.7806	70.5753	88.5833	21.1399	22.1033	16.0896	28.3263	22.6418	22.2903	-1.99622	1.23222	4.92e-23	1.06e-22	Down	-1.694	1.23222	2.3e-18	5.21e-18	Down	0.302341	1.23222	0.290146	0.332598	-
PPP1R32	146.165	158.312	130.609	45.4339	34.2075	29.2332	96.0177	101.73	88.6996	-1.99449	2.38507	9.49e-39	2.74e-38	Down	-0.602454	2.38507	1.88e-06	2.81e-06	-	1.39227	2.38507	1.14e-17	3.92e-17	Up
SHROOM3	24.943	39.1038	30.4609	8.11401	6.95108	8.41628	6.04328	6.07345	9.37116	-1.99224	-0.0723841	7.81e-10	1.2e-09	Down	-2.1181	-0.0723841	1.34e-10	2.37e-10	Down	-0.126024	-0.0723841	0.88936	0.91113	-
FAM71F2	511.37	480.629	469.538	122.491	126.665	118.275	157.293	162.552	170.971	-1.99026	3.82973	1.09e-134	9.85e-134	Down	-1.57287	3.82973	3.05e-96	2.71e-95	Down	0.417423	3.82973	3.37e-05	6.08e-05	-
PPIL6	337.061	306.345	256.57	65.3829	87.2214	73.6958	105.6	109.058	107.943	-1.99011	3.15556	5.5e-53	1.98e-52	Down	-1.47907	3.15556	1.52e-33	4.96e-33	Down	0.511094	3.15556	0.000583873	0.000945593	-
GABRG3	170.214	157.249	158.339	35.5767	49.1485	37.2811	54.6825	62.17	75.5267	-1.98989	2.31442	1.32e-43	4.12e-43	Down	-1.33405	2.31442	1.17e-24	3.11e-24	Down	0.655953	2.31442	0.000140029	0.000239913	-
SLC19A3	321.928	296.972	265.201	66.4343	63.2866	92.6814	92.8978	80.0799	63.2385	-1.98948	3.03901	3.53e-45	1.13e-44	Down	-1.90272	3.03901	2.6e-42	1.02e-41	Down	0.0867734	3.03901	0.634361	0.676076	-
CCL22	182.802	159.653	149.917	35.018	40.9982	47.769	51.6687	57.176	54.6875	-1.98813	2.27215	6.3e-42	1.92e-41	Down	-1.58716	2.27215	1.65e-30	5.04e-30	Down	0.401042	2.27215	0.0275522	0.0370792	-
FXYD2	413.501	382.654	426.262	96.7466	103.756	107.313	518.317	531.13	487.477	-1.98803	4.27544	5.5e-110	3.93e-109	Down	0.330474	4.27544	2.89e-07	4.47e-07	-	2.31861	4.27544	1.79e-171	7.52e-170	Up
SIRPB2	68.5839	85.2054	59.583	18.1935	20.9531	14.3299	35.4094	7.04877	16.7569	-1.98802	1.05472	1.27e-09	1.94e-09	Down	-1.84413	1.05472	1.6e-08	2.6e-08	Down	0.143961	1.05472	0.736973	0.772549	-
C12orf57	2833.25	2798.27	2826.14	730.522	711.879	689.341	924.268	931.755	855.835	-1.98792	6.36385	0	0	Down	-1.64083	6.36385	0	0	Down	0.347093	6.36385	1.19e-13	3.47e-13	-
ABCA13	96.2387	76.9096	52.4388	24.9945	15.9636	15.6934	30.9533	20.5747	15.2481	-1.98748	1.148	2.45e-12	4.05e-12	Down	-1.75234	1.148	2.68e-10	4.69e-10	Down	0.23525	1.148	0.532818	0.578057	-
PRR23C	92.5361	84.8414	94.6751	26.9366	23.5208	17.8243	36.9176	27.2009	27.2642	-1.98744	1.44559	2.12e-26	4.89e-26	Down	-1.56953	1.44559	2.65e-19	6.17e-19	Down	0.418051	1.44559	0.0854619	0.107202	-
FLRT2	520.354	456.131	433.485	129.421	106.513	119.277	193.468	183.896	177.321	-1.98736	3.83385	4.98e-90	2.9e-89	Down	-1.34511	3.83385	7.88e-49	3.45e-48	Down	0.642293	3.83385	9.27e-09	2.12e-08	-
C8orf49	52.5566	54.0156	39.7649	10.9678	11.9039	13.7348	18.0658	21.0508	18.6911	-1.98716	0.65394	9.89e-15	1.74e-14	Down	-1.33351	0.65394	9.35e-09	1.54e-08	Down	0.654049	0.65394	0.0428603	0.0561827	-
FFAR2	130.35	92.304	115.426	31.0791	26.7386	27.1847	52.5638	36.3613	33.6771	-1.98664	1.77286	2.63e-23	5.71e-23	Down	-1.46076	1.77286	7.96e-15	1.63e-14	Down	0.526032	1.77286	0.0270742	0.0364657	-
FAM149A	43.2116	54.3694	41.8071	14.235	7.76045	12.8831	26.8654	11.1646	15.7946	-1.98643	0.581764	5.05e-12	8.25e-12	Down	-1.36731	0.581764	2.1e-07	3.27e-07	Down	0.619516	0.581764	0.0739957	0.0937439	-
CLDN16	82.2976	75.9397	76.1518	12.5608	20.5949	25.7646	23.8155	28.0041	33.0973	-1.98537	1.26498	7.82e-23	1.68e-22	Down	-1.45974	1.26498	3.89e-15	8.06e-15	Down	0.52584	1.26498	0.0343243	0.0455895	-
SHTN1	64.8408	61.7524	70.64	13.1377	20.3919	16.0354	22.6392	17.4143	26.6587	-1.98435	1.00633	8.75e-20	1.76e-19	Down	-1.55795	1.00633	2.84e-14	5.73e-14	Down	0.426603	1.00633	0.134758	0.163577	-
TMEM119	72.2906	93.0081	81.8511	23.7686	14.5405	23.8901	35.4624	34.8414	36.0634	-1.98427	1.40232	6.37e-23	1.37e-22	Down	-1.21413	1.40232	1.91e-11	3.49e-11	Down	0.770408	1.40232	0.00135327	0.00211493	-
IL17REL	92.0634	65.1967	81.5281	21.5494	20.3801	18.1348	40.788	51.8858	36.549	-1.98324	1.44871	3.45e-20	6.99e-20	Down	-0.883318	1.44871	2.14e-06	3.18e-06	-	1.10028	1.44871	3.57e-06	6.93e-06	Up
IZUMO4	253.852	293.677	239.941	58.1022	79.2972	61.545	148.639	127.065	124.582	-1.98317	3.1049	7.82e-53	2.81e-52	Down	-0.975668	3.1049	2.54e-17	5.59e-17	-	1.0076	3.1049	9.35e-13	2.6e-12	Up
TAT	52.4538	60.8009	55.2885	12.7708	19.4305	10.194	23.4674	25.5408	21.2106	-1.98241	0.86524	1.29e-17	2.45e-17	Down	-1.25901	0.86524	1.98e-09	3.36e-09	Down	0.72377	0.86524	0.0121145	0.0170604	-
TRPM6	118.113	99.0967	87.5243	27.4973	22.8772	26.4187	37.2201	41.4082	33.1307	-1.98211	1.63275	1.16e-25	2.65e-25	Down	-1.44336	1.63275	2.08e-16	4.46e-16	Down	0.538911	1.63275	0.0182524	0.0251262	-
ISLR2	35.7892	31.9981	24.2172	5.47611	9.56998	7.94355	9.60956	11.466	10.8747	-1.98178	0.00190635	5.28e-10	8.13e-10	Down	-1.5128	0.00190635	4.29e-07	6.57e-07	Down	0.469454	0.00190635	0.251382	0.291754	-
SUN3	19.3171	20.3709	19.0447	3.93945	6.77267	3.88025	12.602	19.5627	11.4211	-1.98021	-0.261519	1.01e-06	1.39e-06	Down	-0.426672	-0.261519	0.180086	0.200542	-	1.55533	-0.261519	0.000141482	0.000242308	Up
LOXL2	33.5242	35.88	36.3041	9.42146	6.60669	10.4744	18.8722	27.6028	27.4928	-1.97965	0.46785	3.31e-11	5.3e-11	Down	-0.512737	0.46785	0.0310402	0.0369526	-	1.46788	0.46785	2.87e-06	5.63e-06	Up
PRR5	1822.8	1979.6	1864.2	450.049	495.466	491.382	973.994	954.566	886.861	-1.97952	5.94475	0	0	Down	-1.00926	5.94475	7.6e-101	7.19e-100	Down	0.970279	5.94475	1.15e-67	1.34e-66	-
ITIH5	167.899	170.833	153.479	36.9553	40.9039	46.729	76.5222	53.6171	49.6263	-1.97875	2.30588	5.3e-39	1.53e-38	Down	-1.45139	2.30588	7.03e-25	1.89e-24	Down	0.527465	2.30588	0.00306195	0.00460372	-
ETFBKMT	219.437	191.098	212.674	49.6454	59.6538	48.6605	87.5553	65.0276	68.9566	-1.97726	2.63087	4.35e-50	1.51e-49	Down	-1.49026	2.63087	5.03e-33	1.62e-32	Down	0.487072	2.63087	0.00237556	0.00361986	-
LOC112267939	96.1786	78.5592	87.3695	27.8215	39.2054	0	14.9336	7.61974	21.7644	-1.9752	1.22666	1.52e-09	2.3e-09	Down	-2.55517	1.22666	8.76e-14	1.74e-13	Down	-0.580277	1.22666	0.14335	0.173276	-
LARGE2	22.3376	35.6161	28.6588	6.56109	6.64316	8.56833	23.6468	26.5307	35.1661	-1.97456	0.400136	3.33e-09	4.99e-09	Down	-0.0229775	0.400136	1	1	-	1.95295	0.400136	2.51e-09	5.93e-09	Up
GJC1	431.249	456.218	436.497	115.69	104.092	116.854	128.703	158.091	140.774	-1.97449	3.67809	3.08e-119	2.38e-118	Down	-1.63001	3.67809	1.45e-90	1.18e-89	Down	0.34451	3.67809	0.00126294	0.00198083	-
MIPOL1	205.864	173.702	177.529	42.8631	41.5412	57.0305	44.4074	56.6886	49.04	-1.97444	2.38656	1.24e-43	3.88e-43	Down	-1.8884	2.38656	3.94e-41	1.51e-40	Down	0.08606	2.38656	0.673583	0.713392	-
ZNF32	494.822	476.245	435.182	122.397	141.353	94.2922	257.069	284.834	308.807	-1.97262	4.02014	1.79e-78	8.99e-78	Down	-0.724814	4.02014	5.42e-15	1.12e-14	-	1.24787	4.02014	6.05e-30	3.12e-29	Up
CNTN1	20.5653	33.8277	34.5845	6.5161	8.5788	7.32532	12.3475	10.5303	12.5819	-1.97241	0.00832746	4.6e-09	6.86e-09	Down	-1.3199	0.00832746	1.5e-05	2.14e-05	Down	0.653148	0.00832746	0.14239	0.172178	-
MCAM	537.557	488.413	538.752	119.118	102.919	177.066	173.779	148.095	158.237	-1.97046	3.90278	3.94e-54	1.44e-53	Down	-1.70381	3.90278	1.01e-42	3.99e-42	Down	0.266664	3.90278	0.0540307	0.0698422	-
HECW1	61.9557	57.4595	64.4444	22.6092	14.7273	9.32728	21.3147	21.6661	22.4686	-1.96858	0.929729	5.84e-18	1.12e-17	Down	-1.484	0.929729	1.52e-12	2.89e-12	Down	0.484825	0.929729	0.0900599	0.112596	-
SLC2A5	190.438	194.619	207.801	43.3314	60.7354	47.2091	68.2044	73.4049	74.6433	-1.96842	2.57121	6.75e-56	2.54e-55	Down	-1.45345	2.57121	2.45e-36	8.52e-36	Down	0.515053	2.57121	0.000947596	0.00150354	-
DGKB	119.276	120.537	126.344	29.4142	28.7182	35.2707	47.2145	47.144	42.2193	-1.96652	1.89904	5.91e-38	1.68e-37	Down	-1.42027	1.89904	2.73e-24	7.2e-24	Down	0.546385	1.89904	0.00490086	0.00723289	-
GRIN2C	215.559	188.892	185.4	58.5778	51.4932	40.5759	78.499	90.4386	79.5595	-1.96566	2.61663	2.08e-48	7.01e-48	Down	-1.24524	2.61663	1.71e-24	4.55e-24	Down	0.72052	2.61663	4.17e-06	8.06e-06	-
L1CAM	513.029	601.754	598.239	148.727	143.646	146.093	284.142	296.377	283.543	-1.96546	4.22064	3.12e-115	2.32e-114	Down	-0.987475	4.22064	4.83e-38	1.74e-37	-	0.978033	4.22064	2.14e-25	9.66e-25	-
SLC7A14	174.842	162.099	185.116	44.0063	46.4082	43.0013	75.0222	64.3454	87.3425	-1.96489	2.456	3.54e-46	1.15e-45	Down	-1.20166	2.456	1.76e-22	4.45e-22	Down	0.763362	2.456	2.22e-06	4.4e-06	-
ZNF114	142.82	162.193	184.339	53.2795	35.4159	36.3608	55.8152	53.4373	40.649	-1.96484	2.24374	5.48e-32	1.41e-31	Down	-1.70453	2.24374	8.71e-26	2.39e-25	Down	0.260368	2.24374	0.204741	0.24077	-
FUT9	22.1623	30.1245	21.865	7.85391	4.53482	6.31594	14.997	4.64522	10.0985	-1.96463	-0.221562	6.27e-08	9.01e-08	Down	-1.30842	-0.221562	8.81e-05	0.000121464	Down	0.656988	-0.221562	0.181852	0.216199	-
RPL10	122242	120700	117773	30716.9	32735.2	28990.3	34381	36136.4	35133	-1.96423	11.7871	0	0	Down	-1.77156	11.7871	0	0	Down	0.192672	11.7871	1.1e-06	2.22e-06	-
CDH18	19.3544	30.3437	28.0269	6.45619	4.02289	9.1739	5.54641	3.51857	8.8529	-1.96415	-0.310756	2.67e-08	3.89e-08	Down	-2.09477	-0.310756	1.12e-08	1.84e-08	Down	-0.130828	-0.310756	0.879186	0.902525	-
CYP20A1	3126.19	2895.88	3185.53	770.048	785.253	806.021	1127.36	1058.49	1068.56	-1.96297	6.52333	0	0	Down	-1.50023	6.52333	3.85e-258	1.69e-256	Down	0.462748	6.52333	8.38e-20	3.11e-19	-
LYPD4	127.916	105.474	132.452	30.8947	30.2368	32.4638	44.64	34.5804	45.9766	-1.96166	1.86868	4.57e-31	1.16e-30	Down	-1.54354	1.86868	3.16e-22	7.95e-22	Down	0.418225	1.86868	0.0482658	0.0628387	-
GALNT16	108.358	107.22	85.5244	30.5908	23.1482	23.2638	33.315	30.8281	29.8813	-1.9611	1.56808	2.49e-26	5.74e-26	Down	-1.67464	1.56808	4.56e-21	1.11e-20	Down	0.28655	1.56808	0.231567	0.270179	-
FAM227A	289.103	281.133	261.667	73.8961	79.4478	60.1641	117.959	100.257	101.056	-1.9599	3.07283	2.97e-71	1.36e-70	Down	-1.3803	3.07283	1.28e-42	5.03e-42	Down	0.579659	3.07283	9.29e-06	1.75e-05	-
RAB15	392.181	370.682	343.624	86.637	101.069	96.4155	142.307	167.174	165.714	-1.95975	3.52401	1.19e-86	6.62e-86	Down	-1.21832	3.52401	6.16e-42	2.38e-41	Down	0.741487	3.52401	8.85e-11	2.26e-10	-
TARM1	30.8265	28.3007	22.6372	9.01736	6.9246	4.77339	13.3134	8.02289	5.60277	-1.9589	-0.160492	9.43e-09	1.39e-08	Down	-1.58754	-0.160492	6.08e-07	9.25e-07	Down	0.371788	-0.160492	0.494439	0.540186	-
MANSC1	490.171	467.655	444.482	127.541	121.606	111.326	156.286	140.462	157.688	-1.95817	3.76419	2.03e-118	1.56e-117	Down	-1.62439	3.76419	3.3e-90	2.67e-89	Down	0.333807	3.76419	0.00152138	0.00236376	-
SMAGP	246.319	265.698	267.021	61.0495	60.1145	79.1466	70.0354	71.0596	81.126	-1.95789	2.88361	2.64e-68	1.17e-67	Down	-1.80816	2.88361	6.34e-61	3.38e-60	Down	0.149747	2.88361	0.318066	0.361532	-
RASGRP2	6052.18	5981.2	5969.99	1501.07	1585.97	1547.35	3054.01	3274.91	2922.15	-1.95773	7.64317	0	0	Down	-0.96054	7.64317	3.77e-140	5.5e-139	-	0.997199	7.64317	8.57e-128	2.3e-126	-
LOC100653133	31.8996	33.0393	46.3903	9.40226	8.51981	10.4572	37.6193	24.1597	23.2928	-1.95736	0.586476	2.7e-10	4.19e-10	Down	-0.387306	0.586476	0.121561	0.137582	-	1.57099	0.586476	6.75e-07	1.38e-06	Up
ANKRD62	76.5717	81.2763	63.5757	17.3176	13.7249	25.7265	20.1182	25.4271	22.1176	-1.95635	1.13816	8.38e-20	1.69e-19	Down	-1.70436	1.13816	2.4e-16	5.14e-16	Down	0.252094	1.13816	0.409178	0.455504	-
IFITM2	22070.7	22375	23192.4	5597.54	5988.69	5844.97	10384.4	10588.6	10089.3	-1.95617	9.51672	0	0	Down	-1.12268	9.51672	1.01e-257	4.41e-256	Down	0.833498	9.51672	1.25e-134	3.6e-133	-
PJVK	118.965	84.6516	110.899	24.037	26.2564	30.4552	44.3296	41.0989	36.1594	-1.9561	1.69962	2.49e-24	5.53e-24	Down	-1.3679	1.69962	1.63e-14	3.31e-14	Down	0.588359	1.69962	0.00949442	0.0135393	-
CCDC78	101.706	132.445	141.353	31.0103	34.3075	31.2795	78.1439	67.3402	64.1411	-1.95511	2.10211	4.87e-28	1.16e-27	Down	-0.840539	2.10211	5.93e-08	9.42e-08	-	1.1148	2.10211	7.33e-09	1.68e-08	Up
NEK8	540.502	533.338	555.844	137.186	131.387	151.538	176.66	215.4	179.23	-1.95472	4.00761	6.56e-135	5.94e-134	Down	-1.51169	4.00761	1.5e-92	1.26e-91	Down	0.443053	4.00761	3.56e-06	6.91e-06	-
LRP4	128.928	113.627	122.255	31.7845	27.5073	34.4878	32.8917	45.8251	36.1416	-1.95444	1.83937	8.51e-35	2.3e-34	Down	-1.66324	1.83937	8.89e-28	2.56e-27	Down	0.291273	1.83937	0.16888	0.20181	-
KIAA1210	44.9569	36.9305	51.7939	14.9907	11.0752	8.14203	16.2923	19.1121	6.33984	-1.95356	0.462861	1.64e-11	2.64e-11	Down	-1.67098	0.462861	3.27e-09	5.49e-09	Down	0.282785	0.462861	0.473055	0.519312	-
HYAL4	20.9416	27.6173	21.4347	8.01961	6.07101	3.70007	7.26726	3.38488	5.6747	-1.95299	-0.436977	1.25e-07	1.78e-07	Down	-2.07467	-0.436977	2.09e-08	3.39e-08	Down	-0.121904	-0.436977	0.870536	0.894757	-
NPFF	148.62	177.553	140.548	32.7195	44.8398	42.7547	33.861	60.0717	54.9785	-1.95248	2.19131	7.22e-28	1.72e-27	Down	-1.64566	2.19131	1.37e-21	3.39e-21	Down	0.306887	2.19131	0.149949	0.180757	-
CACNG5	163.769	159.769	145.666	43.4726	28.4529	49.0225	64.2076	49.3251	55.8294	-1.952	2.23861	7.18e-39	2.07e-38	Down	-1.46775	2.23861	1.04e-25	2.85e-25	Down	0.484348	2.23861	0.00785541	0.0113131	-
ARHGEF4	193.538	182.11	174.876	56.7378	37.3809	47.8802	182.031	177.725	181.423	-1.95094	2.96272	2e-53	7.24e-53	Down	-0.0240474	2.96272	0.816546	0.833114	-	1.92711	2.96272	1.1e-54	9.87e-54	Up
PAK3	156.1	167.269	121.781	48.7178	30.2367	36.036	53.5543	54.0794	46.8462	-1.94901	2.15188	3.14e-28	7.55e-28	Down	-1.52458	2.15188	1.37e-19	3.21e-19	Down	0.424526	2.15188	0.0383835	0.0506558	-
MCHR2	46.7769	46.9984	61.2638	16.0556	11.2543	12.5471	22.295	20.6593	5.48533	-1.94882	0.662256	1.91e-11	3.08e-11	Down	-1.67246	0.662256	2.19e-09	3.7e-09	Down	0.276531	0.662256	0.465139	0.511769	-
NBPF15	1949.51	1857.23	1838.54	419.766	507.248	535.606	718.426	570.5	811.322	-1.9483	5.83064	1.18e-93	7.12e-93	Down	-1.42653	5.83064	3.93e-53	1.85e-52	Down	0.521781	5.83064	9.08e-08	1.96e-07	-
P3H4	434.302	503.143	463.47	125.475	105.174	132.24	169.656	141.271	167.711	-1.94775	3.78288	8.51e-88	4.8e-87	Down	-1.5488	3.78288	1.28e-61	6.87e-61	Down	0.398974	3.78288	0.000478887	0.000781116	-
NRN1L	36.4431	24.2049	31.8963	10.4232	4.68395	8.55106	18.9849	22.8564	17.9063	-1.94765	0.255292	8.15e-10	1.25e-09	Down	-0.625923	0.255292	0.0210026	0.0252692	-	1.32274	0.255292	0.000127425	0.000219084	Up
SVOPL	105.36	73.2896	85.3951	19.4529	20.0809	28.6898	38.9945	34.4378	41.6871	-1.94598	1.50265	1.2e-20	2.46e-20	Down	-1.19425	1.50265	2.66e-10	4.65e-10	Down	0.751973	1.50265	0.00190421	0.00293407	-
PPFIBP2	719.97	716.123	745.087	187.192	190.367	188.786	133.77	153.021	149.485	-1.94467	4.27649	1.06e-208	1.73e-207	Down	-2.32075	4.27649	2.08e-262	9.31e-261	Down	-0.376102	4.27649	3.01e-05	5.46e-05	-
KRT73	31.8971	26.1124	23.3151	9.48283	3.73351	7.60233	38.9907	48.7191	23.2933	-1.94451	0.537688	2.18e-07	3.08e-07	Down	0.447457	0.537688	0.124267	0.1405	-	2.39353	0.537688	2.9e-12	7.91e-12	Up
USHBP1	281.952	247.177	253.769	60.559	72.0848	70.448	103.25	80.1294	109.222	-1.94444	2.97888	1.33e-57	5.13e-57	Down	-1.41831	2.97888	6.06e-36	2.09e-35	Down	0.526191	2.97888	0.000209761	0.000353973	-
GNG7	30.9616	42.7192	34.0347	9.57376	9.3244	8.82693	25.0339	32.3272	32.2352	-1.94388	0.591964	4.37e-11	6.97e-11	Down	-0.265821	0.591964	0.281777	0.306859	-	1.67906	0.591964	1.12e-08	2.54e-08	Up
ATP1B2	102.353	117.785	83.4708	24.7841	34.2187	19.6457	29.208	43.2156	34.5425	-1.94387	1.62172	1.31e-20	2.67e-20	Down	-1.50176	1.62172	3.94e-14	7.9e-14	Down	0.442238	1.62172	0.0740873	0.093851	-
TMC1	43.6037	22.97	42.2579	4.84459	15.7427	7.47295	7.40815	4.95217	14.9552	-1.94358	0.136203	3.42e-07	4.79e-07	Down	-1.9807	0.136203	1.92e-07	2.99e-07	Down	-0.0371673	0.136203	1	1	-
QRFPR	40.2766	53.9239	51.2811	8.15512	11.8962	17.5398	15.7231	14.3493	20.0482	-1.94331	0.609151	1.01e-13	1.73e-13	Down	-1.53085	0.609151	4.23e-10	7.36e-10	Down	0.412721	0.609151	0.237468	0.276721	-
ASPSCR1	1028.14	1042.2	928.305	246.172	274.382	258.971	463.49	437.727	401.156	-1.94315	4.97025	1.19e-169	1.47e-168	Down	-1.20293	4.97025	1.86e-80	1.32e-79	Down	0.74024	4.97025	5.46e-22	2.19e-21	-
SPTBN2	220.764	202.977	221.619	55.5276	49.7435	62.2211	81.4079	78.3343	87.6366	-1.94301	2.71322	3.84e-60	1.53e-59	Down	-1.38146	2.71322	9.69e-37	3.41e-36	Down	0.56163	2.71322	0.000112832	0.000194931	-
GBP6	96.5488	97.5592	105.356	23.38	27.111	27.1129	23.9349	33.7719	38.2534	-1.943	1.57213	1.34e-28	3.25e-28	Down	-1.63785	1.57213	1.2e-22	3.05e-22	Down	0.305255	1.57213	0.195928	0.231249	-
ZNF727	72.7915	77.517	87.7579	13.9261	25.6861	22.0733	27.612	31.4268	35.5523	-1.94297	1.32677	1.2e-21	2.51e-21	Down	-1.32821	1.32677	6.51e-13	1.25e-12	Down	0.614981	1.32677	0.0114809	0.0162078	-
PLK5	141.876	129.271	149.415	36.8939	28.1894	43.9859	53.9502	39.748	42.9854	-1.94293	2.05129	2.12e-35	5.78e-35	Down	-1.61856	2.05129	2.49e-27	7.09e-27	Down	0.324446	2.05129	0.102042	0.126074	-
HLA-F	6674.52	6501.75	6232.88	1647.84	1752.05	1649.11	2615.08	2630.43	2533.3	-1.94255	7.65646	0	0	Down	-1.31901	7.65646	1.42e-294	8.02e-293	Down	0.62354	7.65646	9.13e-56	8.35e-55	-
PDE6A	273.124	283.637	262.632	61.5697	85.5874	65.8528	91.2888	96.6223	98.4612	-1.94218	3.02176	3e-72	1.39e-71	Down	-1.51535	3.02176	1.4e-50	6.32e-50	Down	0.426872	3.02176	0.0014807	0.00230271	-
TMEM236	164.566	190.566	175.422	52.8705	42.0745	42.9632	50.1595	56.1966	67.141	-1.94097	2.38249	5.42e-45	1.73e-44	Down	-1.61078	2.38249	1.96e-34	6.56e-34	Down	0.33025	2.38249	0.0607895	0.0779304	-
AXL	104.251	67.3285	79.8499	24.5424	22.7953	17.8782	41.0348	48.5065	40.4432	-1.94003	1.50606	1.77e-18	3.45e-18	Down	-0.949441	1.50606	1.12e-06	1.68e-06	-	0.990898	1.50606	4.56e-05	8.15e-05	-
FGFBP3	69.8721	63.16	60.7636	17.9072	18.1117	14.1624	36.2332	30.3442	28.272	-1.93987	1.12431	1.89e-19	3.76e-19	Down	-1.02693	1.12431	3.63e-08	5.82e-08	Down	0.913319	1.12431	0.000257643	0.000431308	-
KCNRG	37.3596	41.7159	43.6686	10.7841	12.0424	8.88095	33.0892	16.695	24.6305	-1.93976	0.601798	8.7e-12	1.41e-11	Down	-0.719659	0.601798	0.002611	0.00333241	-	1.22083	0.601798	7.06e-05	0.000123925	Up
ALDH3B1	71.0921	62.099	43.6366	7.72874	19.5654	18.5923	20.4478	15.7147	29.2909	-1.93898	0.894047	1.56e-11	2.52e-11	Down	-1.42898	0.894047	1.37e-07	2.15e-07	Down	0.510261	0.894047	0.122085	0.149194	-
DIPK2B	62.3257	75.1131	69.6256	18.0743	17.4287	18.2475	37.8068	26.0396	32.8781	-1.93859	1.19762	3.44e-20	6.97e-20	Down	-1.09589	1.19762	3.62e-09	6.07e-09	Down	0.843024	1.19762	0.000706728	0.0011358	-
SMDT1	1760.62	1789.75	1853.68	465.646	487.134	457.021	684.98	732.351	710.079	-1.93846	5.78934	0	0	Down	-1.34493	5.78934	4.11e-227	1.37e-225	Down	0.593531	5.78934	6.03e-29	3.03e-28	-
SYTL1	3502.01	3638.32	3629.75	915.071	988.556	914.16	2015.58	2001.48	1927.27	-1.93444	6.93197	0	0	Down	-0.857546	6.93197	3.34e-126	4.24e-125	-	1.0769	6.93197	3.41e-150	1.16e-148	Up
EMCN	29.1417	36.061	39.118	7.35262	8.07264	11.6106	8.09948	6.63868	8.98861	-1.93403	0.063401	7.4e-11	1.17e-10	Down	-2.11894	0.063401	4.96e-12	9.28e-12	Down	-0.185128	0.063401	0.690385	0.728853	-
BTBD18	26.1913	24.0751	23.8826	12.5615	6.7136	0	19.1837	12.5294	16.2365	-1.93338	-0.027997	1.42e-07	2.02e-07	Down	-0.623754	-0.027997	0.0379364	0.0448635	-	1.31087	-0.027997	0.000712694	0.00114497	Up
CUBN	111.841	112.255	121.931	35.157	22.8519	32.3172	80.0927	88.9345	84.6767	-1.93276	2.12874	4.75e-34	1.27e-33	Down	-0.447196	2.12874	0.00038554	0.000515183	-	1.48585	2.12874	2.82e-19	1.02e-18	Up
HHIPL1	105.105	81.4937	101.296	34.712	25.3077	15.0946	33.6354	36.5407	34.4761	-1.93257	1.5592	1.8e-21	3.75e-21	Down	-1.45609	1.5592	2.13e-14	4.32e-14	Down	0.47663	1.5592	0.0505277	0.0655962	-
ICOSLG	579.954	557.76	588.76	136.151	152.843	163.547	115.056	103.604	131.287	-1.93083	3.944	4e-142	3.87e-141	Down	-2.30109	3.944	3.08e-180	6.78e-179	Down	-0.370286	3.944	0.000425326	0.000697018	-
ADRA1B	64.7402	66.8688	56.5653	22.7277	14.0751	12.2381	17.2383	13.731	17.4474	-1.93078	0.873548	6.45e-18	1.24e-17	Down	-1.94942	0.873548	4.19e-18	9.44e-18	Down	-0.0186578	0.873548	1	1	-
ADRA1A	219.048	191.135	203.557	52.292	49.7771	58.5622	73.866	58.8005	69.9982	-1.93056	2.59264	2.28e-53	8.24e-53	Down	-1.59599	2.59264	1.38e-40	5.21e-40	Down	0.334628	2.59264	0.0316386	0.0422051	-
LEF1	5451.16	5490.1	5046.23	1370.47	1384.53	1442.56	5097.32	4955.26	5080.34	-1.9292	7.79825	0	0	Down	-0.0792168	7.79825	0.0295178	0.0351973	-	1.84999	7.79825	0	0	Up
SPATA25	76.423	82.8052	61.7767	12.9663	22.2047	22.625	24.7757	43.1903	31.2235	-1.92855	1.27204	1.38e-16	2.56e-16	Down	-1.15283	1.27204	4.67e-08	7.46e-08	Down	0.776002	1.27204	0.00313462	0.0047103	-
CARNS1	401.846	446.894	455.926	107.062	127.697	108.019	239.994	276.567	241.348	-1.92765	3.89968	1.31e-91	7.72e-91	Down	-0.783653	3.89968	2.3e-21	5.63e-21	-	1.14406	3.89968	2.37e-29	1.2e-28	Up
PRAP1	25.2896	25.3632	19.22	2.46476	4.5396	11.1056	11.0483	7.21693	8.50299	-1.92706	-0.306333	2.12e-07	3e-07	Down	-1.37036	-0.306333	4.92e-05	6.87e-05	Down	0.557398	-0.306333	0.260729	0.301543	-
PHF1	1646.25	1768.83	1713.73	386.268	486.028	476.771	912.728	899.981	891.434	-1.92672	5.83425	4.16e-265	1e-263	Down	-0.923483	5.83425	1.96e-70	1.22e-69	-	1.00325	5.83425	1.16e-62	1.23e-61	Up
ARMH4	66.4416	74.2726	75.4086	22.9832	24.3724	9.35224	24.1602	18.1026	21.0694	-1.92383	1.09913	5.23e-19	1.03e-18	Down	-1.76483	1.09913	8.84e-17	1.91e-16	Down	0.159074	1.09913	0.614618	0.656728	-
ABCC2	25.4339	28.2274	26.455	5.60231	11.536	3.7166	21.0175	14.1731	15.0786	-1.92358	0.0592684	8.33e-09	1.23e-08	Down	-0.668343	0.0592684	0.0176398	0.0213456	-	1.25636	0.0592684	0.000699636	0.00112508	Up
SEMA5A	44.7075	40.8368	40.3519	14.1211	6.11451	12.6383	22.0206	24.0851	22.334	-1.92323	0.587765	6.07e-13	1.02e-12	Down	-0.874479	0.587765	0.000142995	0.000195141	-	1.04939	0.587765	0.000620787	0.00100292	Up
CHRM4	40.1213	39.1017	33.2497	9.39255	10.4815	9.47476	14.2634	13.271	14.1854	-1.92307	0.293246	4.81e-12	7.87e-12	Down	-1.42122	0.293246	5.74e-08	9.14e-08	Down	0.502244	0.293246	0.172822	0.206204	-
RPL28	73400.8	69739.3	67952.2	17698.7	19608.5	18436.3	23203.1	20719.9	20247.8	-1.92099	11.0307	1.05e-300	3.14e-299	Down	-1.71788	11.0307	4.36e-244	1.74e-242	Down	0.203113	11.0307	5.69e-05	0.000100979	-
GRM2	86.4431	70.2998	105.963	22.5626	18.9345	27.628	34.1953	39.9942	31.0915	-1.92016	1.46925	4.38e-19	8.64e-19	Down	-1.31608	1.46925	4.58e-11	8.27e-11	Down	0.604287	1.46925	0.0162525	0.0225327	-
RNF222	89.6032	92.9025	97.9916	22.1086	28.3325	23.4848	29.5401	36.94	30.4571	-1.9187	1.50959	1.94e-27	4.59e-27	Down	-1.52928	1.50959	5.24e-20	1.24e-19	Down	0.389552	1.50959	0.0916931	0.114411	-
GPR155	2103.73	1997.79	2026.07	579.385	507.158	535.207	1809.12	1679.79	1802.05	-1.91722	6.35378	0	0	Down	-0.2116	6.35378	5.29e-07	8.07e-07	-	1.70563	6.35378	4.37e-278	4.07e-276	Up
GSDMB	1676.57	1703.12	1625.75	483.366	429.111	414.188	1119.78	1051.16	1047.12	-1.91523	5.89572	0	0	Down	-0.637259	5.89572	3.11e-47	1.33e-46	-	1.27799	5.89572	1.18e-132	3.34e-131	Up
RAB42	86.4808	51.4355	76.553	15.4026	21.7365	19.4593	27.3832	31.6388	31.3144	-1.91488	1.20724	1.36e-15	2.45e-15	Down	-1.24367	1.20724	2.61e-08	4.21e-08	Down	0.671479	1.20724	0.0173103	0.0239016	-
PDE3A	118.952	172.211	122.896	37.4223	35.1378	36.978	71.9974	51.6997	76.3868	-1.91437	2.18182	1.07e-22	2.3e-22	Down	-1.04773	2.18182	4.88e-09	8.14e-09	Down	0.866803	2.18182	4.42e-05	7.91e-05	-
TNFRSF6B	187.148	172.141	177.399	44.1252	44.6625	53.2738	58.6031	75.0454	85.4222	-1.91428	2.47942	7.16e-45	2.28e-44	Down	-1.29065	2.47942	3.26e-25	8.85e-25	Down	0.623728	2.47942	0.000111093	0.000192053	-
RD3	37.7716	43.9581	40.1249	10.7223	10.6443	10.6875	18.6305	15.7235	14.3547	-1.91387	0.426512	1.51e-12	2.51e-12	Down	-1.31648	0.426512	8.54e-08	1.35e-07	Down	0.597808	0.426512	0.0887877	0.1111	-
C2orf15	101.149	109.183	103.185	33.2068	24.738	25.0035	46.9054	38.1242	42.0138	-1.91311	1.72092	1.74e-30	4.35e-30	Down	-1.30088	1.72092	1.11e-17	2.46e-17	Down	0.6124	1.72092	0.00293251	0.00442016	-
RADIL	38.9462	38.5712	40.5171	13.8305	10.3698	6.83749	33.525	39.0247	27.8067	-1.91306	0.729925	4.59e-12	7.52e-12	Down	-0.233026	0.729925	0.271463	0.296261	-	1.68092	0.729925	1.74e-09	4.16e-09	Up
CITED4	488.176	579.441	527.744	119.871	163.234	140.385	273.778	302.53	243.263	-1.91268	4.13435	4.17e-74	1.99e-73	Down	-0.960602	4.13435	1.48e-23	3.83e-23	-	0.952128	4.13435	8.47e-18	2.93e-17	-
LTBP4	2330.2	2463.16	2432.62	593.731	674.366	650.999	1249.23	1338.07	1122.6	-1.91265	6.32276	1.75e-248	3.73e-247	Down	-0.961802	6.32276	1.79e-70	1.11e-69	-	0.950858	6.32276	7.21e-57	6.79e-56	-
PELATON	41.1148	50.4996	40.9378	15.2063	11.2936	8.41792	13.1088	28.247	15.9963	-1.91252	0.567038	2.18e-11	3.5e-11	Down	-1.20382	0.567038	3.18e-06	4.69e-06	Down	0.709145	0.567038	0.0394597	0.0519724	-
ADCY10	131.508	120.873	101.792	38.2062	24.0122	31.6628	27.5991	30.0509	37.3385	-1.91053	1.75968	1.97e-26	4.56e-26	Down	-1.89385	1.75968	7.81e-26	2.15e-25	Down	0.0166835	1.75968	1	1	-
MALL	47.4443	27.3049	49.8628	11.5092	11.9154	9.44488	8.77557	13.452	14.3708	-1.90964	0.359702	4.01e-10	6.2e-10	Down	-1.75643	0.359702	5.5e-09	9.17e-09	Down	0.153324	0.359702	0.751604	0.786577	-
OBSCN	342.758	335.115	331.724	82.599	98.2185	88.1888	180.33	140.256	132.868	-1.90657	3.41953	5.44e-70	2.46e-69	Down	-1.15413	3.41953	4.27e-32	1.35e-31	Down	0.752502	3.41953	5.79e-10	1.41e-09	-
ZNF415	32.841	19.3253	30.6305	8.12212	5.18313	8.46109	9.50207	10.9199	11.5743	-1.90631	-0.0877216	2.19e-08	3.19e-08	Down	-1.35886	-0.0877216	1.2e-05	1.73e-05	Down	0.548017	-0.0877216	0.205306	0.241413	-
NXN	104.955	82.0568	71.9984	21.8091	18.9947	28.0885	38.9946	32.8673	26.2549	-1.90447	1.43103	2.6e-18	5.04e-18	Down	-1.39693	1.43103	1.14e-11	2.1e-11	Down	0.507716	1.43103	0.0481557	0.0627138	-
TTC23L	51.5342	62.6571	61.8478	10.6121	22.4304	13.7534	25.7088	15.0406	16.5114	-1.90433	0.854065	4.53e-15	8.05e-15	Down	-1.61453	0.854065	3.9e-12	7.31e-12	Down	0.289957	0.854065	0.36944	0.415216	-
PARVA	43.0944	36.6788	31.942	4.5144	4.2474	20.9287	6.97844	10.1391	11.6931	-1.90148	0.184547	9.13e-08	1.3e-07	Down	-1.94049	0.184547	4.99e-08	7.95e-08	Down	-0.0390526	0.184547	1	1	-
ARHGAP24	51.2485	69.4636	46.8076	15.4527	15.6903	13.4409	18.831	27.0084	18.4773	-1.90092	0.841469	5.85e-14	1.01e-13	Down	-1.37643	0.841469	4.76e-09	7.94e-09	Down	0.524762	0.841469	0.0853811	0.107121	-
NOL3	169.38	187.111	173.416	48.5364	46.9358	46.2	70.8313	82.1447	65.8754	-1.90061	2.46892	6.92e-49	2.35e-48	Down	-1.27483	2.46892	1.42e-27	4.07e-27	Down	0.625884	2.46892	4.86e-05	8.67e-05	-
LTA	1957.09	2078	2041.73	546.744	555.045	526.221	409.243	437.734	454.261	-1.90021	5.79033	0	0	Down	-2.2233	5.79033	0	0	Down	-0.323092	5.79033	3.61e-08	7.98e-08	-
TXK	3723.72	3809.7	3700.11	1015.18	986.478	1009.47	2545.76	2393.22	2573.14	-1.89931	7.09163	0	0	Down	-0.580529	7.09163	1.42e-61	7.66e-61	-	1.31879	7.09163	4.84e-243	3.72e-241	Up
RFTN2	173.733	178.913	193.2	52.408	47.0273	46.6393	38.9941	56.2348	62.2479	-1.89895	2.3919	2.01e-44	6.37e-44	Down	-1.79094	2.3919	6.09e-41	2.32e-40	Down	0.108029	2.3919	0.561254	0.605975	-
STARD10	421.899	395.378	412.929	112.022	93.8618	123.663	134.291	122.452	112.242	-1.89869	3.56271	8.03e-98	5.04e-97	Down	-1.73599	3.56271	8.75e-86	6.69e-85	Down	0.162717	3.56271	0.164762	0.197229	-
ANKRD45	46.8213	37.4913	44.9003	12.7262	13.3962	8.2187	22.9834	26.5451	25.0274	-1.89836	0.652567	4.43e-13	7.45e-13	Down	-0.788719	0.652567	0.000392039	0.000523708	-	1.11027	0.652567	0.00012036	0.000207532	Up
ZNF99	60.833	80.4122	65.6037	20.0279	19.0839	16.1232	24.4716	25.3654	21.492	-1.89821	1.09342	1.55e-18	3.02e-18	Down	-1.53183	1.09342	8.76e-14	1.74e-13	Down	0.366544	1.09342	0.185193	0.219736	-
ZNF713	386.46	346.857	370.874	105.241	105.865	84.9021	152.638	127.749	109.553	-1.89771	3.45971	5.77e-68	2.55e-67	Down	-1.50076	3.45971	3.78e-47	1.61e-46	Down	0.396978	3.45971	0.00170181	0.00263326	-
PLPPR2	153.288	153.471	159.532	39.449	41.8751	43.6868	101.836	88.0916	99.3478	-1.89594	2.4668	7.69e-46	2.5e-45	Down	-0.688036	2.4668	4.55e-10	7.91e-10	-	1.20809	2.4668	1.37e-16	4.51e-16	Up
WDR17	112.371	119.02	131.402	39.9375	30.4708	26.8108	42.8488	54.1954	39.8103	-1.89558	1.90249	2.03e-30	5.07e-30	Down	-1.40438	1.90249	7.49e-20	1.77e-19	Down	0.49132	1.90249	0.0163282	0.0226306	-
ZNRF3	169.88	171.55	147.916	39.0493	44.7972	47.487	51.9561	56.853	68.8418	-1.89443	2.31015	1.62e-40	4.79e-40	Down	-1.45945	2.31015	9.25e-28	2.66e-27	Down	0.435065	2.31015	0.013981	0.0195351	-
AMY2B	248.403	240.496	265.884	73.3242	69.7474	59.7537	161.425	158.433	182.442	-1.89362	3.1886	8.77e-65	3.71e-64	Down	-0.587017	3.1886	1.67e-10	2.94e-10	-	1.30672	3.1886	1.86e-28	9.15e-28	Up
TNFSF8	5135.66	5024.76	4893.82	1401.76	1335.03	1314.43	4392.68	4303	4471.76	-1.8935	7.66685	0	0	Down	-0.193091	7.66685	2.46e-09	4.16e-09	-	1.70041	7.66685	0	0	Up
DKK4	69.9942	50.4829	68.3214	14.598	12.7977	23.2584	33.5626	37.2396	29.7069	-1.8895	1.13208	1.05e-15	1.9e-15	Down	-0.906141	1.13208	1.13e-05	1.63e-05	-	0.983757	1.13208	0.000136311	0.000233846	-
COX6B2	141.68	144.303	109.461	41.2639	28.2365	37.1394	43.9718	41.8908	31.9915	-1.88662	1.94853	2.75e-26	6.33e-26	Down	-1.74326	1.94853	1.97e-23	5.09e-23	Down	0.143393	1.94853	0.566408	0.610542	-
IL6R	200.29	191.015	213.625	44.5443	64.5353	54.2955	79.8029	68.9612	76.8312	-1.88647	2.62151	1.96e-50	6.82e-50	Down	-1.42133	2.62151	1.74e-33	5.67e-33	Down	0.465211	2.62151	0.00228675	0.00349057	-
USE1	610.797	594.766	659.564	168.42	192.78	143.645	235.53	267.242	234.214	-1.88467	4.25708	5.19e-107	3.6e-106	Down	-1.33913	4.25708	4.79e-62	2.59e-61	Down	0.54557	4.25708	1.55e-08	3.5e-08	-
CYP2W1	24.7247	21.9039	30.1157	4.80308	10.003	5.71705	11.4202	14.8959	17.8296	-1.88348	-0.0294384	3.53e-08	5.11e-08	Down	-0.791665	-0.0294384	0.00643712	0.0080297	-	1.09285	-0.0294384	0.00492785	0.00727109	Up
LOXHD1	8.58414	26.7442	14.4341	4.70811	3.788	4.74761	23.7382	29.5528	20.6922	-1.88341	-0.0314169	2.45e-05	3.2e-05	Down	0.563234	-0.0314169	0.098505	0.11242	-	2.4491	-0.0314169	2.21e-09	5.24e-09	Up
TMEM265	363.458	370.043	369.906	113.719	99.6775	85.366	176.579	172.152	188.474	-1.88339	3.58482	3.96e-99	2.52e-98	Down	-1.03792	3.58482	2.31e-40	8.69e-40	Down	0.845537	3.58482	1.22e-16	4.03e-16	-
CFI	143.539	104.347	111.677	36.5602	32.0599	28.5414	35.553	37.8985	42.0721	-1.88301	1.83742	5.98e-25	1.35e-24	Down	-1.63428	1.83742	1.96e-20	4.7e-20	Down	0.248796	1.83742	0.284515	0.326937	-
CC2D2A	179.728	184.559	184.795	59.1426	48.4395	41.0291	53.7302	81.8804	59.2919	-1.88249	2.46787	1.31e-40	3.89e-40	Down	-1.49257	2.46787	5.22e-29	1.54e-28	Down	0.389985	2.46787	0.021309	0.0290737	-
C9orf129	294.82	294.982	315.727	83.8599	79.8751	81.5883	109.358	113.466	130.835	-1.88242	3.21431	2.56e-80	1.32e-79	Down	-1.35544	3.21431	1.51e-49	6.7e-49	Down	0.527034	3.21431	1.22e-05	2.28e-05	-
SCX	155.322	176.06	182.356	42.2163	58.3408	38.705	94.9036	101.581	107.949	-1.88126	2.58435	4.09e-41	1.23e-40	Down	-0.754629	2.58435	2.6e-10	4.55e-10	-	1.12679	2.58435	1.12e-13	3.25e-13	Up
SYNPO2	168.125	138.703	140.826	37.0349	43.7287	40.5748	81.4146	47.7231	65.3719	-1.87997	2.25213	1.03e-27	2.44e-27	Down	-1.20108	2.25213	4.92e-14	9.83e-14	Down	0.679017	2.25213	0.000440359	0.000720315	-
GPRC5A	100.46	79.6068	84.659	28.4354	17.8554	25.2768	33.4596	32.9679	33.5668	-1.87995	1.4647	1.06e-22	2.27e-22	Down	-1.39993	1.4647	4.32e-15	8.94e-15	Down	0.480179	1.4647	0.0416599	0.0547177	-
NIPAL1	35.4687	34.7359	39.8255	8.66352	12.2463	8.70398	19.0587	10.7014	22.423	-1.87972	0.359632	9.88e-11	1.55e-10	Down	-1.07049	0.359632	3.35e-05	4.72e-05	Down	0.809805	0.359632	0.0166477	0.0230419	-
KLF7	654.646	604.285	607.382	174.194	165.51	167.884	368.884	344.18	384.268	-1.87706	4.42835	5.91e-146	5.93e-145	Down	-0.765433	4.42835	2.74e-35	9.36e-35	-	1.11167	4.42835	3.83e-45	2.86e-44	Up
TNFAIP8L3	115.328	105.223	102.551	26.2262	29.2713	32.1467	38.2749	45.7843	32.0933	-1.87697	1.72599	3.06e-29	7.49e-29	Down	-1.47232	1.72599	8.39e-21	2.03e-20	Down	0.404757	1.72599	0.0471252	0.0614747	-
RNF227	429.804	373.205	433.766	116.669	110.72	109.147	169.246	179.032	160.971	-1.87612	3.68167	4.94e-86	2.73e-85	Down	-1.27919	3.68167	9.03e-48	3.89e-47	Down	0.596969	3.68167	5.08e-08	1.11e-07	-
DNAJB13	112.575	101.006	112.186	31.4802	28.5238	28.43	75.2925	59.6296	66.1574	-1.87565	1.96122	3.13e-30	7.79e-30	Down	-0.694416	1.96122	3.47e-07	5.34e-07	-	1.18149	1.96122	2.89e-11	7.55e-11	Up
LIN7B	118.996	106.243	109.109	27.7059	29.2163	33.9008	49.7725	62.9444	71.9831	-1.87511	1.94471	7.04e-29	1.71e-28	Down	-0.854046	1.94471	4.15e-09	6.94e-09	-	1.02129	1.94471	4.49e-08	9.86e-08	Up
LUZP2	30.1803	26.759	42.0047	8.53717	5.26454	12.9023	11.7576	14.1136	18.6631	-1.87462	0.201746	4.46e-09	6.65e-09	Down	-1.14468	0.201746	9.8e-05	0.000134724	Down	0.730526	0.201746	0.0517112	0.0670537	-
METRN	327.331	361.113	358.589	85.3573	105.248	94.9356	132.941	116.57	137.314	-1.87383	3.40434	3.43e-82	1.81e-81	Down	-1.43607	3.40434	2.58e-55	1.26e-54	Down	0.437803	3.40434	0.000185309	0.000314234	-
PLEC	20061.5	20538.5	20868.5	5390.17	5797.65	5608.73	9681.15	9643.1	9249.73	-1.8717	9.39616	0	0	Down	-1.10516	9.39616	3.23e-256	1.38e-254	Down	0.766542	9.39616	1.02e-116	2.37e-115	-
OLFML2A	85.1862	78.8262	85.8423	17.665	26.753	23.643	30.7777	38.2278	27.8372	-1.87028	1.39606	5.67e-23	1.22e-22	Down	-1.36345	1.39606	7.18e-15	1.47e-14	Down	0.506997	1.39606	0.0324977	0.0432899	-
RNF152	19.351	45.6941	42.0423	8.45594	8.54379	12.0499	20.3846	11.5813	11.7882	-1.86929	0.274528	2.6e-07	3.65e-07	Down	-1.28526	0.274528	0.000146317	0.000199571	Down	0.584495	0.274528	0.180861	0.215059	-
TDRD12	172.339	146.228	148.001	41.5857	52.362	33.4667	56.1284	61.567	67.6222	-1.86902	2.27856	1.02e-35	2.79e-35	Down	-1.32954	2.27856	1.16e-21	2.86e-21	Down	0.539581	2.27856	0.00195868	0.00301485	-
IL27RA	4240.77	4134.5	4224.63	1139.79	1127.64	1184.47	1562.32	1583.29	1493.18	-1.86776	7.01053	0	0	Down	-1.44147	7.01053	0	0	Down	0.426297	7.01053	4.83e-26	2.22e-25	-
RIPPLY3	169.64	178.689	193.64	47.7438	40.6516	59.9586	57.7253	43.8836	54.0408	-1.86671	2.38668	5.68e-42	1.73e-41	Down	-1.7976	2.38668	7.97e-40	2.97e-39	Down	0.0691131	2.38668	0.753506	0.788254	-
LHPP	799.409	802.157	809.256	221.512	229.011	210.628	425.232	454.016	378.375	-1.86588	4.74444	2.03e-170	2.52e-169	Down	-0.938718	4.74444	6.57e-58	3.34e-57	-	0.927187	4.74444	2.52e-36	1.54e-35	-
CA12	25.3661	21.9603	19.4055	4.7679	7.33787	5.92282	8.12802	7.45525	9.3852	-1.86395	-0.361469	3.12e-07	4.38e-07	Down	-1.402	-0.361469	4.2e-05	5.88e-05	Down	0.462544	-0.361469	0.379343	0.425297	-
SPINK9	28.9342	23.2671	20.1506	9.00104	7.29515	3.28065	3.71572	12.4782	7.79033	-1.86349	-0.297303	3.25e-07	4.55e-07	Down	-1.57659	-0.297303	7.57e-06	1.1e-05	Down	0.287262	-0.297303	0.673157	0.713099	-
ADAMTSL2	43.9877	30.8599	40.7501	8.87794	6.46395	16.136	11.9011	20.0223	16.7257	-1.86326	0.381519	4.36e-10	6.73e-10	Down	-1.24083	0.381519	4.39e-06	6.44e-06	Down	0.622876	0.381519	0.0829793	0.104346	-
LOC112267947	19.4056	21.4515	22.8715	7.29683	3.23431	6.69941	4.88033	3.29819	5.48626	-1.86285	-0.553335	5.54e-07	7.69e-07	Down	-2.18913	-0.553335	3.58e-08	5.74e-08	Down	-0.326891	-0.553335	0.601735	0.644592	-
C1orf158	102.761	82.6455	80.3855	24.7553	18.1481	29.8658	40.8622	25.3752	34.7048	-1.86274	1.47515	2.1e-19	4.18e-19	Down	-1.39297	1.47515	6.54e-13	1.26e-12	Down	0.469928	1.47515	0.0626038	0.0801409	-
CRTC1	1026.03	1152.55	1080.65	276.352	292.565	327.466	563.532	573.337	552.25	-1.86231	5.1791	1.07e-186	1.52e-185	Down	-0.948418	5.1791	2.63e-62	1.43e-61	-	0.913913	5.1791	2.51e-41	1.72e-40	-
ISG20	2293.57	2201.11	2118.11	571.643	619.521	627.521	1396.96	1372.98	1373.35	-1.86201	6.29465	0	0	Down	-0.674203	6.29465	4.21e-62	2.28e-61	-	1.18782	6.29465	5.49e-140	1.64e-138	Up
NCMAP	146.399	137.903	177.564	42.1149	42.0069	42.659	49.732	68.1297	44.4415	-1.86189	2.22358	3.18e-29	7.78e-29	Down	-1.5068	2.22358	2.39e-21	5.85e-21	Down	0.355155	2.22358	0.0739946	0.0937439	-
POPDC2	96.2793	88.1878	85.0359	27.363	27.6692	18.8288	71.5478	50.053	61.4644	-1.86122	1.74664	4.67e-23	1.01e-22	Down	-0.556434	1.74664	0.00040239	0.000537319	-	1.30511	1.74664	6.43e-11	1.65e-10	Up
C8orf34	45.5381	27.206	34.6978	5.1036	15.0258	9.18353	13.2209	9.74132	17.5642	-1.86104	0.247611	1e-08	1.48e-08	Down	-1.39709	0.247611	3.95e-06	5.8e-06	Down	0.464326	0.247611	0.245154	0.2851	-
ABLIM3	36.7947	32.5692	41.3254	6.38692	12.1436	11.6689	18.0964	22.4737	19.4481	-1.86089	0.425064	6.28e-11	9.95e-11	Down	-0.87808	0.425064	0.000401224	0.000535816	-	0.983465	0.425064	0.0027723	0.00419013	-
CNGB1	38.3042	24.1756	34.5382	7.34888	5.82006	13.247	7.8991	14.812	10.2917	-1.86065	0.0829865	1.14e-08	1.68e-08	Down	-1.54331	0.0829865	5.91e-07	9e-07	Down	0.31763	0.0829865	0.478612	0.524715	-
MAPK11	647.78	652.975	684.337	169.981	176.898	199.626	248.22	252.752	226.547	-1.8604	4.32457	1.91e-157	2.12e-156	Down	-1.44786	4.32457	3.67e-108	3.78e-107	Down	0.412562	4.32457	8.96e-07	1.82e-06	-
PNMA3	154.741	140.427	138.983	45.3229	33.1529	40.8159	99.9294	105.428	102.06	-1.85906	2.43973	1.88e-40	5.55e-40	Down	-0.496581	2.43973	1.07e-05	1.54e-05	-	1.36269	2.43973	2.62e-20	9.9e-20	Up
ST8SIA5	165.006	132.925	143.535	39.5908	45.4643	36.3717	42.9308	51.1458	47.1107	-1.85815	2.12916	1.62e-34	4.35e-34	Down	-1.64114	2.12916	7.28e-29	2.14e-28	Down	0.217059	2.12916	0.260881	0.301692	-
C5AR2	933.37	808.804	902.392	236.958	247.479	244.681	346.741	285.536	314.596	-1.85814	4.73138	5.8e-129	4.94e-128	Down	-1.48131	4.73138	3.53e-94	3.05e-93	Down	0.376837	4.73138	1.23e-05	2.3e-05	-
AQP3	2370.78	2311.57	2436.3	633.75	665.405	664.253	1517.42	1612.45	1599.11	-1.85805	6.43207	0	0	Down	-0.589973	6.43207	1e-54	4.84e-54	-	1.26809	6.43207	8.06e-182	3.67e-180	Up
LDHAL6A	50.9809	45.2417	61.5049	14.5741	14.3651	14.3184	19.2296	15.7576	16.6011	-1.85657	0.714968	3.19e-14	5.56e-14	Down	-1.60473	0.714968	9.12e-12	1.69e-11	Down	0.251987	0.714968	0.500359	0.545797	-
WDR86	32.1407	44.0807	29.1457	14.6243	9.2081	5.00387	20.9014	10.5384	16.5858	-1.85588	0.2922	6.87e-09	1.02e-08	Down	-1.12792	0.2922	0.000100436	0.000137945	Down	0.728505	0.2922	0.042814	0.0561276	-
POU6F1	250.535	267.193	280.568	75.1816	74.7795	70.6889	148.283	113.542	110.788	-1.85346	3.10871	4.14e-55	1.54e-54	Down	-1.09881	3.10871	1.83e-24	4.86e-24	Down	0.754718	3.10871	1.41e-08	3.2e-08	-
INAFM1	431.647	454.97	400.876	121.447	115.069	119.552	166.286	170.923	170.211	-1.85318	3.72768	1.56e-100	1.01e-99	Down	-1.34268	3.72768	4.97e-62	2.69e-61	Down	0.51053	3.72768	8.09e-07	1.65e-06	-
KLF3	309.266	329.332	323.711	82.6255	88.4981	95.0204	235.178	269.769	283.174	-1.85312	3.65905	6.76e-75	3.25e-74	Down	-0.288155	3.65905	0.000450325	0.000600116	-	1.56506	3.65905	1.78e-52	1.54e-51	Up
KCP	27.4594	23.2485	19.4553	9.843	5.12516	4.1456	15.8266	8.28442	20.658	-1.85294	-0.0942546	8.62e-07	1.19e-06	Down	-0.642618	-0.0942546	0.0415148	0.0489291	-	1.21151	-0.0942546	0.00274912	0.004157	Up
ATCAY	277.685	286.151	289.338	75.8372	86.0201	74.1116	125.556	124.281	83.6187	-1.85259	3.13457	5.7e-53	2.05e-52	Down	-1.35463	3.13457	9.53e-33	3.06e-32	Down	0.498009	3.13457	0.000310754	0.000516037	-
MBOAT4	40.2951	43.371	36.5224	14.0712	11.4363	7.48203	40.09	33.9232	29.304	-1.85235	0.768565	1.16e-11	1.88e-11	Down	-0.21741	0.768565	0.308704	0.334859	-	1.63577	0.768565	2.41e-09	5.69e-09	Up
LRRC19	49.7516	61.7532	70.2655	21.705	17.0687	11.3081	17.0756	21.8004	23.4417	-1.85228	0.92356	6.99e-15	1.24e-14	Down	-1.53914	0.92356	1.47e-11	2.7e-11	Down	0.313298	0.92356	0.306606	0.349527	-
ZNF860	33.7284	30.199	22.3961	11.0947	8.20763	4.30611	17.5294	12.7725	11.6871	-1.85185	0.0565913	1.71e-08	2.5e-08	Down	-1.0318	0.0565913	0.000425485	0.000567528	Down	0.820782	0.0565913	0.0379835	0.050148	-
RNF43	1866.81	1829.2	1850.49	487.803	567.236	481.365	1118.8	1100.66	1152.98	-1.85183	6.02625	0	0	Down	-0.717606	6.02625	7.14e-67	4.21e-66	-	1.13424	6.02625	2.06e-117	4.83e-116	Up
HKDC1	212.21	190.746	252.767	64.0807	58.9658	58.3257	245.455	234.58	232.489	-1.85178	3.2927	3.03e-46	9.88e-46	Down	0.119745	3.2927	0.251672	0.275663	-	1.9717	3.2927	5.81e-56	5.33e-55	Up
ZNF554	482.195	470.193	434.376	138.184	113.715	132.065	211.269	181.655	186.016	-1.85121	3.85612	1.64e-97	1.03e-96	Down	-1.25949	3.85612	1.14e-53	5.45e-53	Down	0.591751	3.85612	5.32e-09	1.23e-08	-
ITGA8	25.2042	37.4544	36.7223	8.74421	11.8076	6.76949	17.1591	13.7383	14.2894	-1.8503	0.216612	2.09e-09	3.15e-09	Down	-1.13219	0.216612	3.23e-05	4.55e-05	Down	0.718685	0.216612	0.0482345	0.0628042	-
FAM222A	65.9915	46.0517	52.9685	12.1412	15.2247	18.0984	10.469	11.4305	7.49962	-1.84996	0.630606	9.49e-14	1.63e-13	Down	-2.47204	0.630606	1.03e-19	2.42e-19	Down	-0.622576	0.630606	0.0861942	0.10809	-
RPS27	54128.8	54741.5	56764.3	15216.9	15927.7	14812.8	18476.8	19124.5	19213.9	-1.84963	10.7279	0	0	Down	-1.54365	10.7279	0	0	Down	0.30598	10.7279	1.94e-20	7.37e-20	-
UBE2E2	253.014	264.876	256.553	76.1601	61.9517	76.6431	103.384	96.2785	115.08	-1.84856	3.01156	7.23e-68	3.18e-67	Down	-1.29803	3.01156	1.34e-40	5.06e-40	Down	0.550591	3.01156	1.76e-05	3.25e-05	-
IQCN	71.4359	81.2118	63.192	12.9785	20.959	25.7668	46.5076	51.3114	50.1282	-1.8484	1.44526	1.01e-18	1.96e-18	Down	-0.543771	1.44526	0.00176589	0.00227642	-	1.30504	1.44526	3.47e-09	8.13e-09	Up
PIMREG	79.1877	72.956	73.8704	16.8173	23.8624	21.8416	40.7964	48.5297	42.4467	-1.8472	1.42834	1.28e-21	2.67e-21	Down	-0.775795	1.42834	2.66e-06	3.94e-06	-	1.07175	1.42834	6.71e-07	1.38e-06	Up
RPL18A	52823.4	51812.2	50105.5	13840.3	15190.7	13978.2	12798.5	12270.1	11212.2	-1.84713	10.5293	0	0	Down	-2.09257	10.5293	0	0	Down	-0.245439	10.5293	1.7e-07	3.61e-07	-
LOC107984876	111.988	77.1984	102.754	29.1908	14.876	36.8892	46.5665	54.7821	56.3346	-1.84621	1.74886	1.32e-16	2.45e-16	Down	-0.887319	1.74886	1.06e-05	1.54e-05	-	0.959134	1.74886	5.56e-05	9.88e-05	-
SPIB	238.273	231.553	225.468	66.9099	79.464	46.7422	88.1427	77.4727	67.0188	-1.84619	2.7901	1.75e-45	5.65e-45	Down	-1.57795	2.7901	4.31e-36	1.49e-35	Down	0.268278	2.7901	0.0933832	0.116311	-
CD37	12315.6	13082.7	13149.5	3472.03	3730.68	3524.04	6971.45	7182.71	6875.05	-1.84547	8.79092	0	0	Down	-0.874292	8.79092	2.46e-133	3.38e-132	-	0.971177	8.79092	1.01e-150	3.46e-149	-
MPP7	393.858	360.849	439.804	111.164	110.364	110.746	465.1	435.177	450.625	-1.84465	4.18095	1.13e-83	6.07e-83	Down	0.177512	4.18095	0.0178635	0.0216025	-	2.02226	4.18095	8.01e-109	1.72e-107	Up
MANSC4	19.6897	23.5993	21.1183	8.7118	2.93109	6.00394	3.70198	8.97572	4.87694	-1.84453	-0.486096	1.05e-06	1.44e-06	Down	-1.85294	-0.486096	4.66e-07	7.14e-07	Down	-0.0084426	-0.486096	1	1	-
ZFPM2	43.119	40.2957	38.6859	17.2238	4.81119	11.6855	20.5128	9.28267	9.80725	-1.84384	0.372836	5.78e-10	8.88e-10	Down	-1.61517	0.372836	2.59e-08	4.18e-08	Down	0.22884	0.372836	0.601493	0.644474	-
SRCIN1	54.7386	63.551	62.9248	13.2088	24.2265	12.8213	16.0804	21.5973	20.0525	-1.84378	0.897765	5.61e-16	1.02e-15	Down	-1.64403	0.897765	8.32e-14	1.65e-13	Down	0.199852	0.897765	0.53029	0.575551	-
RBP1	53.7023	42.3793	49.7575	18.6068	11.3385	10.3559	29.6796	26.0193	26.8003	-1.84353	0.814757	1.14e-13	1.95e-13	Down	-0.817588	0.814757	0.000102142	0.000140258	-	1.02645	0.814757	0.000249546	0.000418388	Up
LOC105369535	123.554	124.199	138.347	27.0377	42.0221	38.3698	100.748	99.6436	103.133	-1.84272	2.33544	1e-34	2.71e-34	Down	-0.346904	2.33544	0.00365988	0.00463442	-	1.49606	2.33544	1.42e-22	5.82e-22	Up
A2ML1	81.4982	72.9155	93.1985	16.1511	27.5474	25.0879	32.6669	37.3077	31.6386	-1.84259	1.40917	2.62e-20	5.31e-20	Down	-1.28151	1.40917	3.51e-12	6.61e-12	Down	0.561266	1.40917	0.0207555	0.0283566	-
WDR97	135.162	148.842	126.546	47.2892	37.6342	29.2881	62.7809	70.8299	85.7692	-1.84216	2.22448	9.82e-30	2.43e-29	Down	-0.902934	2.22448	3.07e-10	5.36e-10	-	0.939399	2.22448	1.27e-07	2.73e-07	-
FEZ1	119.713	116.375	124.695	31.1852	38.6848	30.624	34.2306	28.9313	37.8444	-1.84004	1.81111	2.54e-33	6.68e-33	Down	-1.83238	1.81111	2.54e-33	8.27e-33	Down	0.00766137	1.81111	1	1	-
SEMA3B	34.5662	30.2393	40.388	4.63386	13.4921	11.0063	18.5446	11.284	12.2011	-1.84002	0.244152	6.68e-10	1.02e-09	Down	-1.31536	0.244152	2.34e-06	3.48e-06	Down	0.525079	0.244152	0.185964	0.220473	-
ITGA11	88.9587	101.07	99.3465	27.9327	30.285	22.4752	44.2399	31.1613	51.013	-1.83778	1.65071	2.19e-23	4.75e-23	Down	-1.1927	1.65071	1.34e-12	2.55e-12	Down	0.645267	1.65071	0.00282665	0.00426691	-
SLC5A10	91.3791	93.8702	107.933	23.3206	26.9403	31.5081	61.7056	57.6457	41.6995	-1.8376	1.76485	2.55e-23	5.53e-23	Down	-0.863175	1.76485	9.74e-08	1.53e-07	-	0.974671	1.76485	1.5e-06	3e-06	-
SERPINB12	45.0709	49.9292	40.859	13.9128	12.3428	11.5238	17.8154	17.091	17.8536	-1.83533	0.573913	3.2e-13	5.41e-13	Down	-1.35791	0.573913	5.89e-09	9.79e-09	Down	0.477711	0.573913	0.13357	0.162255	-
MYLK3	386.724	364.874	323.326	96.1406	101.528	103.565	119.218	122.264	141.473	-1.83372	3.43586	8.28e-69	3.69e-68	Down	-1.48772	3.43586	5.07e-50	2.27e-49	Down	0.346027	3.43586	0.00507395	0.0074725	-
RORB	34.7035	40.3057	64.4861	12.4471	15.1047	11.3105	28.6482	10.3097	16.5178	-1.83346	0.618871	3.37e-08	4.89e-08	Down	-1.32528	0.618871	2.47e-05	3.5e-05	Down	0.508489	0.618871	0.174282	0.207852	-
C20orf203	86.5765	105.474	103.865	32.2961	21.9452	28.5277	35.2803	51.3203	50.2413	-1.83338	1.70546	8.51e-23	1.82e-22	Down	-1.11103	1.70546	5.64e-11	1.01e-10	Down	0.722535	1.70546	0.000701569	0.00112792	-
SRARP	101.244	140.551	112.225	35.4229	40.9893	22.8823	61.6247	53.7017	55.1686	-1.83052	1.97378	2.67e-22	5.67e-22	Down	-1.05266	1.97378	9.85e-10	1.69e-09	Down	0.77803	1.97378	0.000191594	0.00032435	-
ST6GAL2	64.0597	72.3359	88.2208	28.7155	19.1679	15.0123	23.5322	23.5766	35.4858	-1.83008	1.23943	2.6e-15	4.64e-15	Down	-1.43925	1.23943	4.85e-11	8.74e-11	Down	0.390982	1.23943	0.15326	0.184412	-
FAM13A	322.343	316.805	331.364	87.4008	85.526	99.8283	149.132	124.98	144.785	-1.82961	3.36052	2.12e-83	1.14e-82	Down	-1.21131	3.36052	3.27e-45	1.34e-44	Down	0.61835	3.36052	3.33e-08	7.38e-08	-
GREB1	273.969	228.065	267.334	74.8758	79.9805	61.4532	116.804	89.2132	111.684	-1.82857	3.01095	4.06e-46	1.32e-45	Down	-1.27483	3.01095	3.06e-26	8.48e-26	Down	0.553798	3.01095	0.000132941	0.000228212	-
SIGLEC16	329.044	277.289	303.306	91.5451	86.9432	77.2264	105.682	115.27	117.402	-1.82852	3.2122	1.93e-64	8.13e-64	Down	-1.4251	3.2122	2.73e-44	1.1e-43	Down	0.403451	3.2122	0.00167174	0.00258793	-
ZC3H12B	286.735	297.202	315.114	88.3658	76.0585	88.5461	136.491	154.444	138.951	-1.828	3.2931	3.3e-75	1.59e-74	Down	-1.06411	3.2931	3.51e-33	1.14e-32	Down	0.763957	3.2931	2.19e-11	5.75e-11	-
GPLD1	153.664	144.722	144.968	39.9567	40.1533	44.4888	36.9947	59.6229	56.6772	-1.8275	2.16635	7.99e-36	2.2e-35	Down	-1.52937	2.16635	8.92e-28	2.56e-27	Down	0.29819	2.16635	0.0958199	0.119043	-
DSEL	132.965	145.079	137.545	25.2362	39.417	52.2213	62.6605	47.6245	39.785	-1.82744	2.09019	1.34e-23	2.92e-23	Down	-1.46727	2.09019	6.97e-17	1.52e-16	Down	0.360247	2.09019	0.0899233	0.112447	-
RAPH1	39.2738	33.2239	33.906	7.03813	7.54601	15.109	9.35866	16.1171	9.89198	-1.82734	0.202134	5.37e-10	8.26e-10	Down	-1.57741	0.202134	1.88e-08	3.06e-08	Down	0.250145	0.202134	0.558218	0.602943	-
PEX5L	114.079	117.784	103.154	35.7963	30.3396	27.9929	36.921	39.4413	39.7821	-1.82674	1.77423	2.77e-30	6.9e-30	Down	-1.52487	1.77423	1.37e-23	3.56e-23	Down	0.301952	1.77423	0.129805	0.157971	-
GFRAL	73.4169	60.6522	57.5072	21.0146	17.897	14.7943	19.7611	25.8363	25.3625	-1.82572	1.02254	8.43e-17	1.57e-16	Down	-1.42653	1.02254	5.69e-12	1.06e-11	Down	0.39937	1.02254	0.157079	0.188732	-
CPVL	159.853	161.983	165.302	53.2378	43.2009	40.6752	75.7494	78.397	64.5768	-1.82572	2.39485	6.72e-44	2.11e-43	Down	-1.15397	2.39485	1.74e-22	4.4e-22	Down	0.671852	2.39485	1.55e-05	2.87e-05	-
UCN	70.6411	76.1675	82.3346	23.5807	17.9973	22.7987	41.739	48.4961	45.3839	-1.82551	1.45876	2.72e-21	5.63e-21	Down	-0.755439	1.45876	3.72e-06	5.48e-06	-	1.0704	1.45876	5.31e-07	1.1e-06	Up
FHAD1	35.375	27.7537	25.4215	8.87763	8.20845	7.59773	16.5411	19.0474	7.80334	-1.82453	0.095935	2.2e-08	3.21e-08	Down	-1.02188	0.095935	0.000613098	0.000810985	Down	0.80334	0.095935	0.0332941	0.0442973	-
CDKL5	176.424	187.485	165.092	43.3319	64.9909	40.8602	72.1623	72.9417	40.2663	-1.82369	2.42129	6.07e-23	1.31e-22	Down	-1.51121	2.42129	3.37e-17	7.4e-17	Down	0.312537	2.42129	0.125004	0.152507	-
CACNA2D2	64.0006	49.2764	58.3272	15.9871	17.1519	15.1509	51.3775	31.8746	64.7166	-1.82049	1.25936	1.09e-11	1.76e-11	Down	-0.213335	1.25936	0.354813	0.382335	-	1.60772	1.25936	1.84e-09	4.39e-09	Up
DENND2C	175.408	150.26	143.262	37.3648	47.5866	47.5064	60.057	46.1723	53.7582	-1.82048	2.24191	3.86e-34	1.03e-33	Down	-1.54853	2.24191	5.88e-27	1.66e-26	Down	0.272003	2.24191	0.14229	0.172073	-
MAK	223.454	229.723	209.087	59.5661	62.7378	65.0751	70.4878	73.1961	74.2782	-1.81928	2.72086	3.02e-58	1.17e-57	Down	-1.60146	2.72086	1.3e-48	5.69e-48	Down	0.217848	2.72086	0.141172	0.170814	-
GLRA3	24.3069	30.1752	21.7902	7.2632	7.52422	6.54636	11.1757	9.76866	10.1729	-1.81917	-0.157963	8.65e-08	1.24e-07	Down	-1.28295	-0.157963	5.57e-05	7.76e-05	Down	0.536791	-0.157963	0.239538	0.279035	-
NECAB3	1788.83	1852.95	1792.42	493.544	537.17	509.371	1124.35	1194.12	1098.06	-1.81902	6.01833	0	0	Down	-0.669626	6.01833	2.42e-60	1.28e-59	-	1.14941	6.01833	1.78e-124	4.53e-123	Up
ALDH3A1	63.4028	64.1854	65.3614	21.8034	19.1884	13.4094	25.1118	34.7712	23.5975	-1.81872	1.08977	2.04e-17	3.86e-17	Down	-1.20493	1.08977	6.94e-10	1.2e-09	Down	0.614043	1.08977	0.01553	0.0215717	-
LRRN4CL	111.707	73.2517	109.758	26.8478	25.5911	31.0635	25.293	29.402	19.7859	-1.81483	1.50597	1.98e-17	3.75e-17	Down	-1.97918	1.50597	1.2e-19	2.82e-19	Down	-0.164413	1.50597	0.594028	0.637612	-
GREB1L	76.7452	75.4102	76.7772	25.8674	17.6342	21.2569	40.2191	33.439	30.5094	-1.81477	1.34478	5.27e-21	1.08e-20	Down	-1.13293	1.34478	5.59e-11	1.01e-10	Down	0.682077	1.34478	0.00252374	0.00383373	-
ZNF667	126.118	140.568	94.4492	23.4307	39.5947	39.534	55.8728	47.7552	61.4267	-1.81289	1.98226	2.35e-19	4.67e-19	Down	-1.12787	1.98226	1.83e-09	3.11e-09	Down	0.685172	1.98226	0.00188701	0.00290792	-
ZNF555	162.873	178.737	192.174	48.0116	39.4498	64.2261	78.5905	98.4033	87.3007	-1.81287	2.56756	8.27e-36	2.28e-35	Down	-1.01327	2.56756	1.15e-14	2.35e-14	Down	0.799707	2.56756	6.48e-07	1.33e-06	-
DMBX1	75.8295	80.8047	80.2749	27.4052	23.4034	16.3476	24.8448	25.178	41.3665	-1.8126	1.33167	7.55e-19	1.48e-18	Down	-1.37047	1.33167	1.17e-12	2.24e-12	Down	0.44229	1.33167	0.0831434	0.104532	-
TMIGD2	741.033	756.128	719.189	212.536	228.895	190.612	337.64	380.905	388.429	-1.80951	4.61316	2.59e-148	2.65e-147	Down	-1.00127	4.61316	4.34e-59	2.25e-58	Down	0.808275	4.61316	1.14e-25	5.17e-25	-
LOC391322	58.5775	65.2041	60.0827	18.9146	17.217	16.0709	35.4277	36.0249	30.9134	-1.80879	1.12969	2.74e-17	5.16e-17	Down	-0.842864	1.12969	4.15e-06	6.1e-06	-	0.966299	1.12969	5.38e-05	9.57e-05	-
GLP2R	104.327	97.9484	99.1514	25.644	24.4923	35.6433	31.142	21.8953	29.5019	-1.80805	1.56014	2.72e-26	6.27e-26	Down	-1.86318	1.56014	2.53e-27	7.19e-27	Down	-0.0551575	1.56014	0.826714	0.854497	-
TMOD4	45.7174	51.5569	50.0036	14.2109	20.1691	7.44584	25.6808	32.9757	30.3452	-1.80777	0.86524	2.27e-13	3.86e-13	Down	-0.724377	0.86524	0.000666486	0.000879493	-	1.0839	0.86524	5.57e-05	9.89e-05	Up
ARHGEF19	321.096	348.844	344.505	91.1105	111.695	87.0486	127.478	126.341	115.15	-1.80658	3.36581	1.53e-78	7.67e-78	Down	-1.45863	3.36581	1.58e-57	7.97e-57	Down	0.347978	3.36581	0.00311337	0.00467943	-
CD27	6072.3	6334.13	6334.8	1684.74	1847.47	1825.67	6882.37	7346.51	6844.63	-1.8065	8.15629	0	0	Down	0.16916	8.15629	7.85e-06	1.14e-05	-	1.97567	8.15629	0	0	Up
TF	1200.99	1152.4	1154.9	355.084	306.244	341.456	448.947	467.079	471.46	-1.80588	5.18604	6.33e-282	1.71e-280	Down	-1.33772	5.18604	5.88e-169	1.16e-167	Down	0.468178	5.18604	4.86e-14	1.44e-13	-
PRSS47	50.6328	36.4331	34.7418	16.5235	9.38731	8.60552	13.3984	11.2871	11.0535	-1.80585	0.347326	1.95e-10	3.04e-10	Down	-1.75653	0.347326	7.93e-10	1.37e-09	Down	0.0493597	0.347326	0.912928	0.931739	-
MFSD2B	38.1817	49.1616	45.6671	17.3812	16.6088	3.8264	14.7926	14.7922	16.4297	-1.80579	0.514205	1.18e-10	1.85e-10	Down	-1.52365	0.514205	1.59e-08	2.59e-08	Down	0.282329	0.514205	0.432613	0.479212	-
ADH1B	30.3301	34.9218	32.1315	7.40529	11.2385	8.96433	8.91255	10.9381	6.86335	-1.80477	0.0407266	1.53e-09	2.31e-09	Down	-1.85132	0.0407266	6.8e-10	1.17e-09	Down	-0.0466036	0.0407266	1	1	-
SYNPO2L	78.4082	94.413	88.7576	34.5422	20.1479	19.9491	25.3021	20.9986	34.1154	-1.80386	1.39807	4.69e-19	9.24e-19	Down	-1.6971	1.39807	2.12e-17	4.68e-17	Down	0.106795	1.39807	0.721144	0.757757	-
SH3RF2	113.274	85.4898	92.0944	17.2416	36.8459	29.0512	38.9905	27.407	34.3759	-1.80287	1.58019	8.23e-18	1.57e-17	Down	-1.52554	1.58019	4.87e-14	9.74e-14	Down	0.277416	1.58019	0.294373	0.336995	-
MUSTN1	140.939	134.649	129.13	34.8519	39.3276	41.6161	75.9861	90.485	68.771	-1.80154	2.24918	4.97e-34	1.32e-33	Down	-0.781425	2.24918	5.8e-10	1e-09	-	1.02029	2.24918	3.21e-10	7.92e-10	Up
MLANA	86.6277	88.3906	97.8555	32.7449	20.988	24.3442	42.333	34.9843	28.3047	-1.79979	1.53075	1.63e-22	3.47e-22	Down	-1.36646	1.53075	2.32e-15	4.84e-15	Down	0.433459	1.53075	0.0550398	0.0710426	-
CNTN4	70.7736	53.6925	60.4089	10.7907	26.5003	15.57	17.5491	13.516	17.4946	-1.79951	0.87812	7.94e-14	1.37e-13	Down	-1.91935	0.87812	5e-15	1.03e-14	Down	-0.11992	0.87812	0.721206	0.757762	-
SPDYE2	1010.18	923.726	967.49	255.934	266.753	310.585	378.516	402.921	402.547	-1.79924	4.9232	5.95e-168	7.18e-167	Down	-1.29251	4.9232	1.25e-103	1.22e-102	Down	0.506747	4.9232	5.64e-12	1.52e-11	-
MPV17L	1660.28	1603.01	1634.69	499.237	446.397	461.909	700.028	685.166	744.717	-1.7984	5.70777	0	0	Down	-1.20102	5.70777	3.52e-167	6.76e-166	Down	0.597389	5.70777	1.41e-28	6.98e-28	-
DISP2	423.881	375.903	382.654	93.4107	117.636	129.157	153.525	185.158	181.147	-1.79623	3.65657	1.47e-66	6.37e-66	Down	-1.18483	3.65657	2.27e-34	7.6e-34	Down	0.611439	3.65657	1.4e-07	2.98e-07	-
ZNF383	1055.71	1063.37	987.23	305.229	295.288	293.618	465.219	467.586	504.145	-1.79603	5.07185	1.82e-211	3.04e-210	Down	-1.11183	5.07185	1.47e-102	1.42e-101	Down	0.684217	5.07185	3.66e-26	1.69e-25	-
CYP2F1	40.6634	54.4414	40.4885	9.05167	12.3347	17.4204	21.7027	11.6905	18.8214	-1.79583	0.576031	7.72e-11	1.22e-10	Down	-1.37093	0.576031	1.07e-07	1.69e-07	Down	0.425163	0.576031	0.218296	0.255589	-
LOC105370399	115.435	95.6312	106.184	36.7996	27.7526	26.5015	31.2069	46.3619	42.6213	-1.79538	1.73298	2.98e-24	6.6e-24	Down	-1.39668	1.73298	5.15e-17	1.12e-16	Down	0.398805	1.73298	0.0607945	0.0779304	-
ARID5A	2518.94	2530.67	2605.05	651.407	792.715	761.288	490.018	464.229	440.098	-1.79527	6.11477	1.14e-267	2.78e-266	Down	-2.45647	6.11477	0	0	Down	-0.661216	6.11477	2.35e-26	1.09e-25	-
IL11	84.187	66.9529	59.5925	20.7699	17.512	22.1329	31.8046	24.4821	28.5664	-1.79464	1.18729	1.53e-16	2.83e-16	Down	-1.30744	1.18729	1.33e-10	2.35e-10	Down	0.48738	1.18729	0.0612656	0.0785038	-
PCDHB11	27.5891	40.5677	42.1311	9.31266	15.8257	6.44589	12.5135	12.1758	11.8813	-1.79387	0.257198	2.4e-09	3.62e-09	Down	-1.58356	0.257198	6.19e-08	9.83e-08	Down	0.210479	0.257198	0.579437	0.623216	-
UNC13C	64.8371	73.4756	69.734	32.4399	14.8989	12.3985	30.897	28.9974	25.0403	-1.79362	1.17652	2.73e-15	4.87e-15	Down	-1.28865	1.17652	1.25e-09	2.13e-09	Down	0.505167	1.17652	0.0572874	0.0737205	-
ANGPT2	77.6115	85.8517	76.6385	18.1781	28.4826	22.3786	28.6972	22.3772	38.1551	-1.79306	1.34089	2.05e-19	4.08e-19	Down	-1.42418	1.34089	5.09e-14	1.02e-13	Down	0.369005	1.34089	0.143403	0.173324	-
C6orf132	36.8428	34.9991	35.2206	4.87153	13.3414	12.4352	25.4962	20.9816	14.7994	-1.7928	0.414666	7.91e-10	1.21e-09	Down	-0.800816	0.414666	0.00166329	0.00214815	-	0.992641	0.414666	0.00177701	0.0027448	-
MAGEA10	91.3944	90.038	87.0875	22.4438	31.2124	23.6604	30.5301	27.8908	23.8314	-1.79105	1.43459	3.2e-24	7.09e-24	Down	-1.70191	1.43459	2.2e-22	5.54e-22	Down	0.0891715	1.43459	0.762538	0.796317	-
SLFN14	154.831	134.456	127.074	48.7902	38.9231	32.2627	89.7451	77.0094	100.702	-1.79104	2.3397	3.44e-29	8.41e-29	Down	-0.637261	2.3397	3.78e-06	5.55e-06	-	1.15396	2.3397	1.16e-11	3.1e-11	Up
SLC15A1	103.787	116.745	84.1397	33.6604	30.2646	23.846	34.3269	28.1431	39.8454	-1.79079	1.63852	1.96e-20	4e-20	Down	-1.57058	1.63852	4.48e-17	9.8e-17	Down	0.220268	1.63852	0.377037	0.422891	-
LINGO2	55.4029	64.8716	47.6979	14.1074	20.5493	13.6724	20.2816	14.9208	18.785	-1.7896	0.807201	3.78e-14	6.57e-14	Down	-1.63061	0.807201	2.3e-12	4.36e-12	Down	0.159081	0.807201	0.647347	0.688584	-
PPDPF	5420.02	6841.19	6834.61	1609.89	2014.61	1898.01	1983.53	2248.42	2130.29	-1.78956	7.59824	1.54e-96	9.55e-96	Down	-1.58541	7.59824	3.39e-77	2.29e-76	Down	0.204148	7.59824	0.016811	0.0232485	-
SMCO2	130.207	154.855	132.513	43.5043	38.4985	38.6826	47.4176	50.0624	43.9718	-1.78788	2.08383	1.56e-33	4.12e-33	Down	-1.55974	2.08383	2.04e-27	5.82e-27	Down	0.228187	2.08383	0.226991	0.26512	-
GRIN3B	39.8119	45.7515	40.0339	11.3214	11.4206	13.3593	39.8263	50.547	44.6703	-1.78782	0.975601	7.89e-12	1.28e-11	Down	0.104005	0.975601	0.591133	0.616589	-	1.89264	0.975601	1.99e-14	6e-14	Up
ABCC11	64.2873	77.8806	88.3038	22.5984	25.6628	18.2757	31.0823	22.7188	26.654	-1.78722	1.26578	1.04e-17	1.99e-17	Down	-1.51464	1.26578	3.29e-14	6.63e-14	Down	0.272684	1.26578	0.29487	0.337439	-
F3	69.9643	70.5539	59.2823	20.5175	18.4112	18.6715	16.1069	27.1466	19.8474	-1.78677	1.03763	3.64e-17	6.83e-17	Down	-1.65644	1.03763	1.31e-15	2.75e-15	Down	0.130379	1.03763	0.670356	0.710316	-
MAPK8IP2	78.6968	85.359	90.1707	23.4983	28.1023	21.8448	29.5193	41.1946	38.7462	-1.78648	1.47405	7.86e-22	1.65e-21	Down	-1.21315	1.47405	8.25e-13	1.58e-12	Down	0.57351	1.47405	0.00970655	0.013818	-
GHR	130.304	126.449	112.815	43.8926	30.3373	32.5935	39.55	44.0356	37.3974	-1.78598	1.90072	2.5e-30	6.24e-30	Down	-1.60745	1.90072	4.18e-26	1.16e-25	Down	0.178573	1.90072	0.386218	0.432163	-
LOC101929372	100.342	124.245	122.841	34.169	29.0326	37.3205	40.3414	51.2243	37.4914	-1.78582	1.85686	1.1e-25	2.52e-25	Down	-1.42682	1.85686	1.56e-18	3.55e-18	Down	0.35909	1.85686	0.0838727	0.10536	-
NUDT14	696.539	663.315	671.311	172.371	203.547	212.885	164.756	170.646	148.064	-1.78576	4.24501	1.81e-142	1.76e-141	Down	-2.06973	4.24501	1.35e-175	2.84e-174	Down	-0.283986	4.24501	0.00211011	0.00323213	-
GABBR1	603.478	644.657	639.588	187.363	191.48	168.55	295.357	315.322	315.949	-1.7857	4.3783	7.23e-147	7.31e-146	Down	-1.02669	4.3783	6.02e-62	3.25e-61	Down	0.759043	4.3783	3.17e-22	1.28e-21	-
LIPC	134.369	145.097	157.454	38.3306	45.0316	43.1578	53.3475	53.6073	58.4686	-1.78561	2.18518	1.65e-36	4.61e-36	Down	-1.39958	2.18518	6.99e-26	1.92e-25	Down	0.386103	2.18518	0.0233395	0.031671	-
PTGES3L	133.525	136.758	136.361	39.5788	39.4773	38.698	47.2522	44.9616	50.3817	-1.78459	2.05776	1.22e-37	3.45e-37	Down	-1.50924	2.05776	6.54e-30	1.97e-29	Down	0.275401	2.05776	0.131148	0.159489	-
PGGHG	11231.4	11624.6	11128.7	3098.66	3396.38	3369.42	9525.07	10286.1	9542.09	-1.78457	8.8522	0	0	Down	-0.211375	8.8522	7.56e-08	1.2e-07	-	1.5732	8.8522	5.19757059424991e-321	6.54646862052568e-319	Up
SYK	26.8673	38.7928	51.4219	11.8592	10.8256	11.0428	17.8327	11.2218	8.6893	-1.78452	0.3293	1.26e-08	1.84e-08	Down	-1.62491	0.3293	1.3e-07	2.04e-07	Down	0.159728	0.3293	0.758354	0.79273	-
RPP21	736.743	751.218	712.203	200.079	219.985	218.724	295.033	258.085	280.873	-1.78371	4.49913	7.97e-167	9.52e-166	Down	-1.3991	4.49913	1.22e-115	1.35e-114	Down	0.384624	4.49913	7.47e-07	1.53e-06	-
PGBD5	60.7449	63.126	57.7117	29.1296	9.69554	13.6577	13.2559	11.8564	18.2561	-1.78303	0.835193	1.19e-12	1.97e-12	Down	-2.05564	0.835193	2.48e-15	5.17e-15	Down	-0.272779	0.835193	0.469072	0.515496	-
ACP3	24.6232	28.3292	28.4819	2.88409	13.1943	7.37529	7.96565	4.72897	3.15755	-1.7823	-0.255591	1.53e-07	2.17e-07	Down	-2.33368	-0.255591	3.47e-10	6.05e-10	Down	-0.552201	-0.255591	0.296566	0.339105	-
TNK1	66.0466	70.0395	61.1209	16.8685	23.2549	17.0216	28.0239	20.1096	20.7373	-1.78027	1.05215	3.89e-17	7.3e-17	Down	-1.51249	1.05215	7.32e-14	1.46e-13	Down	0.267895	1.05215	0.31215	0.355205	-
STXBP5L	339.306	344.285	339.086	107.551	97.8961	91.9809	144.922	132.336	155.029	-1.78024	3.43644	7.78e-88	4.39e-87	Down	-1.2415	3.43644	1.11e-51	5.09e-51	Down	0.538786	3.43644	5.16e-07	1.07e-06	-
FGF5	275.017	217.359	249.221	64.05	72.5299	79.0594	96.6966	89.5594	89.6251	-1.77995	2.92929	8.66e-46	2.81e-45	Down	-1.42494	2.92929	1.43e-32	4.58e-32	Down	0.355048	2.92929	0.0166732	0.0230748	-
FGFBP2	1279.53	1260.77	1233.13	346.735	362.519	389.437	2372.05	2321.09	2310.55	-1.77965	6.23605	1.03e-299	3.09e-298	Down	0.892338	6.23605	1.74e-136	2.46e-135	-	2.67202	6.23605	0	0	Up
PRLHR	40.9442	82.1604	59.836	11.1937	18.3708	23.5084	34.4461	23.5437	23.893	-1.77821	1.03947	1.96e-09	2.97e-09	Down	-1.15578	1.03947	3.34e-05	4.71e-05	Down	0.622686	1.03947	0.0596407	0.0765551	-
CCL16	35.9678	27.0299	53.1379	14.1324	5.10212	14.377	24.7385	18.9629	22.6546	-1.77765	0.525137	3.9e-08	5.64e-08	Down	-0.804246	0.525137	0.0058054	0.00726225	-	0.973992	0.525137	0.00464132	0.00687209	-
AMT	362.761	400.395	416.09	116.26	111.044	116.57	362.769	342.769	375.325	-1.7773	4.03077	5.03e-87	2.82e-86	Down	-0.126226	4.03077	0.0817301	0.0938672	-	1.65115	4.03077	7.95e-77	1.09e-75	Up
IAPP	162.767	125.075	173.369	38.1116	51.8048	44.4047	70.4641	58.6849	54.096	-1.77708	2.27908	1.38e-25	3.13e-25	Down	-1.32995	2.27908	1.68e-16	3.61e-16	Down	0.447202	2.27908	0.0222651	0.0302907	-
ZNF70	564.46	526.457	509.397	160.465	150.752	155.514	208.127	178.381	215.627	-1.77637	4.03783	2.42e-106	1.67e-105	Down	-1.40921	4.03783	1.66e-74	1.09e-73	Down	0.367182	4.03783	0.000117384	0.000202532	-
ZNF577	587.24	592.806	592.182	186.086	161.181	169.897	341.139	356.685	358.141	-1.77594	4.37685	1.87e-155	2.04e-154	Down	-0.746814	4.37685	6.49e-41	2.47e-40	-	1.02916	4.37685	1.8e-44	1.33e-43	Up
CRPPA	211.29	181.154	155.558	55.003	53.632	51.1732	77.9912	73.4057	60.1676	-1.77519	2.51291	1.48e-31	3.78e-31	Down	-1.3715	2.51291	3.37e-21	8.23e-21	Down	0.403758	2.51291	0.0223805	0.0304415	-
SORBS3	1094.39	1211.94	1195.41	321.313	351.365	351.219	587.164	608.617	617.653	-1.77411	5.29763	9.39e-217	1.64e-215	Down	-0.949572	5.29763	6.75e-72	4.27e-71	-	0.824557	5.29763	7.81e-39	5e-38	-
EFCAB2	150.792	119.912	129.442	43.8464	41.6409	31.2011	80.547	56.6118	58.3938	-1.77411	2.15975	9.65e-25	2.17e-24	Down	-1.03141	2.15975	6.01e-11	1.08e-10	Down	0.742839	2.15975	9.96e-05	0.000172685	-
VSIR	8222.99	8129.98	8243.82	2267.14	2484.66	2441.39	4529.6	4595.4	4434.78	-1.77376	8.15561	0	0	Down	-0.859109	8.15561	5.85e-156	1e-154	-	0.914657	8.15561	8.54e-153	2.98e-151	-
SIGLEC14	148.049	160.347	153.193	40.2453	45.3149	49.248	64.9341	56.0151	59.2566	-1.77335	2.27558	1.2e-40	3.57e-40	Down	-1.35549	2.27558	1.55e-27	4.44e-27	Down	0.417939	2.27558	0.0107802	0.0152708	-
ZNF283	672.784	609.504	577.294	178.795	177.636	187.37	274.583	265.678	326.846	-1.77298	4.3366	4.32e-89	2.49e-88	Down	-1.10023	4.3366	1.91e-40	7.21e-40	Down	0.672778	4.3366	2.48e-12	6.79e-12	-
RPH3AL	84.8338	70.1825	81.7843	19.1651	30.9936	18.8487	36.92	41.4367	37.9156	-1.77295	1.4289	2.22e-19	4.42e-19	Down	-1.02279	1.4289	5.58e-09	9.29e-09	Down	0.750397	1.4289	0.000852861	0.00136089	-
JAM2	123.923	109.341	93.7112	29.3465	35.5176	30.5213	48.7386	36.9683	43.5768	-1.77271	1.79433	8.71e-24	1.91e-23	Down	-1.33545	1.79433	8.42e-16	1.78e-15	Down	0.437368	1.79433	0.0422342	0.0554334	-
KIAA0754	119.319	128.52	125.577	37.4265	35.2191	36.4755	50.8541	49.5235	42.5997	-1.77147	1.97047	1.08e-33	2.85e-33	Down	-1.3831	1.97047	8.47e-24	2.21e-23	Down	0.388461	1.97047	0.0328413	0.0437124	-
VEGFB	1614.81	1749.48	1743.76	455.403	510.305	530.926	629.843	681.173	649.476	-1.77111	5.72813	1.47e-242	3.05e-241	Down	-1.38158	5.72813	6.87e-156	1.18e-154	Down	0.389541	5.72813	1.72e-10	4.33e-10	-
EXOC3L2	67.9296	93.8341	84.6085	32.9488	20.1002	18.9214	24.2715	33.9895	31.8126	-1.77008	1.37643	2.17e-16	3.99e-16	Down	-1.44814	1.37643	3.1e-12	5.85e-12	Down	0.322049	1.37643	0.222063	0.259708	-
IL23R	47.991	56.1121	57.3249	14.4873	17.4743	15.132	15.5594	21.3348	15.4003	-1.76969	0.760003	1.68e-14	2.95e-14	Down	-1.61973	0.760003	6.32e-13	1.22e-12	Down	0.150037	0.760003	0.703674	0.741462	-
RUNDC3B	26.7144	26.448	18.9996	6.09539	2.6109	12.1903	9.29474	14.5447	8.53096	-1.76958	-0.188403	1.58e-06	2.16e-06	Down	-1.14636	-0.188403	0.000519355	0.000689952	Down	0.623891	-0.188403	0.164488	0.196936	-
ZNF662	132.711	132.853	126.923	43.8661	34.7941	36.135	47.1741	37.0086	37.7386	-1.76953	1.97261	3.17e-34	8.47e-34	Down	-1.68341	1.97261	6.32e-32	1.99e-31	Down	0.0861399	1.97261	0.66211	0.702705	-
CCDC159	425.28	454.708	481.403	145.225	137.126	117.266	249.811	265.001	261.968	-1.7677	3.9779	1.83e-94	1.11e-93	Down	-0.809581	3.9779	4.91e-27	1.39e-26	-	0.958171	3.9779	6.73e-25	2.98e-24	-
MANEAL	192.1	176.692	159.456	51.4093	51.0795	52.3537	80.4333	85.7491	72.8697	-1.76713	2.52248	1.33e-40	3.93e-40	Down	-1.142	2.52248	3.32e-21	8.12e-21	Down	0.625217	2.52248	4.22e-05	7.56e-05	-
SNTA1	688.303	748.37	684.72	212.769	202.598	207.761	440.368	464.981	376.209	-1.76682	4.64478	3.46e-108	2.42e-107	Down	-0.727116	4.64478	1.72e-24	4.56e-24	-	1.03974	4.64478	2.16e-35	1.29e-34	Up
PNMA8A	34.4551	25.4422	23.738	4.43287	8.0851	11.7839	12.1513	5.0726	5.56898	-1.76654	-0.150398	2.86e-07	4.01e-07	Down	-1.85717	-0.150398	6.63e-08	1.05e-07	Down	-0.0907443	-0.150398	0.893569	0.91459	-
GLIPR1L2	231.59	226.04	209.905	63.6172	53.2473	79.1175	90.36	85.6714	86.4048	-1.76582	2.80219	6.88e-50	2.38e-49	Down	-1.34526	2.80219	2.27e-33	7.4e-33	Down	0.420614	2.80219	0.00307474	0.00462243	-
CLDN19	28.818	33.1384	36.2397	9.30303	11.1808	8.12887	15.8829	12.597	6.74581	-1.76569	0.133143	4.66e-09	6.95e-09	Down	-1.47037	0.133143	2.69e-07	4.16e-07	Down	0.29557	0.133143	0.47732	0.523473	-
ZNF837	78.3554	96.1196	86.6247	23.7096	27.1878	25.6809	42.0188	35.5104	36.1233	-1.76541	1.51934	4.5e-22	9.5e-22	Down	-1.19814	1.51934	8.57e-13	1.65e-12	Down	0.56745	1.51934	0.00949937	0.0135449	-
EMP3	10705.7	11232.8	11501.3	3130.04	3517.21	3191.71	3572.95	3735.63	3546.97	-1.76499	8.40917	0	0	Down	-1.62312	8.40917	2.30050648741064e-314	1.44877134743049e-312	Down	0.141872	8.40917	0.00129153	0.0020228	-
RASGRF1	54.8302	56.1485	52.529	17.4855	17.4193	12.9182	6.28951	9.84705	6.21254	-1.76482	0.594662	9.41e-15	1.66e-14	Down	-2.84924	0.594662	7.36e-26	2.02e-25	Down	-1.08538	0.594662	0.00383976	0.00572566	Down
F2RL1	30.1624	33.8499	23.8326	7.6764	11.2273	6.6766	10.2754	15.7511	14.0165	-1.76456	0.0695849	2.88e-08	4.18e-08	Down	-1.12543	0.0695849	7.52e-05	0.000104002	Down	0.639693	0.0695849	0.102561	0.126697	-
CFAP70	129.426	132.789	142.593	26.7811	45.4468	46.7319	56.9311	55.6113	55.2992	-1.76454	2.1139	1.08e-31	2.76e-31	Down	-1.26829	2.1139	1.17e-19	2.75e-19	Down	0.496355	2.1139	0.0052476	0.00771106	-
BBC3	828.849	876.149	847.114	218.439	260.006	272.767	1118.53	1170.01	1136.4	-1.76445	5.40953	6.01e-179	7.94e-178	Down	0.424057	5.40953	7.43e-20	1.76e-19	-	2.18855	5.40953	9.4401122950887e-320	1.16677999449658e-317	Up
IL17RA	4183.02	4339.91	4194.72	1195.61	1299.02	1250.8	3155.57	3129	3061.32	-1.76369	7.34127	0	0	Down	-0.444508	7.34127	5.57e-41	2.12e-40	-	1.31919	7.34127	4.62e-281	4.5e-279	Up
RSPH4A	63.3534	59.3748	87.6219	16.8055	24.9043	20.0085	23.1602	28.7384	13.1911	-1.76301	1.10711	1.26e-12	2.09e-12	Down	-1.68713	1.10711	6.2e-12	1.16e-11	Down	0.0759008	1.10711	0.823704	0.851719	-
NPIPB4	24502.2	25791.9	26401.9	7246.7	7574.87	7784.81	12628	12431.3	12290.4	-1.76244	9.75262	0	0	Down	-1.03807	9.75262	6.6e-196	1.7e-194	Down	0.724364	9.75262	5.88e-93	1.02e-91	-
PPP1R3E	688.178	673.42	681.355	196.719	193.407	211.905	573.974	520.229	548.313	-1.76192	4.74406	3.28e-161	3.78e-160	Down	-0.314523	4.74406	1.86e-09	3.16e-09	-	1.44744	4.74406	1.37e-105	2.84e-104	Up
SLC2A6	369.492	387.944	421.328	108.972	118.933	119.506	110.118	107.441	82.9798	-1.76172	3.48373	4.25e-73	2e-72	Down	-1.97069	3.48373	4.01e-86	3.08e-85	Down	-0.208988	3.48373	0.089326	0.111731	-
MOGAT3	159.921	155.088	137.497	45.598	36.6979	50.8599	58.791	62.1331	49.3769	-1.76132	2.23612	1.25e-34	3.37e-34	Down	-1.4075	2.23612	8.06e-25	2.16e-24	Down	0.353876	2.23612	0.0392125	0.0516622	-
LOC107987477	92.5964	188.779	154.959	32.0669	43.5062	52.7177	40.9903	98.2046	35.0931	-1.76059	2.20859	4.63e-09	6.9e-09	Down	-1.32081	2.20859	6.74e-06	9.8e-06	Down	0.439872	2.20859	0.153957	0.185149	-
LOC107984153	152.503	117.366	84.4456	25.7986	41.5301	37.1688	105.176	74.6459	81.7649	-1.75985	2.19	6.34e-14	1.1e-13	Down	-0.439049	2.19	0.0388431	0.0459071	-	1.32103	2.19	2.47e-08	5.51e-08	Up
LYZ	195.575	205.77	191.222	63.0819	62.0991	49.525	77.7579	78.3618	55.3999	-1.75975	2.60068	3.97e-43	1.23e-42	Down	-1.48483	2.60068	1.43e-33	4.68e-33	Down	0.274965	2.60068	0.0777104	0.0981773	-
OCLN	388.794	356.499	416.546	114.295	107.898	120.72	260.955	265.474	260.014	-1.75909	3.83616	6.55e-83	3.49e-82	Down	-0.562568	3.83616	3.41e-13	6.62e-13	-	1.19659	3.83616	9.99e-36	6e-35	Up
MZF1	978.801	955.551	850.362	260.279	270.192	292.59	555.582	544.241	492.805	-1.75793	5.01297	3.54e-130	3.06e-129	Down	-0.805904	5.01297	5.4e-35	1.83e-34	-	0.952047	5.01297	6.33e-36	3.82e-35	-
C13orf46	33.4023	38.932	27.8044	9.39255	10.4815	9.47476	23.6995	25.6132	29.3925	-1.75707	0.487374	3.34e-09	5.01e-09	Down	-0.345845	0.487374	0.153063	0.171634	-	1.41208	0.487374	3.1e-06	6.05e-06	Up
TMEM17	98.8674	70.8597	89.2149	23.6247	29.8636	22.8611	23.9372	20.2873	33.982	-1.75648	1.38601	3.56e-17	6.69e-17	Down	-1.72182	1.38601	1.18e-16	2.55e-16	Down	0.0346692	1.38601	0.944124	0.959062	-
FAM9B	57.5077	68.1665	58.0076	17.6536	18.7712	17.7088	31.1522	32.6333	22.1029	-1.75572	1.0638	1.12e-15	2.02e-15	Down	-1.094	1.0638	2.94e-08	4.74e-08	Down	0.661994	1.0638	0.00874821	0.0125306	-
VIPR2	67.6204	68.9199	61.3194	17.4864	18.1814	22.6491	24.7692	13.8133	17.8394	-1.75544	1.00153	8.77e-17	1.63e-16	Down	-1.80304	1.00153	1.95e-17	4.31e-17	Down	-0.0476202	1.00153	0.930063	0.946889	-
DACT2	19.151	23.8248	20.4092	9.33439	7.39224	1.79398	4.57823	9.04279	10.2432	-1.75509	-0.403696	2.04e-06	2.77e-06	Down	-1.39496	-0.403696	0.000106213	0.000145788	Down	0.360605	-0.403696	0.564303	0.608621	-
ZNF34	535.122	508.889	508.628	139.873	165.889	154.016	255.443	228.004	236.784	-1.75468	4.07777	2.48e-120	1.94e-119	Down	-1.1074	4.07777	3.74e-59	1.94e-58	Down	0.647317	4.07777	8.14e-14	2.39e-13	-
FLRT1	128.22	112.084	116.652	36.5416	44.0001	25.0557	26.3341	39.3261	36.9347	-1.75323	1.81985	6.24e-25	1.4e-24	Down	-1.79436	1.81985	8.66e-26	2.38e-25	Down	-0.0411404	1.81985	0.900442	0.920558	-
RGMA	162.462	136.444	146.492	40.0185	36.3452	55.849	57.3352	26.7386	46.2303	-1.74964	2.1364	6.98e-20	1.41e-19	Down	-1.77088	2.1364	3.43e-20	8.17e-20	Down	-0.0212554	2.1364	0.962013	0.974689	-
FCN1	204.818	223.285	202.997	64.0103	65.6899	57.7793	76.947	80.748	101.498	-1.74921	2.742	2.77e-46	9.04e-46	Down	-1.28268	2.742	3.26e-29	9.68e-29	Down	0.46659	2.742	0.00136267	0.00212842	-
MSX2	54.4881	61.9242	62.6499	15.9401	20.0393	17.0565	42.895	46.7414	24.2378	-1.74825	1.1652	2.55e-13	4.32e-13	Down	-0.651997	1.1652	0.00180868	0.00232977	-	1.09666	1.1652	1.74e-05	3.22e-05	Up
KCND3	68.1417	66.7347	78.1016	23.9626	22.0713	17.0984	28.1795	44.6288	30.0839	-1.74774	1.28091	6.92e-17	1.29e-16	Down	-1.04693	1.28091	5.24e-08	8.36e-08	Down	0.701058	1.28091	0.00375184	0.0055977	-
VPS51	6110.86	5750.47	5817.3	1698.53	1777.02	1792.49	2930.8	3068.68	2735.71	-1.74656	7.63407	0	0	Down	-1.01702	7.63407	4.07e-134	5.65e-133	Down	0.729542	7.63407	8.93e-62	9.2e-61	-
MSRB3	66.2757	79.1998	81.3015	17.681	22.3584	27.3326	24.1456	33.1576	27.7195	-1.74643	1.27438	2.13e-18	4.13e-18	Down	-1.41201	1.27438	1.62e-13	3.18e-13	Down	0.334545	1.27438	0.176043	0.209764	-
PRSS36	52.1904	61.8344	58.3437	20.8094	14.2051	16.0996	20.9099	17.9627	23.7116	-1.74617	0.888488	5.73e-15	1.02e-14	Down	-1.45644	0.888488	6.4e-12	1.19e-11	Down	0.289863	0.888488	0.328436	0.372327	-
AGAP1	121.649	114.617	128.865	37.3152	42.47	28.8566	52.6725	53.07	55.2642	-1.74507	1.99542	1.5e-30	3.74e-30	Down	-1.179	1.99542	2.82e-17	6.2e-17	Down	0.566192	1.99542	0.00177766	0.00274516	-
MUSK	35.8596	23.8412	20.6432	6.04947	11.8705	5.77892	4.38703	9.46506	5.58806	-1.74439	-0.224479	7.63e-07	1.05e-06	Down	-2.0243	-0.224479	3.81e-08	6.11e-08	Down	-0.280293	-0.224479	0.67845	0.717765	-
GABRA5	97.6048	96.1862	86.0709	28.9248	24.3366	29.9651	34.1658	32.3878	43.5155	-1.74418	1.58129	1.74e-23	3.79e-23	Down	-1.3426	1.58129	4.5e-16	9.57e-16	Down	0.401698	1.58129	0.0665257	0.0847594	-
SLC6A20	58.6613	61.8805	64.741	19.7971	16.473	18.762	34.4382	46.0018	50.7812	-1.74403	1.26723	7.76e-16	1.41e-15	Down	-0.496547	1.26723	0.00636036	0.00793695	-	1.24791	1.26723	4.33e-08	9.53e-08	Up
C8G	37.0904	47.5675	36.5389	14.1747	8.48145	13.3117	23.7382	32.4795	17.7839	-1.74166	0.617988	7.7e-10	1.18e-09	Down	-0.709657	0.617988	0.00368261	0.00466097	-	1.03257	0.617988	0.000754429	0.00120937	Up
TLCD2	486.553	508.544	488.725	152.558	139.572	151.338	169.021	190.014	166.063	-1.74165	3.91519	2.74e-120	2.15e-119	Down	-1.49825	3.91519	1.03e-96	9.26e-96	Down	0.243411	3.91519	0.00912492	0.0130405	-
ELOVL3	71.9314	56.473	68.6484	23.8361	17.4871	17.291	21.3617	21.5882	15.819	-1.74109	1.01034	6.08e-16	1.11e-15	Down	-1.73791	1.01034	6.08e-16	1.29e-15	Down	0.00317642	1.01034	1	1	-
DPH3P1	227.838	220.043	215.549	80.6743	67.8549	49.6622	90.1326	102.963	69.8211	-1.74095	2.801	5.83e-35	1.58e-34	Down	-1.33416	2.801	3.37e-23	8.68e-23	Down	0.406843	2.801	0.0111683	0.0157868	-
TNNI1	52.5961	57.5815	62.029	14.3984	14.8662	22.0131	20.2767	19.257	19.5538	-1.74082	0.870037	4.3e-15	7.64e-15	Down	-1.53734	0.870037	1.11e-12	2.12e-12	Down	0.20358	0.870037	0.525711	0.570815	-
CTTN	43.3247	43.5511	38.1404	11.8052	11.8215	13.5252	13.4557	16.2052	11.9331	-1.73926	0.430778	2.42e-11	3.88e-11	Down	-1.5781	0.430778	4.21e-10	7.32e-10	Down	0.161272	0.430778	0.667592	0.707841	-
SLC30A2	76.1222	65.2234	82.2458	29.5867	15.9854	21.1041	17.8332	35.5667	24.3859	-1.73921	1.23042	1.48e-14	2.6e-14	Down	-1.51868	1.23042	4.4e-12	8.24e-12	Down	0.220609	1.23042	0.429098	0.475636	-
MAP6D1	73.9941	82.5108	78.2122	23.5224	27.7018	18.8591	44.637	55.2919	38.5643	-1.73861	1.50448	4.46e-19	8.8e-19	Down	-0.759959	1.50448	5.58e-06	8.14e-06	-	0.978935	1.50448	4.49e-06	8.66e-06	-
RPS14	41080.8	41386.5	41851.7	12498.1	12702.9	12074.4	12199.4	12595.6	11934.3	-1.73775	10.2903	0	0	Down	-1.75904	10.2903	0	0	Down	-0.021293	10.2903	0.471353	0.51777	-
BSN	47.7539	32.9027	37.5419	10.3044	12.3843	12.4329	31.3749	27.4409	34.1191	-1.73759	0.710411	2.12e-10	3.3e-10	Down	-0.343481	0.710411	0.121519	0.137547	-	1.39482	0.710411	6.22e-07	1.28e-06	Up
FBLN5	112.441	122.29	84.6756	31.0197	31.39	33.2345	48.3188	53.1144	63.5758	-1.73553	1.87449	4.09e-20	8.27e-20	Down	-0.951203	1.87449	2.92e-08	4.71e-08	-	0.784499	1.87449	0.000160062	0.000272715	-
FBXL8	442.565	503.032	488.326	146.103	142.771	141.611	249.891	283.188	247.616	-1.73547	4.03653	1.13e-91	6.67e-91	Down	-0.877338	4.03653	1.82e-30	5.57e-30	-	0.85817	4.03653	2.57e-20	9.75e-20	-
CLEC19A	62.6179	51.7692	60.608	11.5479	18.1822	22.5597	23.814	22.0791	11.4345	-1.73534	0.877193	2.16e-13	3.67e-13	Down	-1.60352	0.877193	5.21e-12	9.73e-12	Down	0.131881	0.877193	0.727671	0.764008	-
PRRG3	140.384	95.7217	125.127	58.1065	23.4311	26.9158	41.9329	28.167	26.8661	-1.7349	1.82169	1.39e-10	2.17e-10	Down	-1.89481	1.82169	5.26e-12	9.82e-12	Down	-0.159959	1.82169	0.618431	0.660535	-
AMPH	20.9813	33.3383	18.987	10.4446	5.66943	5.64844	21.9091	13.1279	24.7129	-1.73465	0.102168	4.02e-06	5.4e-06	Down	-0.294613	0.102168	0.367993	0.395635	-	1.4412	0.102168	0.000122941	0.000211788	Up
BAIAP2L2	62.1242	53.6172	67.9713	27.5723	19.0476	8.31125	56.1701	53.1779	48.1012	-1.73464	1.36222	7.15e-14	1.23e-13	Down	-0.221674	1.36222	0.266048	0.290688	-	1.51345	1.36222	8.47e-11	2.16e-10	Up
GDF7	41.9893	57.3399	49.5786	11.1831	19.1375	14.2103	36.0811	29.2262	47.5464	-1.73413	1.00609	2.1e-11	3.37e-11	Down	-0.399562	1.00609	0.0697661	0.0806689	-	1.33511	1.00609	5.47e-07	1.13e-06	Up
ABO	34.6589	39.1787	36.523	11.0531	6.54125	15.311	15.3016	24.5444	10.6473	-1.73402	0.373822	4.07e-09	6.09e-09	Down	-1.12282	0.373822	3.34e-05	4.7e-05	Down	0.61162	0.373822	0.0901239	0.112655	-
TAGLN	467.642	470.974	554.716	131.142	138.163	179.418	205.546	228	209.151	-1.73392	3.99627	1.19e-61	4.82e-61	Down	-1.21583	3.99627	2.72e-34	9.07e-34	Down	0.51812	3.99627	4.79e-06	9.22e-06	-
CD36	30.1034	26.941	24.5088	9.25121	7.3446	7.6308	7.96114	18.0602	10.4067	-1.73299	-0.0289791	1.73e-07	2.45e-07	Down	-1.15337	-0.0289791	0.00012701	0.000173721	Down	0.580165	-0.0289791	0.184302	0.218778	-
TSSK3	243.215	234.113	229.576	68.3271	73.5287	70.7079	225.645	217.957	212.376	-1.73136	3.31104	2.77e-61	1.12e-60	Down	-0.107369	3.31104	0.180009	0.200473	-	1.62412	3.31104	6.6e-56	6.05e-55	Up
DOCK1	28.4425	35.0004	32.7975	13.5261	9.63795	5.56594	8.93448	6.48194	12.1633	-1.73084	0.0506605	1.17e-08	1.72e-08	Down	-1.78901	0.0506605	5.57e-09	9.27e-09	Down	-0.0582378	0.0506605	1	1	-
RBMS2	611.487	663.028	660.812	211.145	186.864	184.932	214.454	203.44	206.231	-1.73077	4.27096	4.32e-132	3.8e-131	Down	-1.63252	4.27096	8.71e-121	1.03e-119	Down	0.0982512	4.27096	0.260206	0.301016	-
TNRC6C	1257.52	1213.16	1250.72	379.827	338.055	404.611	682.717	668.517	664.304	-1.72853	5.4131	6.69e-265	1.61e-263	Down	-0.884382	5.4131	3.22e-82	2.34e-81	-	0.844164	5.4131	8.1e-51	6.77e-50	-
SLC7A9	44.8077	38.5326	44.6296	14.1689	11.88	12.2973	14.9632	17.0737	19.3256	-1.72696	0.523634	1.34e-11	2.16e-11	Down	-1.30921	0.523634	5.3e-08	8.45e-08	Down	0.418005	0.523634	0.189294	0.224019	-
CDHR2	18.798	23.3614	23.8633	7.10567	5.84137	6.72615	14.3229	23.7741	14.2644	-1.72694	-0.0463636	1.58e-06	2.15e-06	Down	-0.333272	-0.0463636	0.294345	0.319888	-	1.39492	-0.0463636	0.000229244	0.000385671	Up
THAP3	808.347	790.956	707.702	221.986	233.684	241.114	277.112	273.659	265.347	-1.72655	4.55477	2.79e-127	2.35e-126	Down	-1.49855	4.55477	8.18e-102	7.83e-101	Down	0.228005	4.55477	0.00654907	0.00951879	-
ABCA6	76.3765	70.6093	77.883	19.5445	29.754	18.4796	34.3657	35.0508	34.0883	-1.72452	1.34028	5.24e-19	1.03e-18	Down	-1.11587	1.34028	2.68e-10	4.68e-10	Down	0.608857	1.34028	0.00901839	0.0128953	-
ZMYND10	84.3684	106.625	128.929	31.9793	35.2829	29.3339	65.6916	65.6083	52.7217	-1.72411	1.92801	9.19e-19	1.8e-18	Down	-0.797114	1.92801	5.37e-06	7.84e-06	-	0.927192	1.92801	8.57e-06	1.62e-05	-
HDHD5	743.368	710.186	686.028	209.387	203.505	234.654	296.354	317.274	279.206	-1.72338	4.50484	3.01e-136	2.76e-135	Down	-1.26024	4.50484	2.34e-83	1.73e-82	Down	0.463157	4.50484	6.19e-09	1.43e-08	-
MACROD1	167.934	195.357	186.026	51.6377	67.3698	47.2324	54.3092	44.5072	48.1942	-1.72281	2.41525	1.44e-37	4.06e-37	Down	-1.89942	2.41525	2.89e-43	1.15e-42	Down	-0.176643	2.41525	0.328693	0.372587	-
CNKSR1	150.111	160.844	158.525	47.9997	48.5607	45.4867	54.1513	56.026	55.792	-1.72232	2.27524	9.17e-41	2.73e-40	Down	-1.49834	2.27524	2.55e-33	8.28e-33	Down	0.224016	2.27524	0.184491	0.218981	-
NOTCH2NLC	922.867	905.831	948.917	321.459	260.259	259.89	742.449	758.603	790.393	-1.72189	5.20881	7.62e-169	9.33e-168	Down	-0.277484	5.20881	1.04e-07	1.63e-07	-	1.44443	5.20881	2.85e-117	6.68e-116	Up
TRMT9B	679.415	641.736	681.033	198.375	219.227	189.448	287.182	266.037	266.682	-1.72085	4.40246	8.56e-144	8.45e-143	Down	-1.28739	4.40246	5.56e-92	4.64e-91	Down	0.43348	4.40246	4.46e-08	9.81e-08	-
PGAP3	685.967	705.308	649.745	211.837	197.765	209.731	424.86	436.891	420.598	-1.71978	4.61604	8.88e-152	9.34e-151	Down	-0.670352	4.61604	1.82e-33	5.95e-33	-	1.04946	4.61604	2.07e-50	1.72e-49	Up
SIX4	109.332	83.3096	76.112	25.7457	26.515	29.0472	31.2036	32.4936	39.4385	-1.71944	1.5201	1.09e-17	2.07e-17	Down	-1.37774	1.5201	6.43e-13	1.24e-12	Down	0.3418	1.5201	0.158454	0.190332	-
C12orf50	1264.32	1152.1	1146.94	399.201	346.349	335.994	514.585	512.97	500.631	-1.7194	5.25464	8.97e-181	1.21e-179	Down	-1.22096	5.25464	1.42e-98	1.3e-97	Down	0.498455	5.25464	2.97e-13	8.5e-13	-
ZNF491	108.581	107.84	111.557	30.1795	32.4812	36.6786	52.9811	58.74	74.2561	-1.71919	1.95589	1.7e-26	3.93e-26	Down	-0.816915	1.95589	7.13e-09	1.18e-08	-	0.902464	1.95589	5.39e-07	1.11e-06	-
RASAL2	21.123	25.268	21.07	8.01232	2.76943	9.45134	13.3355	8.4626	13.3245	-1.71836	-0.208562	1.38e-06	1.88e-06	Down	-0.934077	-0.208562	0.0039159	0.0049463	-	0.785105	-0.208562	0.0551336	0.0711484	-
WDPCP	476.585	470.396	447.046	153.301	120.007	149.976	181.311	173.84	184.796	-1.71821	3.86067	1.42e-99	9.06e-99	Down	-1.36748	3.86067	2.71e-70	1.68e-69	Down	0.350747	3.86067	0.000298274	0.00049581	-
GREM1	173.349	103.224	128.579	57.323	34.7101	31.1112	57.6388	44.5238	32.3281	-1.71793	2.0466	1.07e-11	1.74e-11	Down	-1.59091	2.0466	2.25e-10	3.95e-10	Down	0.127049	2.0466	0.664199	0.704639	-
PIK3IP1	1506.57	1529.39	1530.78	472.543	473.173	442.653	2353.11	2517.72	2373.73	-1.71754	6.38521	2.13e-285	5.8e-284	Down	0.665607	6.38521	7.57e-67	4.46e-66	-	2.38317	6.38521	0	0	Up
FHIT	106.426	105.426	106.509	27.6413	36.1324	32.7693	40.9022	28.5823	42.4854	-1.71749	1.72832	3.75e-26	8.64e-26	Down	-1.5041	1.72832	9.58e-22	2.38e-21	Down	0.213452	1.72832	0.323953	0.367907	-
HAAO	170.958	165.805	201.286	49.5248	56.4391	57.5057	71.8048	65.0879	84.3518	-1.71654	2.52192	2.58e-35	7.02e-35	Down	-1.28063	2.52192	7.11e-23	1.82e-22	Down	0.435979	2.52192	0.00674253	0.00978278	-
LOC107987254	276.511	211.741	249.26	85.5826	74.1471	64.4791	134.643	161.173	147.226	-1.7159	3.13125	4.8e-38	1.37e-37	Down	-0.73465	3.13125	7.32e-10	1.26e-09	-	0.981339	3.13125	2.79e-12	7.65e-12	-
LOC101929805	44.4522	49.9841	54.6646	15.098	17.5204	12.5223	66.4389	58.687	68.5938	-1.7159	1.35097	2.2e-13	3.74e-13	Down	0.376124	1.35097	0.029442	0.0351132	-	2.09271	1.35097	1.96e-22	7.98e-22	Up
YBX2	42.763	48.7962	43.0511	13.1554	12.3387	15.2177	32.4313	26.5466	24.4903	-1.71579	0.770075	4.53e-12	7.42e-12	Down	-0.687372	0.770075	0.00113959	0.0014844	-	1.02893	0.770075	0.000158882	0.00027081	Up
RASGEF1A	454.235	439.225	500.909	146.925	134.022	143.293	323.554	308.595	286.037	-1.71567	4.09133	5.38e-89	3.1e-88	Down	-0.602634	4.09133	5.63e-16	1.2e-15	-	1.11308	4.09133	6.27e-35	3.68e-34	Up
ACAP3	3635.59	3742.01	3795.56	1061.04	1163.02	1178.14	1643.04	1723.33	1575.61	-1.71553	6.92896	0	0	Down	-1.1769	6.92896	9.21e-183	2.09e-181	Down	0.538636	6.92896	1.8e-32	9.94e-32	-
H2AC18	294.04	267.556	252.597	83.6136	92.4453	71.7138	0	171.497	155.581	-1.71546	3.0999	1.65e-09	2.5e-09	Down	-1.32797	3.0999	2.1e-06	3.13e-06	Down	0.387531	3.0999	0.17748	0.211381	-
WDR31	425.866	395.381	458.319	146.606	126.347	117.019	150.83	137.333	144.858	-1.71297	3.69283	2.35e-74	1.12e-73	Down	-1.56219	3.69283	1.62e-64	9.12e-64	Down	0.150781	3.69283	0.175692	0.209384	-
ALDH2	842.312	811.99	791.273	273.415	222.925	249.348	364.652	336.989	387.751	-1.71262	4.72539	2.99e-139	2.82e-138	Down	-1.16613	4.72539	7.26e-78	4.96e-77	Down	0.546511	4.72539	8.63e-13	2.41e-12	-
SPRED1	107.311	96.2684	77.134	38.0762	23.2879	24.0111	37.6788	34.612	30.1653	-1.71217	1.56556	1.69e-17	3.21e-17	Down	-1.45044	1.56556	1.06e-13	2.1e-13	Down	0.261802	1.56556	0.286856	0.329168	-
MROH1	1936.05	1948.47	1978.77	567.687	625.73	599.606	1097.56	1178.92	1098.27	-1.70927	6.10402	0	0	Down	-0.79693	6.10402	1.2e-90	9.78e-90	-	0.912354	6.10402	6.74e-85	1.05e-83	-
PPEF2	69.6842	54.6383	43.7379	17.112	14.1564	19.8591	18.3981	34.2979	21.0052	-1.70896	0.924642	1.55e-10	2.43e-10	Down	-1.18524	0.924642	2.39e-06	3.55e-06	Down	0.52396	0.924642	0.084543	0.10613	-
ESRP2	410.115	379.023	458.539	122.545	154.221	104.711	186.242	131.91	177.899	-1.70874	3.71244	2.42e-37	6.82e-37	Down	-1.33015	3.71244	1.3e-24	3.46e-24	Down	0.378608	3.71244	0.00792946	0.0114147	-
METTL21C	78.9761	70.1331	66.4621	20.0006	23.4942	22.1547	30.5462	33.8684	43.0737	-1.70848	1.31673	1.67e-17	3.16e-17	Down	-1.00023	1.31673	2.61e-08	4.22e-08	Down	0.708483	1.31673	0.0021223	0.00324967	-
LOC112267940	150.681	120.351	160.911	47.4412	24.1154	60.5507	69.448	81.6052	58.2382	-1.70727	2.27653	6.4e-15	1.13e-14	Down	-1.04444	2.27653	4.71e-07	7.21e-07	Down	0.662942	2.27653	0.00384603	0.00573436	-
LOC107985320	20.5147	24.2279	36.8577	10.4114	9.63275	4.68515	16.7853	13.2815	2.82768	-1.707	-0.0572466	1.96e-05	2.58e-05	Down	-1.30352	-0.0572466	0.000678152	0.000894619	Down	0.403872	-0.0572466	0.386725	0.432595	-
GPR150	72.6088	71.8702	75.8916	18.7074	24.7979	23.7474	37.192	31.3016	28.2552	-1.70665	1.29765	8.85e-19	1.73e-18	Down	-1.18433	1.29765	2.31e-11	4.2e-11	Down	0.522495	1.29765	0.0250775	0.0339042	-
OLFM2	509.246	497.056	475.385	145.687	163.969	144.031	496.874	472.045	414.127	-1.70655	4.38001	2.92e-86	1.62e-85	Down	-0.0992776	4.38001	0.171105	0.190975	-	1.60733	4.38001	2.29e-78	3.22e-77	Up
SH2D6	66.6137	51.5524	54.6637	21.463	22.9821	8.24939	27.2322	15.897	22.6118	-1.70648	0.912954	1.56e-11	2.52e-11	Down	-1.38885	0.912954	1.23e-08	2.02e-08	Down	0.317778	0.912954	0.340728	0.385205	-
CYP8B1	48.8397	56.9044	46.4907	15.1727	21.8472	9.38758	17.997	14.8693	21.4762	-1.70643	0.722274	5.15e-12	8.41e-12	Down	-1.47952	0.722274	7.3e-10	1.26e-09	Down	0.227027	0.722274	0.518981	0.563924	-
ZNF276	4226.69	4366.8	4257.94	1271.78	1302.71	1364.15	1920.48	1882.91	1957.23	-1.70618	7.13927	0	0	Down	-1.15765	7.13927	1.32e-255	5.59e-254	Down	0.548537	7.13927	8.63e-46	6.56e-45	-
TPH1	138.787	138.671	129.008	41.5869	56.5789	26.2335	42.6914	66.3492	51.7698	-1.70551	2.11325	1.96e-19	3.91e-19	Down	-1.3357	2.11325	1.77e-13	3.46e-13	Down	0.369885	2.11325	0.0793614	0.100101	-
GPR78	40.0137	43.7352	43.2296	11.9839	12.5013	14.1838	24.3266	14.8229	11.3825	-1.70523	0.514962	8.26e-11	1.3e-10	Down	-1.32354	0.514962	1.22e-07	1.92e-07	Down	0.381927	0.514962	0.276955	0.319109	-
DPEP2	572.013	580.529	550.209	159.564	174.152	189.18	853.975	829.728	805.805	-1.70266	4.90029	1.18e-128	1.01e-127	Down	0.547894	4.90029	1.69e-27	4.81e-27	-	2.25062	4.90029	4.23e-278	3.97e-276	Up
GSDMA	86.7606	89.7467	120.017	27.9474	32.4238	30.5113	24.6983	44.4305	24.9034	-1.70183	1.60084	2.9e-15	5.18e-15	Down	-1.65333	1.60084	1.21e-14	2.47e-14	Down	0.0485149	1.60084	0.904949	0.924309	-
CELF3	46.5007	50.5147	56.6785	18.9699	13.9062	14.1111	17.3611	18.4459	23.6449	-1.70141	0.762453	3.49e-13	5.89e-13	Down	-1.36472	0.762453	7.41e-10	1.28e-09	Down	0.336858	0.762453	0.27334	0.315245	-
FBXL2	326.987	329.672	322.075	102.909	85.2881	112.615	145.455	108.369	115.746	-1.70063	3.3473	5.33e-60	2.11e-59	Down	-1.40422	3.3473	1.33e-44	5.41e-44	Down	0.29644	3.3473	0.014827	0.0206472	-
CA6	1271.12	1311.06	1229.14	418.391	392.11	362.786	702.013	784.107	707.756	-1.69935	5.48085	9.3e-203	1.46e-201	Down	-0.796747	5.48085	2.21e-52	1.03e-51	-	0.902619	5.48085	6.82e-50	5.59e-49	-
C1orf229	62.8811	90.647	64.0536	18.112	25.3387	23.3425	27.3379	31.2481	23.0509	-1.69889	1.22704	2.27e-14	3.97e-14	Down	-1.41067	1.22704	5.95e-11	1.07e-10	Down	0.288328	1.22704	0.282921	0.325246	-
EPHX1	139.479	132.021	153.665	35.524	47.679	47.5315	78.8759	81.6909	78.4396	-1.69875	2.32086	2.45e-33	6.44e-33	Down	-0.829812	2.32086	2.23e-11	4.06e-11	-	0.869079	2.32086	3e-08	6.65e-08	-
ART3	57.6116	57.8731	47.4341	16.1155	20.0267	13.8433	16.5604	18.7767	19.5832	-1.69639	0.797163	1.23e-13	2.11e-13	Down	-1.5612	0.797163	3.71e-12	6.97e-12	Down	0.135262	0.797163	0.712251	0.749782	-
KLHL3	306.722	290.618	287.77	84.4983	105.986	82.327	275.429	290.578	295.174	-1.69635	3.66805	2.43e-68	1.08e-67	Down	-0.0390006	3.66805	0.618272	0.643273	-	1.65745	3.66805	9.5e-69	1.12e-67	Up
ANO7	24.5371	27.532	31.3784	6.80615	7.60748	11.079	8.64664	13.5361	8.46827	-1.69629	-0.0564499	1.19e-07	1.69e-07	Down	-1.43401	-0.0564499	3.19e-06	4.71e-06	Down	0.262533	-0.0564499	0.612394	0.654775	-
SHC3	50.4118	71.1228	57.0613	16.5321	15.3446	23.003	23.6913	36.2451	23.4817	-1.69606	1.0363	1.81e-12	3.01e-12	Down	-1.09561	1.0363	9.32e-07	1.41e-06	Down	0.600701	1.0363	0.0303116	0.0405259	-
STK32A	35.295	25.6956	35.1337	9.29545	9.98381	10.088	9.15468	12.0393	15.3932	-1.69576	0.135048	2.04e-08	2.97e-08	Down	-1.38232	0.135048	1.66e-06	2.48e-06	Down	0.313709	0.135048	0.417553	0.464045	-
FMN1	164.886	169.82	190.788	48.019	53.9847	60.0398	172.964	192.418	166.608	-1.6954	2.94977	1.56e-38	4.49e-38	Down	0.0173575	2.94977	0.868867	0.881194	-	1.71293	2.94977	1.08e-41	7.45e-41	Up
PAQR5	43.5949	24.0592	29.3662	6.75808	10.43	12.5025	18.0566	11.4387	11.444	-1.69467	0.180487	2.03e-07	2.87e-07	Down	-1.236	0.180487	4.65e-05	6.5e-05	Down	0.459034	0.180487	0.244081	0.283927	-
LOC102724488	763.822	770.385	821.268	252.927	225.968	248.901	360.065	366.665	411.825	-1.69389	4.70798	6.89e-138	6.4e-137	Down	-1.04862	4.70798	2.25e-65	1.29e-64	Down	0.645293	4.70798	8.94e-18	3.09e-17	-
SUSD2	65.9056	68.5893	74.6707	20.6717	21.8951	21.8249	25.7032	22.749	23.6219	-1.69388	1.14525	4.18e-18	8.05e-18	Down	-1.53219	1.14525	1.15e-15	2.42e-15	Down	0.161761	1.14525	0.565642	0.609866	-
PRND	87.5681	79.0672	72.7372	25.3257	20.3582	28.1983	39.7947	37.3189	47.2775	-1.68961	1.48233	5.96e-19	1.17e-18	Down	-0.941163	1.48233	2.32e-08	3.75e-08	-	0.748667	1.48233	0.000531902	0.000864389	-
NPIPB3	7481.39	7974.32	8323.78	2143.79	2547.97	2688.02	4482.07	4831.43	4897.12	-1.68798	8.15727	1.07e-150	1.11e-149	Down	-0.742703	8.15727	3.18e-32	1.01e-31	-	0.945278	8.15727	4.64e-49	3.74e-48	-
SDR39U1	1304.98	1356.11	1350.31	380.82	437.509	426.743	702.61	689.598	756.874	-1.68792	5.52451	4.93e-242	1.02e-240	Down	-0.900401	5.52451	9.3e-80	6.52e-79	-	0.787536	5.52451	9.72e-44	7.02e-43	-
WIPF3	28.9422	25.2471	27.2302	9.3985	7.933	7.65352	6.84157	14.0966	9.29707	-1.68694	-0.0841901	1.05e-07	1.49e-07	Down	-1.41643	-0.0841901	5.55e-06	8.1e-06	Down	0.270772	-0.0841901	0.521068	0.566006	-
KNDC1	239.035	246.527	236.216	66.9419	77.5401	79.4933	179.457	176.252	173.681	-1.68682	3.20908	3.22e-60	1.28e-59	Down	-0.447043	3.20908	1.18e-07	1.86e-07	-	1.23988	3.20908	8.29e-31	4.39e-30	Up
KCNH6	42.531	50.4577	46.3407	12.3963	14.796	15.8592	14.6881	10.6343	21.552	-1.68598	0.589349	2.11e-11	3.39e-11	Down	-1.56418	0.589349	1.56e-10	2.76e-10	Down	0.121872	0.589349	0.76563	0.799231	-
C12orf77	69.2303	42.0501	70.8616	12.8628	19.2892	24.2472	29.3442	19.1351	25.5186	-1.68539	1.01108	2.65e-10	4.12e-10	Down	-1.29543	1.01108	3.69e-07	5.67e-07	Down	0.390128	1.01108	0.226788	0.26493	-
NPHP1	66.1638	73.8795	58.5605	20.3221	25.8431	15.4016	15.566	22.9734	26.6736	-1.68368	1.06144	1.09e-14	1.92e-14	Down	-1.60081	1.06144	1.36e-13	2.67e-13	Down	0.0828964	1.06144	0.807788	0.837632	-
ACTL10	89.8658	94.4898	87.1746	28.2259	26.6081	29.4397	49.5323	43.6281	42.4704	-1.68324	1.64264	5.96e-23	1.28e-22	Down	-0.999427	1.64264	7.76e-11	1.39e-10	-	0.683993	1.64264	0.000556574	0.000903041	-
TSPAN32	5344.96	5525.56	5439.4	1610.01	1709.4	1760.07	2691.64	2834.86	2625.08	-1.68302	7.533	0	0	Down	-1.00063	7.533	6.12e-163	1.13e-161	Down	0.682399	7.533	1.76e-65	1.98e-64	-
C19orf73	23.5713	31.9507	27.5952	8.91614	9.80046	6.93823	5.93665	12.1317	12.5032	-1.68175	-0.0578892	1.51e-07	2.14e-07	Down	-1.43251	-0.0578892	3.89e-06	5.72e-06	Down	0.249484	-0.0578892	0.614245	0.656488	-
ULBP2	37.9827	33.8094	30.6806	9.36974	10.1211	12.1719	3.16425	10.5186	8.90262	-1.68087	0.0790108	7.8e-09	1.16e-08	Down	-2.16183	0.0790108	4.46e-12	8.35e-12	Down	-0.481485	0.0790108	0.300901	0.343735	-
CCDC169	132.684	118.33	129.094	34.3435	38.4199	45.5967	62.4762	56.1102	65.4766	-1.67948	2.10102	2.68e-30	6.67e-30	Down	-1.04385	2.10102	4.76e-15	9.85e-15	Down	0.635757	2.10102	0.000203157	0.000343091	-
NLRP6	611.91	666.261	658.235	185.887	219.26	200.134	841.382	885.632	774.311	-1.67751	4.99351	6.76e-107	4.67e-106	Down	0.368935	4.99351	1.64e-09	2.79e-09	-	2.04649	4.99351	2.16e-176	9.29e-175	Up
CDH12	58.4556	55.4503	49.7941	15.2533	20.8286	14.8948	32.8632	45.7689	34.901	-1.67511	1.09649	2.37e-13	4.03e-13	Down	-0.52574	1.09649	0.00748574	0.00928695	-	1.1498	1.09649	2.01e-06	3.98e-06	Up
KIFC2	2188.58	2277.34	2229.86	654.047	717.047	726.316	1587.82	1608.45	1482.47	-1.67469	6.39814	8.76837229403462e-311	0	Down	-0.517247	6.39814	1.94e-36	6.79e-36	-	1.15745	6.39814	7.46e-138	2.19e-136	Up
C1QTNF2	30.6403	28.3244	31.5622	5.71079	8.60017	13.7966	17.7623	3.76977	4.85359	-1.67406	-0.0147778	1.81e-06	2.47e-06	Down	-1.76612	-0.0147778	5.41e-07	8.25e-07	Down	-0.0921642	-0.0147778	0.905524	0.924825	-
FAM106A	115.386	109.082	122.416	38.374	43.1354	26.9453	52.4858	47.3972	62.531	-1.67374	1.96023	1.75e-25	3.97e-25	Down	-1.09262	1.96023	1.17e-13	2.31e-13	Down	0.581246	1.96023	0.00167844	0.0025977	-
PIANP	97.8148	108.463	65.3554	21.7921	31.0301	32.1032	67.6997	76.6354	59.602	-1.67347	1.84042	3.18e-14	5.55e-14	Down	-0.413182	1.84042	0.034087	0.0404523	-	1.26057	1.84042	2.36e-08	5.27e-08	Up
NRSN1	107.845	123.052	135.242	33.6827	41.3759	39.5141	36.4274	42.2962	55.5672	-1.67337	1.94749	2.44e-23	5.28e-23	Down	-1.44474	1.94749	5.57e-19	1.28e-18	Down	0.228678	1.94749	0.262494	0.303371	-
DSCAML1	32.0069	26.6952	26.392	4.62704	9.2868	12.505	21.2121	23.198	25.2292	-1.6728	0.30516	8.74e-08	1.25e-07	Down	-0.285796	0.30516	0.279578	0.304615	-	1.38795	0.30516	1.73e-05	3.19e-05	Up
ZNF573	35.071	41.4014	44.5769	17.8388	9.31448	10.5615	16.0297	16.4559	18.2518	-1.67233	0.476157	6.41e-10	9.84e-10	Down	-1.24857	0.476157	6.81e-07	1.03e-06	Down	0.424033	0.476157	0.197415	0.232859	-
PCED1A	828.624	893.654	892.632	233.303	291.577	296.484	648.251	644.51	660.12	-1.67081	5.0731	1.75e-142	1.71e-141	Down	-0.421373	5.0731	1.14e-13	2.26e-13	-	1.24946	5.0731	5.67e-77	7.8e-76	Up
C9orf147	231.571	202.871	170.321	68.5224	67.1139	54.1454	88.9311	82.8925	87.9137	-1.6699	2.71223	2.59e-31	6.57e-31	Down	-1.218	2.71223	3.49e-19	8.09e-19	Down	0.451958	2.71223	0.00487543	0.00719937	-
CYB561	266.103	246.605	252.073	73.1666	76.946	89.9328	96.2572	101.092	92.0207	-1.66971	3.00099	2.43e-58	9.47e-58	Down	-1.40037	3.00099	3.14e-45	1.29e-44	Down	0.269362	3.00099	0.0353007	0.0468257	-
DDIT3	926.739	945.562	917.04	295.513	297.393	284.435	253.532	274.794	271.723	-1.66835	4.778	1.07e-219	1.91e-218	Down	-1.80131	4.778	1.13e-244	4.53e-243	Down	-0.132965	4.778	0.0560012	0.0721778	-
NPIPA7	2671.51	2765.54	3100.16	789.241	967.231	930.765	1144.18	1212.51	1291.56	-1.66748	6.53358	5.73e-133	5.08e-132	Down	-1.22644	6.53358	2.36e-75	1.56e-74	Down	0.441047	6.53358	3.19e-10	7.89e-10	-
UXT	3629.99	3605.67	3433.7	1134.97	1126.89	1097.32	1144.21	1178.33	1177.29	-1.66708	6.76897	0	0	Down	-1.60791	6.76897	0	0	Down	0.0591635	6.76897	0.174718	0.208298	-
LOC100996598	70.5196	66.5233	62.1487	13.2724	25.7375	23.4981	46.0413	25.8843	34.8167	-1.66644	1.24587	1.05e-13	1.81e-13	Down	-0.897431	1.24587	1.23e-05	1.77e-05	-	0.769274	1.24587	0.00191648	0.00295229	-
KCNB1	23.2119	20.6618	18.6701	9.21684	3.42315	6.76745	9.89666	17.2639	12.8312	-1.66622	-0.211154	4.94e-06	6.62e-06	Down	-0.638536	-0.211154	0.0560214	0.0653452	-	1.02873	-0.211154	0.00929639	0.0132741	Up
TAS1R3	71.267	72.7546	64.1339	19.6936	24.8141	20.8433	54.2372	56.1152	45.2069	-1.66536	1.46835	2.74e-17	5.16e-17	Down	-0.419077	1.46835	0.0112052	0.0137429	-	1.24664	1.46835	1.49e-09	3.57e-09	Up
AS3MT	307.783	277.116	280.173	99.2258	87.8257	85.3899	62.7476	82.3525	81.2531	-1.66476	3.06672	1.52e-56	5.77e-56	Down	-1.93183	3.06672	2.94e-70	1.83e-69	Down	-0.267097	3.06672	0.0542152	0.0700602	-
CCDC65	204.749	207.558	192.056	66.8983	57.9221	65.5068	157.658	171.05	162.592	-1.66456	3.01722	3.82e-48	1.28e-47	Down	-0.298428	3.01722	0.001174	0.00152862	-	1.36626	3.01722	7.58e-32	4.11e-31	Up
OSMR	49.9342	45.3763	45.2524	13.0352	18.4576	12.5798	30.0125	14.474	14.4318	-1.66416	0.675451	2.91e-10	4.52e-10	Down	-1.24915	0.675451	4.69e-07	7.19e-07	Down	0.415234	0.675451	0.215172	0.252319	-
IFT22	1107.51	1065.18	1102.51	354.804	351.073	328.279	364.692	404.776	426.623	-1.66253	5.08602	1.94e-215	3.34e-214	Down	-1.4527	5.08602	7.31e-171	1.46e-169	Down	0.209835	5.08602	0.00140731	0.00219373	-
IGFBPL1	39.6555	28.9103	28.569	14.081	8.25094	8.04625	6.80339	6.14234	10.8576	-1.66196	0.0359681	6.84e-08	9.81e-08	Down	-2.00905	0.0359681	3.4e-10	5.93e-10	Down	-0.347466	0.0359681	0.445745	0.492274	-
TMEM213	215.18	221.524	240.694	73.0299	66.4458	74.4126	98.4075	88.7911	112.036	-1.66149	2.88712	2.11e-47	7.01e-47	Down	-1.17786	2.88712	4.21e-28	1.22e-27	Down	0.483686	2.88712	0.000300017	0.000498583	-
MAPK10	91.3873	83.1565	79.4492	28.3467	26.8959	24.7754	33.5799	36.8508	43.5167	-1.66048	1.51037	1.79e-20	3.66e-20	Down	-1.15264	1.51037	4.98e-12	9.31e-12	Down	0.507994	1.51037	0.016821	0.0232599	-
CABP1	31.3268	20.1194	29.3186	12.8947	4.26572	8.11808	19.4531	11.509	5.07129	-1.65998	-0.0300008	8.02e-06	1.07e-05	Down	-1.15696	-0.0300008	0.00116423	0.00151604	Down	0.503474	-0.0300008	0.277178	0.319338	-
ZCCHC14	153.558	155.73	170.264	40.1666	57.2592	54.1637	82.7319	79.706	81.3095	-1.65975	2.45378	2.12e-36	5.91e-36	Down	-0.975342	2.45378	2.03e-16	4.34e-16	-	0.684511	2.45378	5.01e-06	9.62e-06	-
UBXN11	1236.59	1308.84	1253.75	417.189	383.197	402.27	777.854	757.55	745.736	-1.65934	5.50326	1.8e-263	4.29e-262	Down	-0.736161	5.50326	2.13e-63	1.18e-62	-	0.923191	5.50326	6.22e-68	7.27e-67	-
DENND5A	1468.13	1424.95	1519.9	478.252	449.862	468.71	1241.59	1185.15	1268.43	-1.6592	5.89668	3.44e-267	8.34e-266	Down	-0.256014	5.89668	1.08e-09	1.84e-09	-	1.4032	5.89668	4.01e-185	1.89e-183	Up
CCDC84	1217.25	1222.52	1224.03	400.191	377.646	382.23	524.781	527.68	558.258	-1.65873	5.31642	6.26e-299	1.85e-297	Down	-1.18542	5.31642	1.79e-169	3.55e-168	Down	0.473323	5.31642	9.02e-18	3.12e-17	-
DEGS2	24.9068	37.5439	21.5649	9.09303	10.214	7.0684	13.2779	14.3507	14.2423	-1.65809	0.0648924	4.64e-07	6.46e-07	Down	-0.999087	0.0648924	0.000854844	0.00112156	-	0.659556	0.0648924	0.0950726	0.118182	-
GAS8	73.3771	77.2126	86.5987	25.1798	24.8903	24.8193	35.8995	22.0821	14.7651	-1.65802	1.29029	1.37e-15	2.47e-15	Down	-1.70088	1.29029	4.07e-16	8.68e-16	Down	-0.0428789	1.29029	0.941502	0.956767	-
ECT2L	59.3681	39.468	36.2374	11.5398	13.2108	17.8039	9.69881	18.0646	15.291	-1.65716	0.535351	5.53e-09	8.21e-09	Down	-1.64033	0.535351	9.72e-09	1.6e-08	Down	0.0168276	0.535351	1	1	-
ZNF517	378.188	343.175	359.204	119.032	130.875	92.6033	181.628	221.328	163.807	-1.65653	3.62639	3.16e-45	1.01e-44	Down	-0.930584	3.62639	1.65e-17	3.65e-17	-	0.725996	3.62639	5.09e-09	1.18e-08	-
LOC100505502	19.396	18.6901	19.8621	5.23149	7.35665	5.52313	13.6802	10.3194	6.50277	-1.65584	-0.384501	9.89e-06	1.31e-05	Down	-0.916886	-0.384501	0.00614305	0.00767011	-	0.739836	-0.384501	0.099212	0.122888	-
CCNJL	91.2199	88.8823	76.0021	34.4229	18.5742	27.9787	29.1287	29.6467	24.3093	-1.65565	1.41262	7.08e-18	1.35e-17	Down	-1.61913	1.41262	2.46e-17	5.42e-17	Down	0.036528	1.41262	0.886547	0.908955	-
ZMAT1	137.055	121.548	151.77	51.5083	35.3108	43.1375	89.1615	93.2221	102.321	-1.65538	2.3814	5.83e-28	1.39e-27	Down	-0.526566	2.3814	4.91e-05	6.85e-05	-	1.12899	2.3814	9.99e-13	2.78e-12	Up
DCX	46.2834	45.0696	32.5807	13.4145	17.0857	8.57992	15.455	15.2113	11.9628	-1.65497	0.444889	1.52e-09	2.3e-09	Down	-1.53041	0.444889	9.79e-09	1.61e-08	Down	0.124639	0.444889	0.760278	0.794274	-
DEPDC4	136.865	163.56	169.069	49.6667	44.3565	54.8008	81.918	42.0458	70.9926	-1.65459	2.34494	1.36e-19	2.72e-19	Down	-1.26637	2.34494	8.12e-13	1.56e-12	Down	0.388286	2.34494	0.0535776	0.0692972	-
RPL18	39591	38599.7	38301.7	12328.6	12830.9	11857.5	12535.6	12847	11937.5	-1.65396	10.2348	0	0	Down	-1.6422	10.2348	0	0	Down	0.0117655	10.2348	0.742443	0.777542	-
AKR1D1	49.1335	58.342	51.399	20.6443	18.9017	10.6961	23.2441	23.5525	30.4285	-1.65375	0.899783	8.84e-13	1.48e-12	Down	-1.03731	0.899783	1.17e-06	1.76e-06	Down	0.616719	0.899783	0.0253659	0.034266	-
NKD1	65.8762	87.108	87.0564	28.6594	24.3835	23.0286	50.9654	45.1395	59.2823	-1.65361	1.59537	7.33e-17	1.37e-16	Down	-0.627157	1.59537	0.000299624	0.000402409	-	1.02673	1.59537	1.01e-06	2.04e-06	Up
CORO1B	3381.01	3520.95	3444.83	1032.21	1169.8	1086.9	1298.77	1332.15	1200.81	-1.65353	6.76563	2.25e-308	7.08e-307	Down	-1.43311	6.76563	1.29e-237	4.78e-236	Down	0.220419	6.76563	5.5e-06	1.05e-05	-
TIAF1	871.934	900.841	913.107	278.54	297.353	279.177	404.099	347.152	372.849	-1.65112	4.84937	9.07e-169	1.11e-167	Down	-1.25659	4.84937	1.18e-115	1.31e-114	Down	0.39454	4.84937	1.01e-08	2.31e-08	-
LIN28A	59.862	61.3629	57.3834	12.8606	17.3375	26.4502	18.874	24.476	21.666	-1.6506	0.954995	3.21e-14	5.59e-14	Down	-1.45209	0.954995	9.46e-12	1.75e-11	Down	0.198601	0.954995	0.497731	0.543327	-
TMSB4Y	15.1891	21.6468	17.6571	4.67015	5.74513	6.69088	21.1046	18.0666	11.1998	-1.65033	-0.196832	3.28e-05	4.26e-05	Down	-0.114308	-0.196832	0.781672	0.799878	-	1.53755	-0.196832	8.63e-05	0.000150477	Up
ULBP1	35.1848	31.5148	36.8362	11.7341	8.26261	12.6984	7.92967	5.75428	1.85895	-1.65009	0.032229	8.63e-09	1.28e-08	Down	-2.70667	0.032229	7.32e-16	1.55e-15	Down	-1.05794	0.032229	0.0125262	0.0176065	Down
CALML6	19.3039	24.4656	20.7098	7.84654	8.42154	4.03021	16.3243	11.8157	15.4608	-1.64929	-0.143305	3.69e-06	4.96e-06	Down	-0.560812	-0.143305	0.0735128	0.0848496	-	1.08953	-0.143305	0.00395576	0.00589199	Up
NELL2	1473.66	1476.1	1459.63	483.961	474.037	447.379	1269.43	1348.55	1323.82	-1.64926	5.9361	8.09e-302	2.44e-300	Down	-0.161666	5.9361	2.37e-05	3.36e-05	-	1.48762	5.9361	5.16e-244	4.02e-242	Up
ACTR3C	479.396	461.071	433.668	139.888	140.852	157.975	218.708	215.156	186.856	-1.64602	3.91155	5.1e-86	2.81e-85	Down	-1.14579	3.91155	1.14e-48	5e-48	Down	0.500257	3.91155	1.61e-07	3.42e-07	-
OR7D2	176.993	192.212	176.698	58.531	53.4786	62.3168	79.9774	71.2548	72.1235	-1.64491	2.55462	3.15e-42	9.66e-42	Down	-1.28819	2.55462	1.3e-29	3.88e-29	Down	0.356763	2.55462	0.0145562	0.0202915	-
IL23A	225.013	206.976	211.602	66.7492	73.3906	65.3792	112.888	138.014	118.059	-1.64453	2.92758	4.68e-46	1.52e-45	Down	-0.801511	2.92758	3.56e-15	7.38e-15	-	0.843103	2.92758	3.16e-11	8.24e-11	-
PRR7	427.284	440.242	400.853	124.887	145.863	134.777	202.049	230.274	236.762	-1.64433	3.86177	2.71e-80	1.39e-79	Down	-0.922253	3.86177	5.34e-32	1.68e-31	-	0.722112	3.86177	4.4e-14	1.31e-13	-
ADM5	146.303	150.025	145.476	45.1027	55.3961	40.6331	43.5069	60.9613	53.9185	-1.64387	2.20943	1.05e-32	2.74e-32	Down	-1.47765	2.20943	5.23e-28	1.51e-27	Down	0.166247	2.20943	0.355441	0.400163	-
LRRC6	77.0788	86.9093	80.9743	28.4532	26.1506	23.5557	55.0008	69.8671	56.6241	-1.64339	1.69406	3.93e-19	7.78e-19	Down	-0.432369	1.69406	0.00528617	0.00662588	-	1.21132	1.69406	1.83e-10	4.59e-10	Up
PLCE1	324.817	327.574	310.872	101.465	99.4792	107.183	116.982	114.419	116.157	-1.64301	3.32055	1.44e-77	7.14e-77	Down	-1.46949	3.32055	7.49e-66	4.34e-65	Down	0.173534	3.32055	0.119282	0.145997	-
ITGA6	380.895	362.738	387.305	109.788	122.814	129.226	340.277	330.143	354.844	-1.64301	3.98283	2e-85	1.1e-84	Down	-0.141157	3.98283	0.0337427	0.0400653	-	1.50193	3.98283	3.89e-73	5e-72	Up
GALNT12	100.204	96.3847	101.942	30.7506	31.6063	33.0612	74.4115	81.2656	82.9766	-1.64117	2.01267	1.54e-24	3.44e-24	Down	-0.322069	2.01267	0.0133757	0.016302	-	1.31936	2.01267	8.28e-16	2.64e-15	Up
ARFGEF3	36.1801	60.4564	41.3689	12.1546	17.198	14.6913	13.7318	15.797	15.1877	-1.6405	0.575981	2.25e-09	3.4e-09	Down	-1.61838	0.575981	2.25e-09	3.81e-09	Down	0.0221292	0.575981	1	1	-
NPIPB15	1000.29	994.595	991.995	298.758	310.162	349.14	632.769	610.339	655.888	-1.64011	5.18593	9.09e-216	1.57e-214	Down	-0.653193	5.18593	2.02e-43	8.05e-43	-	0.986933	5.18593	3.55e-66	4.03e-65	-
SCGB2B2	20.4961	20.8564	29.5064	10.0962	4.71165	7.66549	9.06723	10.5622	13.1914	-1.63954	-0.176976	2.26e-06	3.06e-06	Down	-1.10129	-0.176976	0.000583756	0.000773023	Down	0.538806	-0.176976	0.20979	0.246357	-
PRCD	141.279	86.5859	80.2766	28.3067	33.4603	37.0536	44.4273	46.5627	61.5565	-1.63919	1.82218	1.01e-11	1.64e-11	Down	-1.01488	1.82218	8.29e-06	1.2e-05	Down	0.62446	1.82218	0.0142987	0.0199621	-
ZBTB3	216.228	259.93	284.041	76.4937	74.7716	93.0106	142.139	147.678	136.375	-1.6367	3.1576	3.48e-38	9.94e-38	Down	-0.834638	3.1576	4.81e-13	9.3e-13	-	0.802131	3.1576	2.9e-09	6.82e-09	-
GPC5	42.8709	47.3883	42.8922	11.675	19.7024	11.2217	16.0352	15.3812	16.3258	-1.63612	0.557506	4.79e-11	7.62e-11	Down	-1.47208	0.557506	1.26e-09	2.15e-09	Down	0.164133	0.557506	0.689758	0.728249	-
NPIPA1	955.883	1009.3	1182	333.795	339.687	338.948	492.667	472.488	448.046	-1.63591	5.10903	3.82e-104	2.57e-103	Down	-1.15494	5.10903	1.17e-55	5.7e-55	Down	0.480986	5.10903	4.48e-09	1.04e-08	-
GABRB1	49.8226	79.3537	58.6627	19.0075	21.1687	20.0698	30.1191	22.2201	20.1523	-1.63503	1.04788	9.39e-12	1.53e-11	Down	-1.36991	1.04788	3.66e-09	6.15e-09	Down	0.265235	1.04788	0.410064	0.456375	-
PLP2	7507.99	7875.31	8026.2	2431.5	2572.4	2534.99	3016.75	3262.3	3329.04	-1.63468	7.99178	0	0	Down	-1.28478	7.99178	3.6e-226	1.18e-224	Down	0.349909	7.99178	8.03e-17	2.67e-16	-
GNG4	203.405	219.757	208.274	57.1733	70.7684	75.2456	69.402	49.2707	71.3879	-1.63443	2.66363	8.79e-40	2.57e-39	Down	-1.73032	2.66363	1.87e-43	7.42e-43	Down	-0.0959034	2.66363	0.584357	0.628047	-
LOC102725035	9.46969	14.5321	25.8526	4.77904	2.38146	8.69462	22.7296	18.7191	23.793	-1.63328	-0.0929766	0.000175925	0.000223132	Down	0.381925	-0.0929766	0.263796	0.288381	-	2.0171	-0.0929766	4.91e-07	1.02e-06	Up
KCNK3	116.91	105.738	94.1087	38.5882	33.9624	29.2324	32.1966	29.4874	33.1964	-1.63311	1.68911	1.32e-22	2.82e-22	Down	-1.73415	1.68911	1.15e-24	3.07e-24	Down	-0.101066	1.68911	0.690445	0.728858	-
MIB2	1414.14	1425.67	1442.4	444.2	493.33	442.965	1113.18	1159.13	1019.75	-1.63301	5.80854	5.2e-208	8.47e-207	Down	-0.379398	5.80854	4.32e-15	8.94e-15	-	1.25363	5.80854	1.06e-116	2.46e-115	Up
LOC107984751	131.33	121.019	142.796	46.0662	32.7538	48.3131	55.4341	46.7975	46.6242	-1.63265	2.07081	4.62e-27	1.08e-26	Down	-1.40597	2.07081	1.43e-21	3.54e-21	Down	0.226729	2.07081	0.225329	0.263342	-
DSC2	62.9701	48.7752	60.7905	16.6241	18.3319	20.4246	22.9799	30.1654	14.803	-1.63176	0.936685	2.31e-12	3.82e-12	Down	-1.33917	0.936685	2.93e-09	4.93e-09	Down	0.292715	0.936685	0.289216	0.331646	-
TRIM45	278.446	258.234	229.603	87.7184	77.6911	81.5165	78.8291	69.6136	81.8869	-1.63173	2.93863	3.11e-45	9.98e-45	Down	-1.73204	2.93863	3e-49	1.33e-48	Down	-0.10032	2.93863	0.490414	0.536542	-
BTN3A1	3109.97	3075.6	3138.9	993.286	1057.08	959.091	2400.62	2292.83	2380.17	-1.63142	6.92901	0	0	Down	-0.398527	6.92901	1.54e-29	4.62e-29	-	1.2329	6.92901	2.96e-215	1.77e-213	Up
NFIA	20.5373	19.5156	13.4278	5.63977	2.79025	8.55598	27.6792	27.6167	13.9513	-1.63138	-0.0136424	9.3e-05	0.00011917	Down	0.370961	-0.0136424	0.23654	0.260253	-	2.00411	-0.0136424	1.5e-07	3.19e-07	Up
BNIPL	163.645	164.154	158.785	59.5029	45.298	52.0058	72.0664	70.8327	79.7233	-1.63075	2.43641	4.08e-38	1.16e-37	Down	-1.12645	2.43641	2.97e-22	7.48e-22	Down	0.504376	2.43641	0.000635178	0.00102504	-
FOXP4	616.079	691.785	665.847	181.024	224.399	232.267	206.567	212.306	238.603	-1.62975	4.33026	6.7e-85	3.65e-84	Down	-1.58543	4.33026	2.68e-81	1.93e-80	Down	0.0443262	4.33026	0.657661	0.698544	-
TRAPPC5	2718.63	2819.97	2724.89	871.34	953.909	844.981	1133.95	1216.54	1052.43	-1.62972	6.47979	5.46e-243	1.14e-241	Down	-1.27995	6.47979	2.61e-156	4.49e-155	Down	0.349775	6.47979	4.92e-11	1.27e-10	-
RASEF	21.385	26.4956	36.0817	9.88306	9.29221	7.72497	7.96853	10.343	9.49428	-1.6291	-0.0653849	3.86e-07	5.4e-07	Down	-1.58211	-0.0653849	7.49e-07	1.13e-06	Down	0.0470204	-0.0653849	1	1	-
TRMT1	1789.8	1721.2	1686.18	555.158	607.397	517.265	535.579	532.187	516.136	-1.62909	5.70738	3.55e-245	7.49e-244	Down	-1.71383	5.70738	7.34e-268	3.43e-266	Down	-0.0847498	5.70738	0.153472	0.184632	-
FSD2	140.313	121.481	123.379	40.6185	44.1235	39.5473	57.6154	47.72	74.1444	-1.62819	2.11355	2.06e-24	4.59e-24	Down	-1.09945	2.11355	1.26e-13	2.49e-13	Down	0.528839	2.11355	0.00375661	0.00560419	-
SEC14L5	37.9138	42.1531	44.911	14.8675	14.5465	10.7939	22.1566	22.7589	27.1319	-1.62693	0.652109	1.69e-10	2.64e-10	Down	-0.791654	0.652109	0.000350507	0.000469176	-	0.835716	0.652109	0.00288496	0.00435196	-
NAPRT	814.442	811.85	843.08	245.044	284.93	269.491	490.088	538.766	510.511	-1.62682	4.90343	3.98e-158	4.45e-157	Down	-0.681707	4.90343	3.58e-38	1.29e-37	-	0.945132	4.90343	4.69e-48	3.72e-47	-
HLA-E	33644.9	33300.2	33426.5	10581	10888.3	11051.8	20565.7	21098.5	20504.1	-1.6259	10.2678	0	0	Down	-0.691088	10.2678	9.18e-168	1.78e-166	-	0.934808	10.2678	1.97e-288	2.05e-286	-
SEC14L6	143.415	157.362	177.465	51.7781	52.6589	50.3402	74.9779	74.8984	78.7171	-1.62571	2.43118	4.38e-33	1.15e-32	Down	-1.06428	2.43118	2.05e-17	4.52e-17	Down	0.561516	2.43118	0.000296749	0.000493586	-
BRDT	34.8073	37.4475	26.8613	16.6713	5.33606	9.87141	9.31111	16.9948	15.3337	-1.62408	0.221639	1.34e-07	1.9e-07	Down	-1.24301	0.221639	2.69e-05	3.81e-05	Down	0.381359	0.221639	0.342961	0.38753	-
KLHDC7B	250.447	285.191	244.077	75.0108	85.6799	92.2153	90.0414	102.554	111.833	-1.62327	3.04981	2.76e-45	8.86e-45	Down	-1.3559	3.04981	3.4e-34	1.13e-33	Down	0.267397	3.04981	0.0495697	0.0644158	-
TLR9	277.792	291.246	278.825	76.7376	99.1396	99.8039	132.933	149.278	136.063	-1.62005	3.25999	4.93e-60	1.96e-59	Down	-1.01888	3.25999	2.24e-29	6.67e-29	Down	0.601222	3.25999	1.13e-07	2.42e-07	-
SBK2	19.9261	21.6849	19.3734	4.9469	7.37331	7.25318	6.92646	7.85464	21.1738	-1.61985	-0.26981	4.51e-05	5.85e-05	Down	-0.756173	-0.26981	0.0352701	0.0418001	-	0.864594	-0.26981	0.0535979	0.0693167	-
UBAP1L	482.866	475.133	455.681	133.701	174.37	151.801	253.916	217.042	273.318	-1.61949	4.02142	1.4e-69	6.29e-69	Down	-0.925086	4.02142	1.17e-27	3.34e-27	-	0.694441	4.02142	2.49e-12	6.84e-12	-
CELF6	110.31	111.855	98.4156	32.8731	37.1706	34.1339	90.2312	97.8928	91.6674	-1.61777	2.1676	1.83e-25	4.17e-25	Down	-0.195752	2.1676	0.125779	0.142113	-	1.42227	2.1676	6.36e-20	2.36e-19	Up
GP6	160.755	151.174	180.299	50.2535	59.9377	49.9743	81.8041	62.266	60.4794	-1.61748	2.41872	3.74e-30	9.28e-30	Down	-1.2654	2.41872	1.11e-20	2.67e-20	Down	0.352131	2.41872	0.0330844	0.0440315	-
ZNF26	1891.4	1848.61	1805.08	612.918	577.721	617.509	849.486	810.812	760.666	-1.61628	5.92366	4.13e-285	1.12e-283	Down	-1.1954	5.92366	4.08e-167	7.84e-166	Down	0.420884	5.92366	3.05e-16	9.94e-16	-
C4orf19	192.051	170.302	193.613	52.3966	65.664	63.0854	78.3249	69.3458	96.9611	-1.61568	2.61287	1.59e-33	4.21e-33	Down	-1.18273	2.61287	6.89e-21	1.67e-20	Down	0.433008	2.61287	0.00482454	0.00712821	-
RAB19	263.4	246.454	261.82	83.3445	89.9678	78.2513	108.892	108.226	101.402	-1.61516	3.05592	3.65e-58	1.42e-57	Down	-1.27516	3.05592	4.54e-41	1.73e-40	Down	0.340039	3.05592	0.00486528	0.00718519	-
ZNF581	746.636	772.665	829.019	231.813	283.224	251.581	422.623	435.077	406.264	-1.61497	4.76456	1.44e-119	1.12e-118	Down	-0.893691	4.76456	1.14e-45	4.73e-45	-	0.721305	4.76456	5.76e-22	2.31e-21	-
DGCR6L	2239.32	2177.68	2186.91	643.606	787.084	725.195	964.552	935.507	876.602	-1.61496	6.16399	2.08e-214	3.54e-213	Down	-1.24983	6.16399	1.24e-134	1.73e-133	Down	0.365137	6.16399	1.16e-10	2.93e-10	-
VGLL3	35.3133	26.7096	41.5029	14.8817	12.0562	6.59589	8.11052	11.8665	10.7983	-1.61434	0.175793	5.96e-08	8.56e-08	Down	-1.73653	0.175793	1.16e-08	1.9e-08	Down	-0.122302	0.175793	0.817125	0.845909	-
DNAJC4	1766.79	1730.03	1746.88	522.134	604.904	585.609	1144.64	1160.49	1098.13	-1.61422	6.01599	8.12e-287	2.23e-285	Down	-0.623529	6.01599	4.79e-52	2.22e-51	-	0.990707	6.01599	9.81e-96	1.81e-94	-
RGS12	333.563	337.777	340.142	101.849	125.235	103.154	136.278	126.975	128.608	-1.6141	3.42097	1.48e-75	7.17e-75	Down	-1.36726	3.42097	5.07e-59	2.62e-58	Down	0.246856	3.42097	0.0222963	0.03033	-
ZFR2	26.586	23.8669	26.905	6.14365	5.89833	12.9683	18.6313	21.3272	13.172	-1.6137	0.101171	1.3e-06	1.77e-06	Down	-0.537972	0.101171	0.0527494	0.0616972	-	1.07657	0.101171	0.00185226	0.00285702	Up
ADM2	324.617	393.275	381.524	104.043	134.503	120.654	65.2989	59.97	67.3218	-1.6132	3.33517	5.27e-49	1.79e-48	Down	-2.51083	3.33517	1.81e-93	1.54e-92	Down	-0.897723	3.33517	2.66e-10	6.59e-10	-
EVA1C	61.728	52.3449	51.9645	14.9629	19.0555	19.9696	35.2302	31.2617	35.0105	-1.61271	1.06443	2.97e-13	5.03e-13	Down	-0.706392	1.06443	0.00026437	0.000356329	-	0.906667	1.06443	0.000180647	0.000306682	-
RASA3	3744.66	3867.9	3851.29	1250.46	1254.37	1245.57	3211.74	3099.52	3057.19	-1.612	7.27275	0	0	Down	-0.291337	7.27275	1.7e-19	3.97e-19	-	1.32067	7.27275	2.02e-300	2.23e-298	Up
POU5F1	331.204	339.318	345.143	86.4027	126.204	119.634	139.711	111.959	144.134	-1.61142	3.42951	5.24e-49	1.78e-48	Down	-1.35871	3.42951	2.1e-37	7.48e-37	Down	0.25273	3.42951	0.0443854	0.058107	-
NCR3LG1	18.2437	19.5817	16.614	4.89812	6.11207	6.54061	14.192	20.0823	17.3972	-1.61087	-0.17878	4.5e-05	5.84e-05	Down	-0.073918	-0.17878	0.84948	0.863585	-	1.53844	-0.17878	5.32e-05	9.46e-05	Up
SLC35E3	2835.38	2755.33	2632.52	879.695	898.471	914.113	1117.5	1140.03	1226.22	-1.61063	6.48653	5.43e-306	1.67e-304	Down	-1.23881	6.48653	2.45e-190	5.95e-189	Down	0.371824	6.48653	8.08e-15	2.48e-14	-
CA11	197.382	233.542	240.51	85.0184	74.2512	60.4067	117.743	111.756	140.368	-1.61028	2.97715	1.99e-33	5.23e-33	Down	-0.859756	2.97715	2.81e-12	5.31e-12	-	0.750595	2.97715	1.83e-07	3.87e-07	-
MAP3K13	429.887	448.817	417.217	151.208	134.613	138.782	164.99	140.98	164.763	-1.60884	3.75585	7.46e-87	4.17e-86	Down	-1.46032	3.75585	8.21e-75	5.4e-74	Down	0.148532	3.75585	0.13625	0.165221	-
PPP5D1	83.1305	98.0679	82.7476	26.0259	32.1304	28.1758	33.7114	39.5961	48.6918	-1.60854	1.58637	1.21e-18	2.36e-18	Down	-1.11123	1.58637	6.69e-11	1.2e-10	Down	0.49744	1.58637	0.0181683	0.025013	-
C2orf83	56.9263	44.7898	38.0667	13.8434	6.74765	25.0382	18.1979	14.5148	19.772	-1.60799	0.641247	2.87e-08	4.17e-08	Down	-1.40632	0.641247	7.49e-07	1.13e-06	Down	0.20178	0.641247	0.612453	0.654785	-
NFIC	958.403	1028.32	1001.06	307.205	344.864	328.276	319.064	344.804	343.378	-1.60784	4.93863	1.05e-189	1.52e-188	Down	-1.56862	4.93863	8.29e-182	1.86e-180	Down	0.0392216	4.93863	0.582626	0.62639	-
DBP	630.142	703.614	710.624	193.894	251.004	226.289	602.91	631.24	562.315	-1.60676	4.82199	3.22e-89	1.86e-88	Down	-0.186694	4.82199	0.00786048	0.00973816	-	1.42011	4.82199	2e-70	2.44e-69	Up
LSMEM1	50.3326	46.901	49.5954	10.1578	20.8557	16.9552	29.781	17.1384	31.7575	-1.60667	0.840259	8.79e-11	1.38e-10	Down	-0.896441	0.840259	7.48e-05	0.000103398	-	0.710555	0.840259	0.0124493	0.0175095	-
CCDC113	228.942	213.387	243.425	83.2591	74.7655	66.8347	69.3423	66.3137	68.6335	-1.6066	2.78365	7.17e-46	2.33e-45	Down	-1.7449	2.78365	8.08e-52	3.73e-51	Down	-0.138315	2.78365	0.369782	0.415459	-
LOC107987464	173.784	122.264	122.281	67.3864	45.8975	24.2038	62.3578	33.679	91.8552	-1.60624	2.21967	7.73e-08	1.11e-07	Down	-1.15656	2.21967	7.24e-05	0.000100207	Down	0.449755	2.21967	0.1468	0.177186	-
TRPC1	122.493	143.105	131.42	39.6211	48.1706	42.4544	43.2996	43.874	49.2921	-1.60601	2.05383	1.09e-28	2.65e-28	Down	-1.53857	2.05383	5.26e-27	1.49e-26	Down	0.0674507	2.05383	0.728919	0.765147	-
ONECUT3	107.723	72.0989	97.8796	23.6791	43.2135	24.1604	33.0618	34.799	35.4793	-1.60566	1.57772	3.12e-13	5.28e-13	Down	-1.42296	1.57772	4.38e-11	7.91e-11	Down	0.18275	1.57772	0.493005	0.538887	-
RPS15	28504.8	27081.9	26848.6	9012.79	9362.77	8727.94	9484.64	9771.57	8586.53	-1.60477	9.75952	5.02e-276	1.29e-274	Down	-1.56595	9.75952	1.46e-263	6.61e-262	Down	0.0388184	9.75952	0.38765	0.433509	-
MFSD4B	609.673	564.118	598.394	197.06	202.583	182.609	219.126	241.658	234.361	-1.60472	4.23359	1.52e-116	1.15e-115	Down	-1.34918	4.23359	2.23e-89	1.79e-88	Down	0.255552	4.23359	0.00225401	0.00344418	-
RASSF7	1187.25	1160.37	1226.07	377.919	399.857	397.616	550.865	607.163	576.718	-1.60398	5.33022	4.07e-226	7.57e-225	Down	-1.04247	5.33022	6.98e-107	7.08e-106	Down	0.561523	5.33022	3.05e-22	1.24e-21	-
FOXL2NB	136.856	113.295	147.205	44.1907	34.3733	51.8881	51.8682	47.7524	52.5859	-1.60374	2.09	3.74e-23	8.07e-23	Down	-1.38181	2.09	1.36e-18	3.11e-18	Down	0.221967	2.09	0.255268	0.295848	-
RIPOR2	5807.53	5662.13	6149.65	1991.17	1896.7	1910.23	4353.95	4277.19	4399.83	-1.60341	7.84209	0	0	Down	-0.4352	7.84209	1.34e-34	4.52e-34	-	1.16821	7.84209	3.09e-209	1.78e-207	Up
THOC6	1276.55	1266.87	1183.78	391.902	426.164	408.315	413.313	461.708	428.943	-1.60333	5.27172	2.22e-201	3.46e-200	Down	-1.51477	5.27172	2.24e-182	5.04e-181	Down	0.0885572	5.27172	0.17212	0.205515	-
SPDYE2B	1506.48	1589.81	1459.74	477.642	502.368	519.955	687.46	660.025	614.969	-1.60275	5.63607	6.75e-211	1.12e-209	Down	-1.2151	5.63607	6.88e-129	9.07e-128	Down	0.38766	5.63607	4.63e-11	1.2e-10	-
CRIP2	43.7419	44.5613	41.9326	13.1366	12.3237	17.1499	8.50532	11.4134	11.3672	-1.60259	0.42822	1.14e-10	1.79e-10	Down	-2.04326	0.42822	1.73e-14	3.5e-14	Down	-0.441021	0.42822	0.221368	0.258965	-
SPSB3	1821.95	1845.52	1953.36	560.564	652.482	640.771	1480.16	1499.39	1436.69	-1.60034	6.21999	6.66e-240	1.36e-238	Down	-0.348051	6.21999	4.51e-15	9.34e-15	-	1.2523	6.21999	1.61e-141	4.94e-140	Up
HDAC5	1322.01	1234.98	1333.99	428.112	449.598	405.607	1612.04	1636.85	1627.21	-1.59972	5.98712	2.76e-236	5.47e-235	Down	0.325846	5.98712	7.59e-16	1.6e-15	-	1.92559	5.98712	0	0	Up
C2CD4A	38.5916	50.8676	49.2324	21.4934	8.80183	15.2717	12.1123	25.6376	17.7795	-1.59781	0.656184	4.06e-09	6.07e-09	Down	-1.31525	0.656184	5.83e-07	8.88e-07	Down	0.282708	0.656184	0.386753	0.432595	-
GTF2IRD2	288.113	393.602	302.723	130.945	103.683	90.2998	207.814	225.178	190.416	-1.59769	3.59266	5.85e-30	1.45e-29	Down	-0.6584	3.59266	5.34e-07	8.14e-07	-	0.939351	3.59266	6.71e-11	1.72e-10	-
ZNF223	36.2868	22.3872	32.6967	11.7634	7.89437	10.2583	11.2443	12.9196	18.8345	-1.59597	0.159886	2.42e-07	3.4e-07	Down	-1.07867	0.159886	0.000191208	0.000259382	Down	0.517709	0.159886	0.196731	0.232135	-
IQSEC3	181.139	215.043	219.675	63.8632	58.7948	80.9673	187.371	194.901	165.043	-1.59539	3.10857	2.57e-34	6.86e-34	Down	-0.17065	3.10857	0.129734	0.146356	-	1.42487	3.10857	5.75e-28	2.8e-27	Up
CCDC9B	74.4892	44.6607	55.6804	14.9096	20.8593	21.8467	64.9832	56.8403	48.0519	-1.59468	1.38888	8.99e-11	1.42e-10	Down	-0.0409135	1.38888	0.865587	0.878136	-	1.55423	1.38888	1.52e-10	3.83e-10	Up
LILRB5	109.425	75.5032	82.7825	20.7068	38.8391	28.975	55.4675	53.2941	44.1915	-1.59307	1.69628	4.17e-14	7.24e-14	Down	-0.806066	1.69628	3.76e-05	5.27e-05	-	0.787201	1.69628	0.000516328	0.000839803	-
SCARA3	123.3	99.7089	109.876	33.9687	35.5241	40.5086	39.9904	42.3683	47.9503	-1.59307	1.85058	2.92e-23	6.32e-23	Down	-1.34926	1.85058	2.92e-18	6.61e-18	Down	0.243872	1.85058	0.230218	0.268675	-
NUTM2D	83.682	62.6253	59.8115	26.2986	21.0565	20.6647	32.8688	37.989	43.1851	-1.59258	1.31949	1.12e-13	1.92e-13	Down	-0.850574	1.31949	1.41e-05	2.02e-05	-	0.742241	1.31949	0.00200512	0.00308167	-
HIGD2A	4012.2	4110.8	4166.28	1315.16	1453.15	1308.77	1963.4	2131.91	1996.7	-1.59181	7.13519	1.45739202098767e-314	4.79452972080597e-313	Down	-1.01242	7.13519	4.6e-136	6.48e-135	Down	0.579393	7.13519	4.32e-39	2.79e-38	-
GYPC	4764.3	4878.94	4619.74	1540.65	1638.49	1563.24	3550.66	3469.62	3535.32	-1.58858	7.53872	0	0	Down	-0.434271	7.53872	6.65e-40	2.48e-39	-	1.15431	7.53872	2.26e-228	1.53e-226	Up
SELENOO	1612.53	1616.56	1457.36	473.228	530.272	555.659	745.339	765.61	709.526	-1.58754	5.71681	2.9e-165	3.42e-164	Down	-1.07746	5.71681	5.5e-82	3.98e-81	Down	0.510088	5.71681	6.41e-16	2.06e-15	-
ZNF716	154.342	128.912	127.021	44.7928	45.9861	45.3908	58.9012	48.9698	59.7022	-1.58747	2.16039	6.04e-27	1.41e-26	Down	-1.28885	2.16039	9.89e-20	2.33e-19	Down	0.298675	2.16039	0.0940298	0.11705	-
CRACDL	15.6222	18.0381	15.4722	4.67983	2.79615	8.62366	24.5931	22.7501	24.595	-1.5868	-0.0312993	7.97e-05	0.000102359	Down	0.546834	-0.0312993	0.06203	0.0719981	-	2.13556	-0.0312993	1.3e-09	3.12e-09	Up
ZNF805	699.314	698.887	704.988	233.336	209.197	257.751	439.903	447.662	485.629	-1.58597	4.70174	5.23e-127	4.39e-126	Down	-0.614832	4.70174	1.21e-26	3.38e-26	-	0.97117	4.70174	7.44e-44	5.39e-43	-
PLEKHB1	195.436	222.503	208.204	58.015	85.0704	65.3557	117.919	126.521	102.731	-1.5858	2.88477	1.43e-35	3.91e-35	Down	-0.850493	2.88477	2.68e-13	5.23e-13	-	0.735387	2.88477	1.14e-07	2.45e-07	-
BMP3	23.6518	19.4546	24.5908	5.7338	6.60021	9.94871	8.26297	9.27305	11.1781	-1.58531	-0.256244	4.55e-06	6.1e-06	Down	-1.22435	-0.256244	0.000162269	0.000220783	Down	0.361347	-0.256244	0.506036	0.55099	-
ASIC3	130.582	142.332	139.791	46.1089	54.4527	36.7774	75.8452	91.3036	86.0788	-1.58523	2.34049	5.47e-29	1.33e-28	Down	-0.704173	2.34049	1.31e-08	2.14e-08	-	0.881197	2.34049	9.88e-09	2.26e-08	-
FUT7	921.724	1052.92	945.505	311.546	333.258	328.885	174.479	175.024	195.686	-1.5844	4.76363	8.59e-127	7.18e-126	Down	-2.42053	4.76363	5.82e-226	1.91e-224	Down	-0.836171	4.76363	4.97e-22	2e-21	-
FREM2	30.7968	26.939	23.6855	9.57295	12.6816	4.63103	9.14576	9.66971	7.9783	-1.5839	-0.100296	6.19e-07	8.57e-07	Down	-1.58781	-0.100296	6.19e-07	9.41e-07	Down	-0.0039253	-0.100296	1	1	-
AKR1C3	118.599	140.702	129.062	54.5342	34.284	40.516	59.0268	54.6684	49.3813	-1.58355	2.09556	2.19e-24	4.87e-24	Down	-1.25042	2.09556	3.84e-17	8.42e-17	Down	0.333195	2.09556	0.0655867	0.0837074	-
NPIPB5	13253.1	13099	14557.5	4268.7	4718.51	4669.84	7947.37	8146.37	7652.29	-1.58278	8.94796	7.01e-250	1.51e-248	Down	-0.784749	8.94796	9.64e-66	5.57e-65	-	0.798031	8.94796	2.01e-65	2.25e-64	-
GTPBP6	2511.95	2514.12	2397.14	787.894	876.396	815.949	1125.65	1131.79	1030.83	-1.58145	6.36015	1.66e-271	4.12e-270	Down	-1.17461	6.36015	1.87e-158	3.3e-157	Down	0.406846	6.36015	2.46e-16	8.05e-16	-
PCED1B	3813.06	3930.2	3728.1	1219.57	1322.71	1290.95	2651.65	2600.58	2567.71	-1.58143	7.18176	0	0	Down	-0.552835	7.18176	5.47e-56	2.69e-55	-	1.0286	7.18176	1.6e-156	5.74e-155	Up
PHC1	447.671	499.709	457.725	161.028	166.153	142.52	384.069	380.729	401.105	-1.58057	4.2519	2.95e-88	1.68e-87	Down	-0.269624	4.2519	4.67e-05	6.53e-05	-	1.311	4.2519	1.97e-60	1.97e-59	Up
LOC105370579	186.24	174.451	195.495	74.1891	56.5848	54.8972	98.1834	95.7136	82.3764	-1.58029	2.66904	1.22e-35	3.34e-35	Down	-1.00834	2.66904	6.99e-18	1.56e-17	Down	0.572022	2.66904	7.02e-05	0.000123262	-
ZNF850	516.703	529.563	536.782	170.121	182.906	176.51	326.601	232.18	252.616	-1.57918	4.18064	3.15e-57	1.21e-56	Down	-0.96398	4.18064	6.72e-25	1.81e-24	-	0.615231	4.18064	4.69e-09	1.09e-08	-
LIMD2	21195.2	23069.1	22424.1	7019.43	7829.82	7490.22	11170	11841.5	11567.2	-1.57784	9.60794	9.67e-297	2.84e-295	Down	-0.947553	9.60794	3.74e-112	4.05e-111	-	0.630292	9.60794	1.32e-49	1.07e-48	-
ABCA2	7475.96	7750.94	7501.24	2396.92	2694.59	2523.39	6620.82	6569.44	6016.28	-1.57757	8.28794	6.77e-272	1.68e-270	Down	-0.242893	8.28794	1.58e-08	2.57e-08	-	1.33468	8.28794	1.32e-195	6.8e-194	Up
RAB4B	2045.44	2260.84	2132.63	684.295	754.286	720.065	1014.67	1001.8	944.83	-1.5768	6.16902	2.39e-232	4.65e-231	Down	-1.12072	6.16902	3.79e-125	4.75e-124	Down	0.456089	6.16902	9.67e-18	3.33e-17	-
EEPD1	416.195	427.349	403.8	145.822	125.012	147.278	257.244	216.367	239.599	-1.57588	3.88683	2.71e-77	1.34e-76	Down	-0.806167	3.88683	2.95e-26	8.18e-26	-	0.769754	3.88683	7.72e-17	2.57e-16	-
PRELID2	138.055	128.124	136.812	48.2461	43.3744	43.2804	51.8075	34.9069	45.1658	-1.57539	2.06504	6.7e-29	1.63e-28	Down	-1.60829	2.06504	9.07e-30	2.73e-29	Down	-0.0329066	2.06504	0.907611	0.926726	-
PMF1	2787.08	2827.23	2926	961.255	1002.25	902.424	1110.03	1140.61	1173.56	-1.57526	6.52913	0	0	Down	-1.31849	6.52913	9.52e-242	3.73e-240	Down	0.256775	6.52913	1.9e-08	4.27e-08	-
PRR29	502.582	455.564	482.227	161.773	160.787	160.696	142.049	170.776	125.224	-1.57448	3.85948	5.16e-75	2.48e-74	Down	-1.71625	3.85948	1.02e-85	7.8e-85	Down	-0.141777	3.85948	0.177667	0.21157	-
CFAP92	486.562	471.672	489.178	168.553	159.968	157.566	228.232	178.796	208.99	-1.57318	3.97816	2.62e-87	1.47e-86	Down	-1.23182	3.97816	2.12e-59	1.1e-58	Down	0.341386	3.97816	0.000214935	0.000362242	-
CNPY3	2835.71	2738.91	2842.37	898.024	918.544	1012.22	1645.32	1650.4	1660.01	-1.57295	6.66334	0	0	Down	-0.764061	6.66334	1.32e-89	1.06e-88	-	0.8089	6.66334	1.89e-79	2.69e-78	-
CRYGS	137.343	106.248	131.867	37.5034	42.8423	45.6258	50.1326	61.7303	70.219	-1.57226	2.10438	2.6e-21	5.39e-21	Down	-1.04198	2.10438	1.68e-11	3.08e-11	Down	0.530383	2.10438	0.00446709	0.00662302	-
GSG1	165.174	173.987	189.378	62.3649	50.9129	64.2744	66.4159	81.8025	86.7308	-1.57181	2.55453	3.34e-33	8.75e-33	Down	-1.16856	2.55453	4.31e-21	1.05e-20	Down	0.403302	2.55453	0.00744729	0.0107572	-
CYP2B6	28.098	29.3294	36.336	6.04941	15.564	9.73047	8.3958	9.84237	13.3691	-1.57085	0.091378	2.8e-07	3.94e-07	Down	-1.55694	0.091378	2.8e-07	4.33e-07	Down	0.0139161	0.091378	1	1	-
SLC25A45	910.639	898.463	958.684	273.299	337.928	320.543	476.719	510.742	448.32	-1.57052	4.99441	3.43e-122	2.74e-121	Down	-0.946756	4.99441	2.76e-53	1.31e-52	-	0.623779	4.99441	2.53e-18	8.86e-18	-
FLJ44635	22.0601	19.5353	22.6264	7.44717	2.6079	11.325	13.9677	9.08786	8.02815	-1.56911	-0.273702	1.15e-05	1.52e-05	Down	-1.03683	-0.273702	0.00215167	0.00275976	Down	0.532847	-0.273702	0.246916	0.286901	-
SLC44A5	78.5521	72.8043	91.486	21.8609	31.0382	28.7716	45.5835	58.9258	58.2504	-1.56791	1.64227	1.2e-16	2.23e-16	Down	-0.575984	1.64227	0.000497384	0.000661494	-	0.992172	1.64227	7.57e-07	1.55e-06	-
DUSP19	157.997	147.333	133.347	47.4309	55.9942	44.2536	60.2353	54.3108	75.7125	-1.56784	2.28132	9.16e-27	2.13e-26	Down	-1.203	2.28132	5.43e-18	1.22e-17	Down	0.364907	2.28132	0.0324976	0.0432899	-
DEAF1	901.295	818.972	856.743	266.654	320.593	281.811	373.114	393.585	352.185	-1.56765	4.81942	2.39e-118	1.84e-117	Down	-1.20311	4.81942	1.26e-79	8.84e-79	Down	0.364545	4.81942	1.34e-06	2.69e-06	-
ZNF784	250.85	271.125	222.449	89.5483	82.7726	78.6157	74.0847	85.665	69.7894	-1.56725	2.91947	2.57e-40	7.58e-40	Down	-1.6958	2.91947	2.67e-45	1.1e-44	Down	-0.128569	2.91947	0.378355	0.424226	-
SNX22	439.243	467.803	435.538	148.275	167.51	137.155	128.649	119.375	144.109	-1.5671	3.74914	3.97e-78	1.98e-77	Down	-1.77468	3.74914	4.87e-94	4.19e-93	Down	-0.207603	3.74914	0.0497844	0.0646821	-
INKA2	245.636	290.147	258.834	82.916	95.3891	89.8873	187.638	167.126	167.808	-1.56634	3.3101	7.1e-48	2.37e-47	Down	-0.604901	3.3101	1.84e-10	3.24e-10	-	0.961518	3.3101	3.42e-17	1.15e-16	-
CASR	270.136	232.777	281.812	82.4923	92.8626	89.5259	101.263	92.1292	115.146	-1.5653	3.0726	1.25e-41	3.78e-41	Down	-1.34534	3.0726	6.27e-33	2.02e-32	Down	0.219976	3.0726	0.097983	0.12148	-
FGD4	137.167	145.641	130.231	54.3493	40.5635	44.4585	55.227	61.08	57.5272	-1.56438	2.1865	1.85e-29	4.54e-29	Down	-1.24673	2.1865	2.96e-21	7.24e-21	Down	0.317708	2.1865	0.0605778	0.0776977	-
GOLGA7B	1722.16	1818.65	1710.26	579.264	605.423	590.94	1194.6	1241.18	1197.7	-1.56433	6.05931	7.84e-287	2.15e-285	Down	-0.531424	6.05931	2.8e-41	1.07e-40	-	1.03292	6.05931	6.76e-113	1.51e-111	Up
RYK	186.339	207.922	155.387	58.2276	65.7538	61.6555	136.048	118.381	138.223	-1.56418	2.82713	7.24e-29	1.76e-28	Down	-0.484936	2.82713	8.52e-05	0.000117458	-	1.07936	2.82713	9.54e-14	2.79e-13	Up
SYTL4	24.9033	28.5728	27.4661	9.60901	8.30565	9.21178	10.9026	7.10089	8.68829	-1.5633	-0.101698	6.58e-07	9.11e-07	Down	-1.5867	-0.101698	3.32e-07	5.12e-07	Down	-0.0234348	-0.101698	1	1	-
ATG9B	58.9233	50.7972	59.5434	19.7771	20.1327	17.0714	26.3698	33.1477	30.9631	-1.56314	1.04042	4.89e-13	8.22e-13	Down	-0.899723	1.04042	4.69e-06	6.87e-06	-	0.663681	1.04042	0.0076525	0.0110425	-
IRF1	8722.59	8344.75	8339.51	2883.5	2915.17	2799.53	2565.22	2586.66	2585.89	-1.56297	8.03182	0	0	Down	-1.71507	8.03182	0	0	Down	-0.152108	8.03182	8.91e-06	1.68e-05	-
KCNJ11	69.6795	57.8534	104.648	26.919	23.8782	27.5444	38.9594	29.5925	16.3332	-1.56291	1.33411	1.17e-08	1.73e-08	Down	-1.44853	1.33411	1.13e-07	1.78e-07	Down	0.114416	1.33411	0.73773	0.773281	-
SLC52A3	41.3128	45.5754	43.4064	13.5796	11.4672	18.806	9.33607	16.1546	9.03605	-1.5627	0.460467	5.38e-10	8.28e-10	Down	-1.90453	0.460467	7.32e-13	1.41e-12	Down	-0.342091	0.460467	0.335614	0.37991	-
SIGLEC15	40.093	38.4145	46.6977	15.8762	16.0723	10.1765	25.4229	14.8842	25.8756	-1.56244	0.628531	2.98e-09	4.47e-09	Down	-0.915702	0.628531	0.000140986	0.000192439	-	0.647078	0.628531	0.0262071	0.0353518	-
LYPD3	49.775	64.7932	45.5311	14.9629	15.1568	23.8701	35.0393	41.8015	44.5445	-1.56228	1.13203	4.65e-11	7.39e-11	Down	-0.398799	1.13203	0.0570383	0.0664902	-	1.16389	1.13203	2.13e-06	4.22e-06	Up
PRSS1	612.551	574.222	519.362	209.319	174.733	193.552	532.93	435.542	531.048	-1.5619	4.56794	1.87e-59	7.37e-59	Down	-0.186244	4.56794	0.03038	0.0361895	-	1.3757	4.56794	9.02e-47	6.97e-46	Up
H2AW	126.569	136.573	149.439	43.3545	52.6277	43.6881	140.113	143.294	131.823	-1.56082	2.62197	5.25e-29	1.28e-28	Down	0.00857147	2.62197	0.973854	0.978738	-	1.56958	2.62197	2.26e-31	1.21e-30	Up
C8orf82	564.791	683.618	701.773	227.887	218.824	214.266	303.135	299.386	300.356	-1.56053	4.44404	4e-72	1.86e-71	Down	-1.11086	4.44404	1.01e-40	3.85e-40	Down	0.449683	4.44404	1.49e-06	2.99e-06	-
NCKAP1	130.91	122.062	127.36	42.5125	46.9153	39.2769	48.2892	35.361	56.0782	-1.5599	2.02354	1.06e-25	2.41e-25	Down	-1.44163	2.02354	7.17e-23	1.83e-22	Down	0.118288	2.02354	0.56966	0.613634	-
ZNF91	648.5	688.217	698.906	220.184	221.929	248.595	384.196	356.054	360.066	-1.55925	4.57062	3.62e-122	2.89e-121	Down	-0.887748	4.57062	2.9e-50	1.3e-49	-	0.671519	4.57062	3.88e-20	1.46e-19	-
DERL3	103.934	108.354	117.341	47.259	22.7781	41.5848	28.1393	30.473	39.4395	-1.55884	1.75993	1.52e-17	2.88e-17	Down	-1.74507	1.75993	1.7e-20	4.09e-20	Down	-0.186277	1.75993	0.405688	0.451884	-
MGAT4C	196.255	223.12	183.285	67.1959	79.6214	57.5847	92.8	83.4242	112.224	-1.55832	2.77273	6.18e-29	1.5e-28	Down	-1.06207	2.77273	9.34e-16	1.97e-15	Down	0.496307	2.77273	0.00137094	0.00214007	-
WNK3	31.4263	49.1569	30.1836	13.587	12.1413	11.6536	14.8939	18.6646	13.1784	-1.55808	0.383187	6.41e-08	9.21e-08	Down	-1.23925	0.383187	1.04e-05	1.5e-05	Down	0.319038	0.383187	0.376395	0.422243	-
PTPN14	251.002	198.891	245.175	86.7445	74.4856	74.5501	104.273	96.2802	83.6861	-1.55781	2.91472	2.21e-33	5.83e-33	Down	-1.28878	2.91472	7.81e-25	2.09e-24	Down	0.269057	2.91472	0.0698374	0.0888162	-
UGT8	167.602	211.055	190.432	67.4516	62.4873	63.2066	86.1348	75.2556	78.2977	-1.55764	2.64264	5.91e-33	1.54e-32	Down	-1.24687	2.64264	1.92e-23	4.97e-23	Down	0.310808	2.64264	0.0414992	0.0545228	-
PNPLA2	3701.7	3867.19	3708.06	1158.35	1326.31	1348.08	2654.77	2584.34	2463.94	-1.55694	7.16224	1.81e-241	3.73e-240	Down	-0.549892	7.16224	1.5e-34	5.03e-34	-	1.00706	7.16224	1.1e-98	2.08e-97	Up
LOC107985524	55.8913	47.0621	55.6385	19.88	16.0654	17.6549	16.1762	26.7328	17.5121	-1.55679	0.826558	1.47e-11	2.38e-11	Down	-1.38576	0.826558	5.11e-10	8.86e-10	Down	0.171107	0.826558	0.599955	0.643087	-
GAS2L3	211.288	194.576	213.83	57.9383	84.0676	68.4794	107.967	139.54	101.15	-1.55631	2.88149	1.63e-29	4.01e-29	Down	-0.82905	2.88149	7.32e-11	1.31e-10	-	0.72734	2.88149	7.8e-07	1.59e-06	-
MARCHF9	1025.08	1149.88	1008.17	314.123	378.15	390.521	679.047	679.139	619.518	-1.55553	5.2821	6.82e-105	4.62e-104	Down	-0.686577	5.2821	5.43e-24	1.42e-23	-	0.868974	5.2821	3.44e-31	1.84e-30	-
SIGLEC11	41.4597	31.313	39.6404	10.316	8.49629	19.1569	14.9419	12.9948	15.3856	-1.55552	0.370301	2.17e-08	3.16e-08	Down	-1.36619	0.370301	3.85e-07	5.91e-07	Down	0.189446	0.370301	0.608155	0.650874	-
C1orf159	837.551	852.1	778.95	269.782	291.444	278.888	280.035	336.878	280.391	-1.55461	4.69733	1.43e-109	1.02e-108	Down	-1.45964	4.69733	7.82e-99	7.16e-98	Down	0.0949775	4.69733	0.236681	0.275877	-
AFAP1L1	66.9416	103.865	92.9512	28.2508	26.0891	35.2278	43.3707	35.9822	30.2776	-1.55449	1.55759	2.16e-13	3.68e-13	Down	-1.26418	1.55759	6.66e-10	1.15e-09	Down	0.29039	1.55759	0.245622	0.28557	-
TMEM91	210.459	198.144	210.197	71.776	75.3394	63.2977	152.935	160.556	151.837	-1.55406	3.02491	2.29e-45	7.36e-45	Down	-0.410508	3.02491	7.43e-06	1.08e-05	-	1.14366	3.02491	1.28e-23	5.44e-23	Up
LOC101928120	46.3101	99.7376	89.2521	18.1676	36.7782	24.8847	38.0635	55.9253	27.8224	-1.55358	1.48503	1.01e-06	1.39e-06	Down	-0.946381	1.48503	0.00195158	0.0025092	-	0.607369	1.48503	0.0634268	0.0810611	-
EGFL7	59.802	53.5188	62.5987	14.9099	25.8405	18.9458	10.4772	8.51615	9.44946	-1.55323	0.765434	8.26e-13	1.38e-12	Down	-2.61149	0.765434	3.83e-24	1.01e-23	Down	-1.05901	0.765434	0.00113331	0.0017847	Down
PLA2G6	1287.36	1255.07	1327.37	436.507	451.314	430.531	1141.88	1138.48	1095.38	-1.5532	5.74749	1.03e-242	2.14e-241	Down	-0.196997	5.74749	1.24e-06	1.86e-06	-	1.35623	5.74749	3.1e-182	1.42e-180	Up
LRP2BP	221.885	238.646	224.907	79.55	77.1529	76.757	114.465	113.575	122.862	-1.55257	2.98507	1.06e-49	3.65e-49	Down	-0.965494	2.98507	4.5e-24	1.18e-23	-	0.587131	2.98507	9.17e-07	1.86e-06	-
SPATA17	43.0556	45.6063	41.6394	15.0788	16.9821	12.1027	30.5099	14.1923	29.9192	-1.55225	0.717721	4.32e-09	6.46e-09	Down	-0.801179	0.717721	0.000772567	0.00101674	-	0.75144	0.717721	0.0103929	0.0147458	-
SYCE2	177.971	178.973	167.403	56.4071	73.6063	48.6587	84.912	103.122	101.703	-1.55132	2.63698	7.19e-32	1.85e-31	Down	-0.854704	2.63698	1.11e-12	2.13e-12	-	0.696705	2.63698	1.27e-06	2.56e-06	-
FAM234A	669.084	627.716	643.637	226.914	214.61	220.266	252.061	275.68	275.963	-1.5508	4.39525	6.12e-127	5.13e-126	Down	-1.2707	4.39525	1.72e-93	1.46e-92	Down	0.28011	4.39525	0.00025866	0.000432846	-
JMJD7	358.893	333.358	387.711	120.712	105.533	142.144	206.247	227.447	211.465	-1.5506	3.70497	1.42e-54	5.23e-54	Down	-0.742822	3.70497	2.16e-16	4.63e-16	-	0.807827	3.70497	2.51e-14	7.53e-14	-
RNASET2	2821.81	2728.09	2765.12	988.864	975.331	876.079	1427.93	1445.1	1340.08	-1.54943	6.58446	1.81e-286	4.95e-285	Down	-0.9807	6.58446	2.91e-124	3.6e-123	-	0.568739	6.58446	9.49e-35	5.55e-34	-
PHPT1	2222.4	2237.6	2229.29	741.032	814.513	729.972	849.893	919.209	766.438	-1.54922	6.15975	3.15e-200	4.86e-199	Down	-1.39948	6.15975	1.71e-166	3.26e-165	Down	0.149745	6.15975	0.00860691	0.0123363	-
GALNT5	50.8472	44.1279	48.4711	15.4496	22.8324	10.4748	23.3287	20.4654	23.2122	-1.54904	0.764419	9.19e-11	1.45e-10	Down	-1.09259	0.764419	1.08e-06	1.63e-06	Down	0.456677	0.764419	0.0978754	0.121369	-
BICC1	36.701	34.0428	34.3175	9.54448	10.9272	15.1868	9.3828	21.5265	15.5795	-1.54797	0.329806	5.08e-08	7.33e-08	Down	-1.16904	0.329806	1.09e-05	1.57e-05	Down	0.379179	0.329806	0.304462	0.347383	-
ZFP82	384.328	396.887	359.91	128.307	134.474	127.217	217.049	177.965	155.542	-1.54795	3.69049	4.31e-51	1.52e-50	Down	-1.05111	3.69049	4.59e-27	1.3e-26	Down	0.496865	3.69049	9.49e-06	1.78e-05	-
TBX6	53.7333	46.8425	44.2522	8.24912	20.0722	20.9886	38.9878	39.911	35.8608	-1.5476	1.01962	1.6e-10	2.49e-10	Down	-0.333561	1.01962	0.105156	0.119721	-	1.21451	1.01962	8.18e-07	1.67e-06	Up
ZNF630	72.3055	62.2147	72.0318	18.8133	26.5864	24.9954	33.9874	33.992	31.82	-1.54729	1.27509	1.84e-15	3.3e-15	Down	-1.04557	1.27509	5.63e-09	9.38e-09	Down	0.501887	1.27509	0.0285522	0.0383276	-
BCAS1	95.1161	85.8985	84.5253	23.9634	39.1719	27.4782	29.3798	36.0618	27.2621	-1.54705	1.5076	1.1e-17	2.09e-17	Down	-1.51366	1.5076	3.63e-17	7.95e-17	Down	0.0333999	1.5076	0.945624	0.960292	-
SLC25A34	248.15	288.775	257.958	101.904	93.0974	77.0777	118.938	142.657	131.564	-1.5456	3.18375	1.61e-42	4.97e-42	Down	-1.01525	3.18375	7.29e-22	1.81e-21	Down	0.5304	3.18375	2.26e-05	4.15e-05	-
RPLP2	31132.1	30994.4	33197.2	10422.7	11432.2	10816.8	11368.6	11794.7	11436.4	-1.54479	10.0036	0	0	Down	-1.46207	10.0036	4.24503218694634e-316	2.71210389721572e-314	Down	0.0827284	10.0036	0.0312802	0.0417564	-
UPP1	1317.6	1425.49	1434.14	475.1	486.473	470.417	555.506	537.386	512.007	-1.54464	5.48121	5.65e-205	9.01e-204	Down	-1.38025	5.48121	3.6e-168	7.03e-167	Down	0.164393	5.48121	0.00603758	0.00881897	-
OCEL1	541.378	612.913	619.146	182.002	224.103	202.054	315.425	347.97	307.878	-1.54386	4.38063	4.42e-76	2.16e-75	Down	-0.868621	4.38063	1.64e-29	4.92e-29	-	0.675266	4.38063	3.76e-14	1.12e-13	-
LGALS4	37.3511	57.0848	35.9252	12.1501	18.1607	14.2103	25.768	16.8767	22.0288	-1.54292	0.662225	1.73e-08	2.54e-08	Down	-1.00788	0.662225	8.94e-05	0.000123148	Down	0.535317	0.662225	0.0947471	0.117844	-
LYSMD1	157.579	115.099	141.917	52.8471	48.5607	40.6254	58.2013	44.4994	45.2731	-1.54257	2.13851	1.4e-20	2.86e-20	Down	-1.48383	2.13851	2.28e-19	5.32e-19	Down	0.0587574	2.13851	0.805642	0.835837	-
ALG14	511.304	566.459	538.315	169.312	200.406	184.994	194.912	236.956	208.319	-1.54248	4.11782	5.51e-80	2.82e-79	Down	-1.33571	4.11782	9.89e-64	5.5e-63	Down	0.20678	4.11782	0.0280575	0.0376979	-
RPL30	27284.7	27028	28708.3	9488.89	9509.26	9529.7	9913.28	10279.5	9955.75	-1.5411	9.80459	0	0	Down	-1.46138	9.80459	0	0	Down	0.0797173	9.80459	0.00912098	0.0130363	-
C16orf86	141.251	144.406	118.453	42.6089	47.7596	48.2989	115.303	125.064	123.024	-1.54029	2.52482	1.32e-27	3.12e-27	Down	-0.152749	2.52482	0.186789	0.207709	-	1.38772	2.52482	4.85e-23	2.02e-22	Up
LOC107986084	173.795	149.332	156.563	42.9565	70.7314	51.0745	55.8122	59.9856	70.1338	-1.53976	2.37288	5.98e-25	1.35e-24	Down	-1.36506	2.37288	9.95e-21	2.4e-20	Down	0.17472	2.37288	0.338101	0.382431	-
NPTXR	219.094	249.38	255.452	82.7299	82.4955	83.7942	167.601	171.178	173.418	-1.53893	3.21961	3.07e-47	1.01e-46	Down	-0.499656	3.21961	4.42e-08	7.06e-08	-	1.03936	3.21961	1.33e-20	5.08e-20	Up
LOC107984156	106.585	112.459	99.6337	35.7062	33.7634	40.1516	58.7163	89.0882	82.2971	-1.53607	2.06638	6.39e-19	1.25e-18	Down	-0.469134	2.06638	0.00198545	0.00255151	-	1.06713	2.06638	2.92e-09	6.87e-09	Up
LIPT2	50.2458	41.437	47.4911	15.6247	17.5668	14.5041	14.207	14.3444	12.9245	-1.53592	0.582535	9.71e-11	1.53e-10	Down	-1.73566	0.582535	2.14e-12	4.05e-12	Down	-0.199875	0.582535	0.613835	0.656104	-
DPYSL5	48.983	43.3985	38.4669	9.99194	23.27	11.6405	21.8274	24.7194	7.06409	-1.53583	0.595848	1.34e-06	1.84e-06	Down	-1.28257	0.595848	2.93e-05	4.14e-05	Down	0.253403	0.595848	0.472337	0.518696	-
LEPR	276.056	298.87	294.463	99.3164	100.301	100.357	121.608	122.222	145.81	-1.53438	3.27456	1.38e-56	5.25e-56	Down	-1.15742	3.27456	9.85e-37	3.46e-36	Down	0.37699	3.27456	0.000929948	0.00147713	-
CASP14	19.3068	29.5572	27.0536	8.27292	2.79237	14.9518	10.8691	13.9235	10.3404	-1.53371	-0.0700085	1.36e-05	1.8e-05	Down	-1.10423	-0.0700085	0.000979244	0.00128058	Down	0.429869	-0.0700085	0.296907	0.339406	-
PDZD9	22.4192	26.4899	29.2276	7.57779	4.84707	14.3475	22.3134	20.3266	10.0883	-1.53265	0.119884	6.35e-06	8.48e-06	Down	-0.565077	0.119884	0.0614661	0.071372	-	0.96831	0.119884	0.00667101	0.00968644	-
SERPINE3	69.3981	75.601	62.7809	20.5328	34.6439	16.5552	24.0903	32.469	28.0633	-1.53009	1.2239	7.13e-13	1.19e-12	Down	-1.29188	1.2239	4.66e-10	8.09e-10	Down	0.238285	1.2239	0.392416	0.43832	-
RPS5	20635.6	20360.6	20555.6	6972.88	7580.5	6764.25	5794.01	6052.4	5499.4	-1.52974	9.30249	3.42e-287	9.45e-286	Down	-1.82719	9.30249	0	0	Down	-0.297452	9.30249	2.89e-12	7.9e-12	-
FSTL3	79.164	69.8355	75.9588	25.3847	28.6129	23.6573	21.6804	36.2491	30.2749	-1.52903	1.31979	1.04e-15	1.87e-15	Down	-1.34616	1.31979	5.68e-13	1.1e-12	Down	0.182929	1.31979	0.467869	0.514302	-
PTPRCAP	24177.6	24654.2	24410.2	7869.08	9094.38	8415.89	11871.6	12577.4	11546.9	-1.52901	9.73123	5.57e-243	1.17e-241	Down	-1.02483	9.73123	2.63e-113	2.88e-112	Down	0.504175	9.73123	1.7e-28	8.38e-28	-
METAP1D	153.604	147.777	128.422	57.6284	41.6903	49.3219	28.5229	37.2602	18.6669	-1.52895	2.04028	5.56e-22	1.17e-21	Down	-2.34258	2.04028	3.83e-40	1.44e-39	Down	-0.813841	2.04028	0.000102397	0.000177414	-
NAV1	103.87	85.5811	88.3569	33.663	32.6745	29.5923	45.4239	51.2476	38.4959	-1.52893	1.69194	1.28e-18	2.5e-18	Down	-1.03622	1.69194	1.02e-10	1.81e-10	Down	0.492829	1.69194	0.0124527	0.0175125	-
LRTOMT	638.932	607.181	604.336	200.322	211.862	228.697	297.318	289.672	264.115	-1.5289	4.37099	3.8e-111	2.74e-110	Down	-1.1198	4.37099	5.04e-68	3.03e-67	Down	0.409113	4.37099	1.63e-07	3.46e-07	-
LPAR3	80.3303	62.605	58.2554	23.7909	22.6634	22.9493	33.376	31.9116	26.1765	-1.52877	1.2183	2.9e-13	4.91e-13	Down	-1.1328	1.2183	1.3e-08	2.13e-08	Down	0.396103	1.2183	0.0992592	0.122924	-
ZNF683	4209.45	4110.93	4299.93	1383	1527.3	1465.82	5147.15	5439.24	5018.62	-1.52798	7.68657	5.42e-294	1.54e-292	Down	0.306267	7.68657	1.81e-15	3.78e-15	-	1.83425	7.68657	0	0	Up
BTN3A2	5266.19	4986.1	5035.7	1755.63	1758.2	1787.51	3788.61	3838.49	3718.16	-1.52774	7.65079	0	0	Down	-0.430138	7.65079	1.78e-41	6.84e-41	-	1.0976	7.65079	3.09e-221	1.98e-219	Up
MACC1	77.2024	101.885	99.7386	34.0349	35.1858	27.3218	19.545	35.7098	30.0976	-1.5268	1.54275	3.96e-15	7.06e-15	Down	-1.70397	1.54275	1.31e-17	2.91e-17	Down	-0.177227	1.54275	0.478404	0.524531	-
FCHO1	2904.96	3005.46	2802.52	986.621	1058.97	981.494	1458.16	1460.12	1464.61	-1.52521	6.65426	2.43478554189693e-316	8.07018516004338e-315	Down	-0.991247	6.65426	2.2e-144	3.33e-143	-	0.533963	6.65426	2.09e-34	1.21e-33	-
ADD2	153.07	129.673	170.954	61.5717	41.4104	54.5105	60.0981	69.1212	55.1147	-1.52388	2.31436	5.04e-22	1.06e-21	Down	-1.29758	2.31436	4.37e-17	9.54e-17	Down	0.226335	2.31436	0.224065	0.262002	-
ADCK1	169.869	170.746	158.098	61.4689	55.4453	56.2548	53.9333	59.2793	61.7231	-1.52347	2.39889	8.41e-36	2.31e-35	Down	-1.50894	2.39889	4.58e-35	1.56e-34	Down	0.014527	2.39889	0.958859	0.971792	-
ARHGAP22	86.0875	89.6888	105.32	44.1209	29.3087	24.1372	40.0382	39.404	26.4704	-1.52278	1.6175	1.27e-14	2.23e-14	Down	-1.40521	1.6175	5.08e-13	9.82e-13	Down	0.1176	1.6175	0.63494	0.676639	-
DPH5	1703.7	1659.77	1649.92	607.888	540.275	596.213	812.289	861.649	804.435	-1.52259	5.8447	1.54e-251	3.34e-250	Down	-1.01613	5.8447	8.33e-123	1.01e-121	Down	0.506463	5.8447	1.96e-23	8.25e-23	-
CTCFL	85.9278	65.265	55.1941	23.2454	22.2462	26.095	39.0275	31.5973	31.4885	-1.52173	1.28772	4.05e-12	6.64e-12	Down	-1.01181	1.28772	9.38e-07	1.42e-06	Down	0.510092	1.28772	0.0421628	0.0553452	-
AKR7A3	21.4642	23.5564	29.2806	9.50818	7.9668	8.15398	10.994	17.6913	17.8354	-1.52134	0.0233267	3.81e-06	5.12e-06	Down	-0.671466	0.0233267	0.0220333	0.0264732	-	0.850571	0.0233267	0.0192704	0.0264285	-
DPP7	7429.65	7310.38	7177.85	2393.99	2660.92	2585.53	3638	3695.46	3531.71	-1.52035	7.9888	0	0	Down	-1.01235	7.9888	3.31e-172	6.7e-171	Down	0.508011	7.9888	2.76e-40	1.84e-39	-
OPRM1	342.198	317.889	330.818	123.721	111.892	109.467	141.507	144.122	132.997	-1.52003	3.44182	3.74e-67	1.63e-66	Down	-1.24179	3.44182	1.23e-49	5.48e-49	Down	0.278252	3.44182	0.00781139	0.0112534	-
TAF1L	49.8681	46.4518	46.5494	15.6447	15.5032	18.4212	18.0201	18.8147	17.0849	-1.51885	0.690731	5.95e-11	9.43e-11	Down	-1.39838	0.690731	7.16e-10	1.24e-09	Down	0.120538	0.690731	0.705893	0.743681	-
ZNF397	879.903	841.68	857.062	302.331	292.67	304.319	515.046	496.351	523.679	-1.51885	4.9635	1.74e-171	2.18e-170	Down	-0.747729	4.9635	1.42e-55	6.95e-55	-	0.771142	4.9635	2.72e-39	1.77e-38	-
TMC5	46.6284	53.0526	36.5857	16.8699	10.8677	19.573	11.8774	17.4122	13.6205	-1.51831	0.574163	4.03e-09	6.03e-09	Down	-1.65803	0.574163	3.6e-10	6.27e-10	Down	-0.139809	0.574163	0.700184	0.738314	-
XKR9	282.895	206.891	260.465	91.969	80.7513	89.094	69.3058	81.8611	100.231	-1.5178	2.96559	7.1e-26	1.62e-25	Down	-1.57637	2.96559	1.88e-27	5.37e-27	Down	-0.0585831	2.96559	0.741015	0.776232	-
OR51E2	47.6269	33.3096	24.9463	7.18814	11.9709	17.6356	14.8255	8.43753	10.1039	-1.51602	0.239589	2.73e-06	3.68e-06	Down	-1.65468	0.239589	5.74e-07	8.74e-07	Down	-0.13878	0.239589	0.758968	0.793216	-
SPRED3	138.426	133.246	123.897	47.3611	44.8889	45.8124	55.0091	66.2818	46.9988	-1.51534	2.13916	4.01e-26	9.21e-26	Down	-1.23078	2.13916	1.93e-19	4.5e-19	Down	0.28461	2.13916	0.0975949	0.121089	-
RPS28	19106	18618	18943.9	6167.08	7296.36	6361.57	7618.63	7981.54	6511.47	-1.51519	9.28002	4.06e-115	3.03e-114	Down	-1.35771	9.28002	1.25e-93	1.06e-92	Down	0.157474	9.28002	0.0164644	0.0228074	-
ASS1	98.0897	94.059	101.213	29.2598	36.4149	36.7293	31.6477	31.704	29.5901	-1.51484	1.6244	3.64e-21	7.5e-21	Down	-1.65381	1.6244	5.58e-24	1.46e-23	Down	-0.139012	1.6244	0.535894	0.581013	-
FKBP2	1903.39	1739.57	1830.67	654.883	655.012	605.345	559.783	515.02	590.641	-1.51457	5.80731	3.4e-193	5.04e-192	Down	-1.71614	5.80731	3.93e-241	1.53e-239	Down	-0.201568	5.80731	0.000779124	0.0012476	-
HYKK	297.723	252.375	273.933	99.7782	89.7697	98.6273	115.461	86.5681	80.8384	-1.51416	3.10798	1.2e-37	3.4e-37	Down	-1.54126	3.10798	1.18e-38	4.32e-38	Down	-0.0271054	3.10798	0.861115	0.886176	-
DMAC2L	858.79	763.494	788.295	285.851	254.597	303.229	416.118	404.722	443.73	-1.51381	4.81002	2.98e-103	1.99e-102	Down	-0.930173	4.81002	1.66e-46	6.97e-46	-	0.583656	4.81002	1.1e-14	3.36e-14	-
ZNF566	365.848	363.153	342.169	131.816	118.821	124.248	205.168	206.111	215.21	-1.51326	3.69036	2.96e-73	1.39e-72	Down	-0.773139	3.69036	1.96e-25	5.33e-25	-	0.740167	3.69036	1.01e-15	3.22e-15	-
ALKBH7	1352.93	1307.86	1328.27	456.096	464.353	477.381	714.279	812.802	703.588	-1.51249	5.56785	1.77e-179	2.35e-178	Down	-0.838371	5.56785	1.91e-62	1.04e-61	-	0.674133	5.56785	1.87e-31	1.01e-30	-
GJD3	622.249	558.915	580.677	207.024	205.555	204.893	316.112	324.407	373.309	-1.51165	4.3989	3.4e-85	1.85e-84	Down	-0.79661	4.3989	6.88e-30	2.07e-29	-	0.715066	4.3989	4.57e-18	1.59e-17	-
PRKCZ	425.36	384.864	402.012	136.871	122.261	165.801	268.771	314.357	323.871	-1.51138	3.99236	2e-52	7.15e-52	Down	-0.418163	3.99236	2.23e-06	3.32e-06	-	1.09327	3.99236	2.79e-27	1.33e-26	Up
PILRB	1563.21	1658.78	1494.98	582.678	528.066	543.952	1006.36	1006	1005.2	-1.51108	5.87407	2.97e-204	4.72e-203	Down	-0.644517	5.87407	7.92e-44	3.18e-43	-	0.866578	5.87407	5.7e-61	5.75e-60	-
DGKA	12136.6	12510.4	12595.8	4260.16	4450.32	4357.59	7229.32	7393.85	7265.55	-1.51097	8.83054	0	0	Down	-0.766822	8.83054	2.8e-166	5.3e-165	-	0.74415	8.83054	9.12e-142	2.8e-140	-
ZNF429	635.875	465.625	517.445	198.433	181.673	189.2	266.346	229.606	255.336	-1.50772	4.18553	4.46e-43	1.39e-42	Down	-1.10783	4.18553	1.79e-25	4.87e-25	Down	0.399909	4.18553	0.00055471	0.000900128	-
WHAMM	1074.6	1100.23	1166.94	379.841	411.06	384.961	753.4	757.493	785.972	-1.50692	5.4116	1.2e-184	1.68e-183	Down	-0.541089	5.4116	4.77e-30	1.44e-29	-	0.965843	5.4116	2.77e-68	3.25e-67	-
CBLN3	153.003	174.916	178.027	63.6416	61.2939	52.8911	104.943	66.5942	95.5861	-1.50648	2.57569	3.29e-23	7.12e-23	Down	-0.920747	2.57569	1.06e-10	1.89e-10	-	0.585811	2.57569	0.000374401	0.0006172	-
FBLN7	121.721	122.988	127.422	38.0573	46.7515	46.0213	42.7516	47.6773	46.3929	-1.50566	2.00525	1.58e-26	3.67e-26	Down	-1.44086	2.00525	3.81e-25	1.03e-24	Down	0.0648091	2.00525	0.767803	0.801246	-
ANKRD60	66.9832	62.7211	82.0091	25.0013	21.5524	27.7752	45.7049	32.8746	36.2583	-1.50509	1.36559	1.79e-13	3.05e-13	Down	-0.880423	1.36559	2.39e-06	3.55e-06	-	0.62486	1.36559	0.00562347	0.00823684	-
PARVG	6955.2	6768.68	6615.39	2324.89	2455.79	2388.2	4732.24	4499.74	4419.1	-1.50436	8.01753	0	0	Down	-0.575188	8.01753	4.83e-62	2.61e-61	-	0.92918	8.01753	5.74e-142	1.77e-140	-
NLRP3	79.9591	69.7369	57.1763	17.4004	38.5758	16.7901	23.6928	44.7971	44.7014	-1.50397	1.33674	1.49e-07	2.12e-07	Down	-0.868701	1.33674	0.00120976	0.00157348	-	0.635463	1.33674	0.0385508	0.0508614	-
RAET1E	63.2552	48.3206	67.413	16.93	22.9908	22.9489	22.6431	17.6621	28.2562	-1.50335	1.00374	3.86e-11	6.15e-11	Down	-1.37866	1.00374	5.33e-10	9.24e-10	Down	0.12474	1.00374	0.69366	0.731901	-
SPOCK2	13677.1	13713.8	13834.6	4818.54	4976.05	4752.9	14154.6	14298.9	13758.2	-1.50276	9.27488	0	0	Down	0.0340907	9.27488	0.20351	0.22528	-	1.53686	9.27488	0	0	Up
OR3A2	76.4141	64.1519	71.9213	29.0039	32.2314	13.5097	32.2554	27.5286	20.4352	-1.50259	1.23403	7.83e-12	1.27e-11	Down	-1.40083	1.23403	1.39e-10	2.47e-10	Down	0.101793	1.23403	0.728929	0.765147	-
VXN	19.5167	17.4587	18.7243	11.9242	2.77468	4.6964	28.4395	30.3362	37.0096	-1.50175	0.258458	6.98e-05	8.98e-05	Down	0.779514	0.258458	0.00355421	0.00450364	-	2.28291	0.258458	6.52e-13	1.83e-12	Up
AP3B2	54.1043	57.456	42.9395	14.3303	24.7549	15.3332	22.7331	29.7882	27.7634	-1.49928	0.916917	2.66e-10	4.14e-10	Down	-0.940687	0.916917	1.72e-05	2.45e-05	-	0.558828	0.916917	0.0337416	0.044861	-
C2	36.8245	27.1446	36.6529	11.2614	9.66357	14.3902	13.001	12.4673	18.1079	-1.49873	0.274811	9.32e-08	1.33e-07	Down	-1.19835	0.274811	1.24e-05	1.78e-05	Down	0.300582	0.274811	0.397685	0.443643	-
GRM6	84.1895	93.0407	78.7433	28.5141	26.4821	35.3763	52.1444	42.9837	37.2782	-1.49815	1.61016	1.19e-16	2.2e-16	Down	-0.949319	1.61016	1.11e-08	1.83e-08	-	0.548973	1.61016	0.00642196	0.00934225	-
RPL23A	48270.1	45497.9	47014.2	16968.8	16598.5	16281.9	17176.4	16706	16058	-1.4978	10.57	0	0	Down	-1.49517	10.57	0	0	Down	0.0026311	10.57	0.93737	0.953301	-
HYI	409.663	503.424	458.162	141.676	163.62	180.322	141.718	150.724	143.005	-1.49713	3.82002	7.12e-51	2.5e-50	Down	-1.65416	3.82002	1.22e-59	6.38e-59	Down	-0.157044	3.82002	0.176464	0.210209	-
RPS19	46712.4	45596.3	49129.8	16683.3	17237.5	16194.2	19928.2	21281.4	18939.6	-1.49686	10.6356	1.18e-262	2.81e-261	Down	-1.23355	10.6356	1.32e-181	2.96e-180	Down	0.263303	10.6356	6.9e-10	1.68e-09	-
ZNF396	49.0002	50.701	33.2233	20.2151	14.2775	12.3528	29.677	24.2962	33.4234	-1.49616	0.817524	6.53e-09	9.68e-09	Down	-0.602358	0.817524	0.00820078	0.0101493	-	0.894204	0.817524	0.0011632	0.00182939	-
TMEM269	60.6254	61.748	61.63	20.9952	22.4266	21.5666	32.1011	19.1053	26.6201	-1.49568	1.07747	2.88e-13	4.88e-13	Down	-1.23727	1.07747	4.2e-10	7.3e-10	Down	0.25851	1.07747	0.342358	0.386882	-
DCXR	2221.2	2262.57	2073.88	764.747	815.258	746.145	762.072	856.614	724.221	-1.49509	6.12307	1.43e-168	1.74e-167	Down	-1.48475	6.12307	2.09e-166	3.97e-165	Down	0.0103401	6.12307	0.869901	0.894383	-
KCNJ15	181.603	159.834	146.841	61.7906	57.678	53.514	113.154	95.9261	75.6882	-1.49467	2.57062	8.2e-23	1.76e-22	Down	-0.777108	2.57062	2.92e-08	4.7e-08	-	0.717652	2.57062	1.12e-05	2.1e-05	-
RPL32	37492.5	37215.4	35989.6	13460.6	13582	12250.3	11047.7	10494.6	10661.3	-1.49427	10.1679	2.16292058436381e-318	7.22338993815536e-317	Down	-1.78132	10.1679	0	0	Down	-0.287047	10.1679	2.1e-13	6.04e-13	-
IRF2BP1	805.537	904.65	829.896	269.285	323.071	309.459	442.976	475.316	409.668	-1.49387	4.88897	2.28e-92	1.36e-91	Down	-0.935651	4.88897	2.32e-42	9.06e-42	-	0.558234	4.88897	6.64e-13	1.86e-12	-
TBC1D17	1812.22	1960.89	1972.92	628.848	773.592	637.6	1261.52	1416.29	1304.2	-1.49386	6.20324	6.05e-119	4.68e-118	Down	-0.529029	6.20324	9.8e-18	2.18e-17	-	0.964839	6.20324	4.96e-49	4e-48	-
HDAC10	2560.74	2866.34	2683.41	881.209	1040.38	960.069	1574.69	1576.51	1438.84	-1.49286	6.60692	1.29e-155	1.42e-154	Down	-0.821279	6.60692	2.72e-51	1.25e-50	-	0.671584	6.60692	4.4e-31	2.35e-30	-
NR6A1	88.9553	79.7943	104.107	35.1096	35.4574	26.1543	28.1463	29.8525	27.1645	-1.49231	1.52452	1.45e-16	2.69e-16	Down	-1.67511	1.52452	1.45e-19	3.4e-19	Down	-0.182867	1.52452	0.456863	0.503711	-
CDH1	43.071	41.536	45.9308	11.9602	13.9418	20.3056	26.7369	15.2982	17.0581	-1.4905	0.637845	3.68e-09	5.5e-09	Down	-1.13824	0.637845	1.67e-06	2.5e-06	Down	0.352438	0.637845	0.2786	0.320752	-
CNR2	719.573	690.505	692.023	243.708	251.545	252.611	780.361	759.657	813.836	-1.49017	5.03534	5.77e-131	5.03e-130	Down	0.163575	5.03534	0.00065739	0.000867923	-	1.65378	5.03534	2.29e-179	1.03e-177	Up
CHKB	2456.82	2463.75	2420.3	850.195	931.646	831.388	1594.12	1635.29	1554.84	-1.49004	6.52826	3.95e-299	1.17e-297	Down	-0.617611	6.52826	4.99e-60	2.62e-59	-	0.872436	6.52826	1.98e-93	3.49e-92	-
LIMS2	448.05	471.141	439.111	152.184	161.875	169.397	168.82	189.443	169.029	-1.48989	3.8716	6.04e-84	3.25e-83	Down	-1.36469	3.8716	2.32e-73	1.5e-72	Down	0.125205	3.8716	0.184539	0.219019	-
AANAT	39.3393	41.3681	44.9633	14.0866	15.2325	15.1838	10.4139	14.2956	11.3228	-1.4896	0.447964	1.82e-09	2.76e-09	Down	-1.79123	0.447964	9.81e-12	1.81e-11	Down	-0.301844	0.447964	0.395136	0.441097	-
LOC112267874	110.349	97.7929	74.8618	28.0673	39.0156	33.5418	68.0808	82.6706	72.5799	-1.48821	1.95526	3.56e-15	6.35e-15	Down	-0.340767	1.95526	0.0405255	0.0477994	-	1.14766	1.95526	2.1e-09	4.99e-09	Up
LOC107987388	43.0456	40.1307	46.2173	14.984	13.4183	17.4609	28.4846	16.7318	18.1365	-1.48781	0.655908	2.65e-09	3.99e-09	Down	-1.0257	0.655908	1.3e-05	1.87e-05	Down	0.462352	0.655908	0.107564	0.132527	-
ZNF565	87.7547	113.313	83.7525	36.255	32.4552	32.6206	35.3198	46.6969	52.1726	-1.48763	1.72417	3.47e-15	6.2e-15	Down	-1.08393	1.72417	1.6e-09	2.72e-09	Down	0.403787	1.72417	0.0576819	0.0741777	-
GSTO2	357.29	309.796	306.522	107.429	122.198	117.352	175.698	167.282	168.087	-1.48691	3.50974	2.13e-52	7.62e-52	Down	-0.928642	3.50974	1.05e-24	2.81e-24	-	0.558308	3.50974	2.27e-07	4.77e-07	-
ATP8B1	91.978	96.2215	120.417	41.1796	34.8802	33.9962	34.369	34.1085	40.5586	-1.48448	1.73557	1.66e-17	3.15e-17	Down	-1.49796	1.73557	9.75e-18	2.17e-17	Down	-0.0134911	1.73557	1	1	-
RPL13	53097.3	52943.2	53440.3	18745.8	19687.7	18571.6	18448	18414.8	17170.6	-1.48422	10.7395	0	0	Down	-1.56146	10.7395	0	0	Down	-0.0772413	10.7395	0.0216973	0.0295761	-
HEXD	1306.82	1282.21	1231.07	426.092	493.02	446.359	825.85	835.381	808.322	-1.48392	5.5785	1.45e-196	2.19e-195	Down	-0.629096	5.5785	1.1e-42	4.31e-42	-	0.854841	5.5785	7.06e-58	6.78e-57	-
TMEM192	1183.14	1232.06	1209.25	475.578	420.408	400.358	600.484	576.533	528.456	-1.48302	5.36253	1.02e-151	1.07e-150	Down	-1.08758	5.36253	2.65e-87	2.07e-86	Down	0.395449	5.36253	4.32e-10	1.06e-09	-
TMEM134	808.585	814.578	851.585	284.615	313.295	287.594	420.817	441.276	413.118	-1.48257	4.84721	9.53e-146	9.56e-145	Down	-0.956509	4.84721	2.84e-74	1.85e-73	-	0.526079	4.84721	2.64e-16	8.61e-16	-
C14orf132	53.2697	66.4059	57.3092	22.769	16.0604	24.3007	25.0855	19.8958	28.6634	-1.482	1.02241	9.37e-12	1.52e-11	Down	-1.26115	1.02241	1.9e-09	3.22e-09	Down	0.220935	1.02241	0.429311	0.475833	-
ABHD14B	2257.64	2252.89	2235.04	774.732	836.045	805.439	1075.22	1028.58	1097.23	-1.4811	6.26785	0	0	Down	-1.07525	6.26785	1.1e-184	2.53e-183	Down	0.405853	6.26785	1.64e-20	6.25e-20	-
ARHGAP4	12319.2	12903.8	12419.1	4192.5	4638.36	4659.05	6141.24	6468.07	6162.28	-1.48048	8.78297	5.94e-296	1.73e-294	Down	-1.0038	8.78297	2.05e-141	3.02e-140	Down	0.476682	8.78297	6.82e-32	3.7e-31	-
TMPRSS5	88.23	77.5868	90.3864	19.7915	41.1167	30.7486	51.7035	35.9854	51.6759	-1.47977	1.63576	1.69e-13	2.89e-13	Down	-0.876356	1.63576	2.55e-06	3.78e-06	-	0.603569	1.63576	0.00665501	0.00966639	-
NEK10	82.1533	92.5633	100.415	32.6681	35.5697	30.2227	49.063	44.4246	40.0238	-1.47962	1.68899	3.59e-18	6.93e-18	Down	-1.04186	1.68899	7.1e-11	1.27e-10	Down	0.437863	1.68899	0.0268685	0.0362071	-
MCRIP1	1591.28	1722.25	1698.24	548.474	620.351	628.6	922.439	962.106	915.448	-1.47956	5.90524	2.95e-191	4.31e-190	Down	-0.840057	5.90524	1.07e-68	6.47e-68	-	0.639515	5.90524	3.06e-32	1.68e-31	-
FBXO40	125.191	108.891	127.292	40.7631	53.6829	34.8792	70.7827	71.3635	61.1112	-1.47955	2.13209	1.04e-21	2.17e-21	Down	-0.828534	2.13209	4.67e-09	7.8e-09	-	0.651127	2.13209	0.000127091	0.000218596	-
RABEP2	895.159	917.877	959.525	303.075	342.66	349.035	416.654	434.186	442.219	-1.47884	4.97183	4.73e-154	5.1e-153	Down	-1.10039	4.97183	2.95e-92	2.47e-91	Down	0.378453	4.97183	6.54e-09	1.51e-08	-
PROCA1	84.7691	122.585	133.463	51.059	38.9746	32.042	93.7307	114.007	123.331	-1.47827	2.34289	2.19e-13	3.72e-13	Down	-0.0418945	2.34289	0.841364	0.856255	-	1.43659	2.34289	5.35e-13	1.51e-12	Up
TSTD3	181.015	170.332	201.554	82.6429	57.8807	57.7591	69.4901	79.8252	75.4406	-1.47735	2.60489	5.91e-28	1.41e-27	Down	-1.29708	2.60489	7.57e-23	1.93e-22	Down	0.180287	2.60489	0.256242	0.296839	-
NPIPA8	445.459	402.019	450.698	154.11	142.278	169.569	292.803	229.224	253.663	-1.47731	3.98335	4.7e-53	1.69e-52	Down	-0.742582	3.98335	7.2e-17	1.56e-16	-	0.734758	3.98335	5.05e-13	1.43e-12	-
KCNN3	50.2748	63.3345	50.2419	18.0637	21.6598	18.9832	25.3157	26.9274	26.5141	-1.47559	0.971486	2.95e-11	4.73e-11	Down	-1.05392	0.971486	2.77e-07	4.29e-07	Down	0.421845	0.971486	0.10861	0.133716	-
SYNJ2BP	473.983	475.274	475.89	173.784	159.865	178.618	214.52	211.126	204.017	-1.47534	3.99057	4.78e-97	2.98e-96	Down	-1.17798	3.99057	5.62e-69	3.42e-68	Down	0.297367	3.99057	0.000394907	0.000649583	-
L3MBTL4	67.9891	70.337	61.6239	20.571	27.463	23.708	20.8665	28.9983	40.6643	-1.47375	1.22065	3.08e-12	5.07e-12	Down	-1.13959	1.22065	1.71e-08	2.79e-08	Down	0.334272	1.22065	0.202717	0.23856	-
RPS11	59760	55933.4	55195	21070.7	20924.6	19543.6	22757	22340.9	21427.6	-1.47347	10.8841	1.84e-300	5.5e-299	Down	-1.36107	10.8841	2.77e-258	1.22e-256	Down	0.112406	10.8841	0.00423007	0.00628499	-
VSTM1	35.1802	33.7633	42.6518	13.7447	8.54014	17.6822	13.1229	13.388	12.9237	-1.47227	0.352039	5.43e-08	7.82e-08	Down	-1.49124	0.352039	2.96e-08	4.77e-08	Down	-0.0189883	0.352039	1	1	-
TICAM2	17.3961	22.6912	16.8307	0	0	20.71	28.9622	9.68618	37.782	-1.472	0.111213	0.00148126	0.00179689	Down	0.42178	0.111213	0.272375	0.297207	-	1.89523	0.111213	5.46e-06	1.04e-05	Up
GPR161	143.292	104.701	108.769	34.211	48.7715	45.4486	45.6604	55.4419	45.6719	-1.47132	1.99037	1.19e-16	2.21e-16	Down	-1.27894	1.99037	1.8e-13	3.52e-13	Down	0.192419	1.99037	0.369503	0.415216	-
KLB	130.452	104.413	84.0286	39.2012	40.2033	35.4153	40.0466	38.5731	40.0311	-1.47051	1.79927	6.47e-15	1.15e-14	Down	-1.4233	1.79927	2.4e-14	4.84e-14	Down	0.0472125	1.79927	0.870095	0.894383	-
COL6A1	67.9171	71.6358	62.9996	19.6212	26.7014	26.6189	29.306	38.9946	39.809	-1.46885	1.30474	8.14e-14	1.4e-13	Down	-0.903143	1.30474	7.33e-07	1.11e-06	-	0.565886	1.30474	0.0119072	0.0167827	-
DDX51	1643.5	1629.63	1625.87	548.926	623.291	597.661	633.373	606.16	603.711	-1.46874	5.72172	2.51e-253	5.54e-252	Down	-1.41	5.72172	6.53e-236	2.4e-234	Down	0.0587392	5.72172	0.266629	0.307882	-
ZNF513	1021.35	1044.62	912.472	339.697	373.709	362.755	518.073	510.12	502.658	-1.46836	5.11693	6.28e-125	5.18e-124	Down	-0.959995	5.11693	1.13e-58	5.8e-58	-	0.508375	5.11693	9.54e-14	2.79e-13	-
APRT	4017.17	4010.98	4016.87	1423.18	1531.25	1398.68	1063.1	1204.21	1056.29	-1.46826	6.9406	8.58e-257	1.95e-255	Down	-1.85751	6.9406	0	0	Down	-0.389254	6.9406	4.5e-16	1.46e-15	-
ANKRD29	39.6159	43.8978	46.9923	11.2673	15.4662	20.2108	18.7478	4.5163	15.8937	-1.46802	0.514439	7.1e-08	1.02e-07	Down	-1.72824	0.514439	9.61e-10	1.65e-09	Down	-0.260393	0.514439	0.442104	0.488702	-
ATP1B4	81.067	55.8052	78.63	26.063	29.7741	21.839	39.7915	26.5702	32.0946	-1.4671	1.32764	1.08e-11	1.75e-11	Down	-1.1267	1.32764	4.7e-08	7.5e-08	Down	0.340516	1.32764	0.174333	0.207895	-
TLL2	35.7586	43.2394	33.9	19.5074	10.0513	11.0818	22.5397	13.2194	14.6503	-1.46495	0.44527	1.67e-07	2.37e-07	Down	-1.15763	0.44527	1.31e-05	1.89e-05	Down	0.307511	0.44527	0.391668	0.437595	-
R3HDM4	3952.11	4128.8	4232.02	1353.04	1537.97	1572.74	2844.7	2948.49	2809.5	-1.46388	7.31757	1.83e-218	3.25e-217	Down	-0.517346	7.31757	3.92e-31	1.21e-30	-	0.94654	7.31757	4.84e-90	8.11e-89	-
SLC44A4	54.2318	51.7726	48.9604	19.9628	16.1643	19.7672	21.3318	21.7045	15.8086	-1.46367	0.813805	3.99e-11	6.36e-11	Down	-1.39047	0.813805	2.4e-10	4.21e-10	Down	0.0732302	0.813805	0.858633	0.88431	-
LTC4S	46.0885	49.9005	43.1174	14.9994	16.1611	19.0296	19.9513	21.8732	18.8688	-1.46356	0.715762	2.4e-10	3.73e-10	Down	-1.19124	0.715762	1.07e-07	1.69e-07	Down	0.272458	0.715762	0.364809	0.41022	-
CRISPLD2	20.8753	22.3958	24.6906	4.20088	10.6515	9.57749	8.61467	19.5328	10.5133	-1.46288	-0.121282	3.52e-05	4.58e-05	Down	-0.808063	-0.121282	0.0110139	0.0135157	-	0.655414	-0.121282	0.106007	0.130718	-
PLXNB1	82.513	84.5402	63.3952	23.3927	40.2836	19.7254	61.9781	54.1112	46.1293	-1.46272	1.61258	3.38e-11	5.41e-11	Down	-0.505466	1.61258	0.011157	0.0136862	-	0.95749	1.61258	2.61e-05	4.76e-05	-
GDPGP1	501.8	463.802	499.929	170.5	190.355	170.583	235.15	231.753	196.648	-1.46258	4.04259	5.11e-75	2.46e-74	Down	-1.14251	4.04259	2.1e-50	9.44e-50	Down	0.320092	4.04259	0.000435821	0.000713334	-
PLA2G4C	171.252	123.94	135.265	48.1931	53.6926	54.0668	39.5655	55.8425	46.8773	-1.46243	2.18515	5.86e-19	1.15e-18	Down	-1.5944	2.18515	1.98e-21	4.86e-21	Down	-0.131992	2.18515	0.502176	0.547463	-
FAU	12061.9	11815.2	12287.4	4532.45	4327.05	4266.58	4433.12	4925.9	4161.84	-1.46211	8.62654	3.3e-201	5.12e-200	Down	-1.41937	8.62654	3.08e-190	7.48e-189	Down	0.0427385	8.62654	0.380734	0.426604	-
GPR137	1048.76	1223.84	1121.53	412.142	404.345	415.622	492.588	589.593	526.445	-1.46172	5.27501	4.04e-101	2.63e-100	Down	-1.07716	5.27501	2.85e-58	1.46e-57	Down	0.38457	5.27501	2.21e-07	4.65e-07	-
UBA52	25779.4	25117.5	24559.6	9316.89	9001.44	9083.98	10310	9898.32	9895.82	-1.4613	9.71287	0	0	Down	-1.32565	9.71287	0	0	Down	0.135651	9.71287	7.11e-06	1.35e-05	-
EMX1	46.7995	41.6412	55.1738	12.565	16.2643	23.0901	32.244	25.9015	47.5798	-1.46127	0.984581	3.08e-08	4.47e-08	Down	-0.440427	0.984581	0.0617522	0.071682	-	1.02124	0.984581	0.000187586	0.000317932	Up
TRADD	2147.58	2180.74	2138.2	730.094	808.369	810.633	886.804	908.79	882.925	-1.46093	6.15999	1.98e-299	5.9e-298	Down	-1.27148	6.15999	2.7e-234	9.8e-233	Down	0.189444	6.15999	4.05e-05	7.26e-05	-
PLSCR3	5647.86	5929.2	5764.68	2011.55	2174.02	2119.56	1974.79	2198.58	2111.46	-1.45968	7.55027	8.95e-289	2.48e-287	Down	-1.46429	7.55027	1.97e-290	1.09e-288	Down	-0.00461212	7.55027	0.9172	0.935371	-
P2RX4	3442.94	3453.31	3306.69	1231.55	1219.84	1260.17	2523.26	2492.25	2412.29	-1.45874	7.06695	0	0	Down	-0.457926	7.06695	3.63e-41	1.39e-40	-	1.00082	7.06695	1.18e-156	4.25e-155	Up
H2AC20	68.0798	58.0894	65.3269	27.4973	25.8527	16.0777	24.8622	24.7032	23.9776	-1.45758	1.10661	9.07e-13	1.51e-12	Down	-1.37492	1.10661	8.85e-12	1.64e-11	Down	0.0826921	1.10661	0.753419	0.788226	-
AZIN2	496.856	469.879	472.513	163.208	184.098	176.381	305.569	317.686	300.968	-1.45752	4.17017	8.9e-91	5.2e-90	Down	-0.638292	4.17017	6.99e-24	1.83e-23	-	0.81926	4.17017	3.21e-26	1.49e-25	-
MDM4	2692.15	2623.99	2570.08	938.843	936.582	996.873	1984	1874.28	2001.57	-1.45689	6.70467	4.32e-280	1.15e-278	Down	-0.428304	6.70467	1.61e-29	4.82e-29	-	1.02859	6.70467	4.49e-133	1.27e-131	Up
LOC112268238	136.937	133.88	135.94	51.8267	49.6922	46.4485	134.95	133.8	140.023	-1.45605	2.61673	5.62e-28	1.34e-27	Down	0.00745132	2.61673	0.971954	0.976978	-	1.46368	2.61673	2.22e-30	1.16e-29	Up
ALDH16A1	2032.42	1954.92	1934.09	722.821	711.031	724.59	987.178	992.483	888.328	-1.45558	6.09176	1.86e-235	3.67e-234	Down	-1.04567	6.09176	5.75e-130	7.66e-129	Down	0.409913	6.09176	1.07e-16	3.54e-16	-
CYP4F8	33.1855	26.3266	33.4684	13.0541	8.82966	11.7351	15.8595	7.85349	21.7715	-1.45546	0.223893	2.06e-06	2.79e-06	Down	-1.02466	0.223893	0.000379399	0.000507181	Down	0.431099	0.223893	0.216619	0.253903	-
CTU1	350.929	333.339	355.415	132.843	126.577	119.369	147.279	156.803	145.494	-1.4553	3.53343	3.1e-67	1.35e-66	Down	-1.20849	3.53343	1.46e-50	6.61e-50	Down	0.246824	3.53343	0.0149042	0.020745	-
CCDC73	25.2555	31.6682	29.868	8.07541	13.0507	10.3133	13.1399	13.4933	10.7956	-1.45511	0.0915104	1.41e-06	1.93e-06	Down	-1.20578	0.0915104	3.71e-05	5.21e-05	Down	0.249526	0.0915104	0.492369	0.538337	-
LOC112268184	165.113	202.741	140.604	62.0847	68.3403	54.8812	56.9388	54.7916	57.549	-1.45444	2.42632	1.72e-20	3.52e-20	Down	-1.58457	2.42632	2.97e-23	7.66e-23	Down	-0.130156	2.42632	0.493952	0.539743	-
FMC1	213.517	227.245	197.081	74.1947	69.0391	89.3751	106.292	97.772	86.8678	-1.45383	2.85579	3.31e-34	8.85e-34	Down	-1.13161	2.85579	4.29e-23	1.1e-22	Down	0.322253	2.85579	0.0176325	0.024326	-
OPCML	24.2996	36.2005	36.4315	8.15707	10.892	16.1477	17.176	19.2895	11.2698	-1.45367	0.283704	1.16e-06	1.59e-06	Down	-1.01788	0.283704	0.000410835	0.000548263	Down	0.436082	0.283704	0.230811	0.269321	-
C9orf16	4223.95	4885.84	4953.43	1563.75	1803.46	1770.92	1782.06	2161.39	2079.93	-1.45241	7.30341	1.64e-90	9.57e-90	Down	-1.22314	7.30341	1.14e-65	6.57e-65	Down	0.229274	7.30341	0.00158571	0.00246023	-
PRRG1	45.3327	39.232	45.7371	7.04386	20.2064	20.1678	12.6757	10.4792	14.9786	-1.45224	0.508593	3.34e-08	4.84e-08	Down	-1.76141	0.508593	1.37e-10	2.42e-10	Down	-0.309374	0.508593	0.374027	0.419943	-
ZNF239	86.6409	85.2091	85.4915	30.6797	34.2822	28.8226	34.4156	32.1901	35.5872	-1.45218	1.52708	6.66e-18	1.28e-17	Down	-1.32864	1.52708	7.7e-16	1.63e-15	Down	0.123574	1.52708	0.581436	0.625162	-
SERPINA10	97.8909	66.4985	61.886	28.4373	22.8327	31.267	39.4704	52.6564	33.8808	-1.45109	1.47811	6.05e-10	9.3e-10	Down	-0.843305	1.47811	0.000147349	0.000200916	-	0.607948	1.47811	0.0157121	0.0218131	-
CDH13	35.9207	46.8501	42.2343	17.0439	13.3139	15.1457	17.8634	14.9858	11.0596	-1.45074	0.505956	1.11e-08	1.63e-08	Down	-1.50249	0.505956	6.1e-09	1.01e-08	Down	-0.0517908	0.505956	0.920898	0.938715	-
C22orf15	29.9804	36.7216	24.514	17.1237	10.4503	5.56329	12.2283	20.9679	19.7481	-1.45034	0.269115	5.58e-06	7.46e-06	Down	-0.780475	0.269115	0.00753564	0.00934624	-	0.670316	0.269115	0.0558932	0.0720456	-
ABCA9	111.197	132.889	116.126	31.2729	48.2362	52.2859	51.9106	47.5606	39.6356	-1.44881	1.98878	1.81e-18	3.52e-18	Down	-1.3706	1.98878	4.91e-17	1.07e-16	Down	0.0782274	1.98878	0.710573	0.748195	-
EIF3G	8414.58	8071.51	8187.46	2957.31	3085.92	2995.24	4196.45	4165.23	3932.67	-1.44873	8.17673	0	0	Down	-1.0049	8.17673	4.41e-202	1.18e-200	Down	0.443833	8.17673	6.99e-37	4.32e-36	-
TNFRSF14	3709.59	3693.35	3695.33	1328.14	1385.06	1353.76	2750.64	2887.8	2747.18	-1.44824	7.21021	0	0	Down	-0.404313	7.21021	1.56e-35	5.33e-35	-	1.04394	7.21021	7.35e-188	3.6e-186	Up
ZNF500	904.016	837.762	891.368	326.628	287.259	350.806	514.476	545.781	473.152	-1.44808	4.99734	3.65e-105	2.48e-104	Down	-0.779777	4.99734	6.65e-35	2.25e-34	-	0.668317	4.99734	1.06e-20	4.07e-20	-
GNPTG	1145.04	1167.95	1108.87	417.672	412.906	423.391	724.443	750.786	658.719	-1.44799	5.40868	3.16e-164	3.71e-163	Down	-0.681229	5.40868	6.07e-43	2.4e-42	-	0.766775	5.40868	5.99e-41	4.07e-40	-
KIAA1755	38.5165	59.0213	46.3813	16.9814	17.7993	17.7712	19.3609	22.0638	33.4704	-1.44764	0.83321	1.43e-08	2.09e-08	Down	-0.939811	0.83321	9.19e-05	0.000126476	-	0.508051	0.83321	0.0738149	0.0935425	-
CLEC11A	86.4193	80.7643	94.3911	25.2119	39.1952	31.2876	37.0708	39.9439	33.953	-1.44737	1.57384	1.35e-16	2.5e-16	Down	-1.23394	1.57384	3.49e-13	6.78e-13	Down	0.213485	1.57384	0.330343	0.374296	-
METTL21A	3018.08	2943.98	2851.54	1001.98	1135.71	1095.53	1498.18	1496.7	1391.97	-1.44666	6.68229	1.52e-231	2.95e-230	Down	-1.00642	6.68229	9.53e-119	1.1e-117	Down	0.44024	6.68229	2.01e-20	7.62e-20	-
CDRT4	184.671	185.463	204.312	54.1623	158.262	0	167.652	190.125	275.791	-1.44666	3.17006	5.02e-07	6.98e-07	Down	0.141035	3.17006	0.614033	0.639215	-	1.58782	3.17006	3.07e-08	6.81e-08	Up
CTSV	97.5163	97.4545	68.6639	39.5279	25.0045	31.9517	30.4071	25.3866	38.7058	-1.44637	1.52833	4.3e-12	7.04e-12	Down	-1.47638	1.52833	2.24e-12	4.24e-12	Down	-0.0300245	1.52833	0.952479	0.96634	-
NINJ1	1542.34	1545.48	1493.22	548.287	566.353	566.478	743.998	787.415	759.151	-1.44601	5.73417	1.76e-257	4.03e-256	Down	-0.999764	5.73417	2.72e-135	3.82e-134	-	0.446252	5.73417	4.65e-20	1.74e-19	-
CLYBL	94.0715	117.051	106.813	46.3233	25.3952	44.7367	54.1206	68.6561	47.0248	-1.44598	1.93751	2.43e-14	4.24e-14	Down	-0.903562	1.93751	5.31e-07	8.11e-07	-	0.542526	1.93751	0.00897332	0.0128336	-
OR2H2	34.1162	31.6417	19.2936	11.3254	11.3363	8.29425	9.14466	15.5811	15.7825	-1.44557	0.100372	5.15e-06	6.9e-06	Down	-1.06202	0.100372	0.000541843	0.000719105	Down	0.383851	0.100372	0.336908	0.38118	-
ATP6AP1L	202.114	209.774	230.053	81.5431	76.2883	77.8181	143.506	114.405	102.488	-1.44432	2.95328	1.37e-30	3.44e-30	Down	-0.83249	2.95328	9.9e-13	1.9e-12	-	0.611892	2.95328	7.09e-06	1.35e-05	-
FGF11	125.249	105.066	133.805	46.1468	40.833	46.5329	109.394	94.6716	113.655	-1.44414	2.37525	4.61e-21	9.5e-21	Down	-0.195928	2.37525	0.134776	0.151849	-	1.24839	2.37525	3.68e-16	1.2e-15	Up
INTU	1092.19	1029.82	1029.76	384.91	379.318	393.785	499.878	465.901	520.14	-1.4438	5.16864	3.7e-167	4.44e-166	Down	-1.08418	5.16864	1.64e-101	1.57e-100	Down	0.359628	5.16864	3.35e-09	7.85e-09	-
ABCB5	90.8675	95.5594	73.6539	27.2847	31.2461	36.8413	35.5012	32.0191	37.6973	-1.44363	1.55007	2.21e-15	3.95e-15	Down	-1.30211	1.55007	2.21e-13	4.31e-13	Down	0.141552	1.55007	0.562104	0.606596	-
C1QTNF3	126.963	88.0964	110.525	40.2116	44.9446	34.2593	70.7651	86.3964	81.2985	-1.4436	2.11959	3.17e-16	5.81e-16	Down	-0.448131	2.11959	0.00433152	0.00545201	-	0.995636	2.11959	4.18e-08	9.21e-08	-
SLC22A25	41.3092	29.9546	43.9453	18.4602	10.7117	12.9172	22.3069	13.8842	24.9136	-1.44302	0.540614	2.41e-07	3.39e-07	Down	-0.90988	0.540614	0.000560357	0.000743079	-	0.533434	0.540614	0.09396	0.116975	-
CYBA	16504.9	17177	17201.8	6017.53	6428.15	6281.04	7314.53	7661.68	7118.69	-1.44213	9.17557	0	0	Down	-1.2035	9.17557	1.33e-257	5.73e-256	Down	0.238622	9.17557	2.52e-11	6.6e-11	-
NHLRC1	32.3576	44.0098	35.656	13.2396	10.2237	17.555	10.0259	20.0587	14.7108	-1.44164	0.402905	1.78e-07	2.52e-07	Down	-1.31594	0.402905	1.44e-06	2.16e-06	Down	0.125777	0.402905	0.765961	0.799513	-
CXCL16	116.377	142.856	150.73	46.5288	43.6208	60.6862	140.662	153.444	134.407	-1.44105	2.65646	1.25e-21	2.61e-21	Down	0.0629775	2.65646	0.627993	0.652361	-	1.5042	2.65646	4.93e-25	2.19e-24	Up
SPECC1	456.889	419.304	411.698	178.864	128.751	166.393	154.736	170.077	155.684	-1.44096	3.79198	1.14e-51	4.03e-51	Down	-1.42149	3.79198	1.63e-50	7.37e-50	Down	0.0194711	3.79198	0.873823	0.897648	-
MCMDC2	570.061	533.079	607.557	237.922	202.919	189.114	207.405	248.869	259.653	-1.44062	4.24113	3.85e-56	1.45e-55	Down	-1.25622	4.24113	1.21e-44	4.95e-44	Down	0.184405	4.24113	0.0688788	0.0876466	-
DNAAF4	106.82	101.425	98.3627	42.6172	31.4025	38.6541	35.1641	36.3475	57.5956	-1.44048	1.79397	1.5e-16	2.77e-16	Down	-1.24496	1.79397	1.89e-13	3.7e-13	Down	0.19556	1.79397	0.363748	0.409131	-
MYO1H	82.1663	72.3143	69.6835	29.7879	21.6667	30.8404	30.7996	22.9663	33.4254	-1.44018	1.33104	3.43e-14	5.97e-14	Down	-1.35737	1.33104	5.31e-13	1.03e-12	Down	0.0828327	1.33104	0.775518	0.807894	-
CDK10	1515.93	1538.38	1553.43	562.848	591.429	544.151	707.422	698.783	681.438	-1.43984	5.7052	2.31e-261	5.44e-260	Down	-1.1422	5.7052	5.69e-175	1.19e-173	Down	0.297641	5.7052	1.6e-09	3.82e-09	-
PIWIL2	110.023	86.769	104.356	40.2996	40.7932	29.6459	33.3999	27.9262	35.3187	-1.43931	1.68103	4.45e-17	8.34e-17	Down	-1.6349	1.68103	1.43e-20	3.43e-20	Down	-0.195649	1.68103	0.37821	0.424099	-
USP6NL	322.6	248.129	277.086	107.958	113.481	90.9213	133.387	135.185	134.688	-1.43924	3.28061	3.95e-34	1.05e-33	Down	-1.0711	3.28061	3.4e-21	8.3e-21	Down	0.368168	3.28061	0.00500299	0.00737538	-
SYNGR1	368.393	354.007	379.519	126.784	139.022	140.523	660.604	679.061	651.214	-1.43837	4.47958	1.95e-70	8.88e-70	Down	0.853339	4.47958	9.3e-54	4.44e-53	-	2.29179	4.47958	1.84e-249	1.5e-247	Up
EEF1D	13773.7	13835.7	14157	5007.08	5165.14	5239.91	5791.19	5970.46	5545.83	-1.43828	8.87418	0	0	Down	-1.27095	8.87418	0	0	Down	0.16733	8.87418	4.63e-07	9.6e-07	-
ULBP3	238.763	169.937	175.413	81.872	69.93	63.6262	111.026	98.0148	132.548	-1.43815	2.83743	9.73e-19	1.9e-18	Down	-0.774159	2.83743	4.93e-07	7.54e-07	-	0.66406	2.83743	9.32e-05	0.000162076	-
JMJD8	1984.83	2076.73	2128.29	670.704	807.273	807.218	686.049	731.273	666.252	-1.43758	6.03374	8.99e-141	8.6e-140	Down	-1.57072	6.03374	2.45e-165	4.58e-164	Down	-0.133142	6.03374	0.0344643	0.0457483	-
PANO1	229.531	212.358	207.945	81.1057	71.1846	87.4725	97.1134	102.517	77.715	-1.43644	2.86057	3.46e-35	9.42e-35	Down	-1.22695	2.86057	1.56e-27	4.46e-27	Down	0.20951	2.86057	0.122518	0.149696	-
SLC29A2	532.035	511.322	493.021	197.814	198.142	171.312	297.419	297.028	314.154	-1.43635	4.22915	3.95e-88	2.24e-87	Down	-0.75711	4.22915	4.35e-31	1.35e-30	-	0.679272	4.22915	4.47e-18	1.56e-17	-
HGSNAT	1061.3	1155.35	1116.7	414.06	422.765	396.26	912.609	892.149	923.023	-1.4349	5.51498	6.67e-176	8.63e-175	Down	-0.289676	5.51498	1.68e-10	2.97e-10	-	1.14524	5.51498	5.76e-108	1.22e-106	Up
LST1	1031.74	1066.4	1003.16	381.986	385.484	380.378	240.451	256.635	230.417	-1.43374	4.93506	2.34e-181	3.18e-180	Down	-2.0914	4.93506	9.35e-293	5.22e-291	Down	-0.657686	4.93506	1.6e-21	6.32e-21	-
TPGS1	683.261	739.831	804.255	259.299	287.664	278.029	570.977	555.742	481.144	-1.43262	4.8645	3.98e-71	1.82e-70	Down	-0.470242	4.8645	1.75e-10	3.09e-10	-	0.962399	4.8645	5.44e-32	2.96e-31	-
RNF144B	22.7858	24.4664	26.4071	12.7184	7.04027	7.29597	20.0166	12.2359	28.8009	-1.43115	0.161666	3.37e-05	4.38e-05	Down	-0.269352	0.161666	0.394162	0.42202	-	1.16262	0.161666	0.00112365	0.00176992	Up
YPEL3	2852.63	3033.33	3055.29	988.905	1198.47	1129.28	3919.25	3961.99	3882.88	-1.43082	7.24669	8.42e-185	1.18e-183	Down	0.395757	7.24669	4.39e-18	9.9e-18	-	1.82658	7.24669	4.2557105127292e-314	5.07042986764482e-312	Up
TLR2	107.247	99.817	108.905	40.4398	40.4003	36.1074	41.0009	22.2596	42.9697	-1.43046	1.76437	6.91e-18	1.32e-17	Down	-1.56901	1.76437	2.55e-20	6.09e-20	Down	-0.138582	1.76437	0.542016	0.586881	-
ZYG11A	133.235	146.047	113.42	45.8436	49.8773	49.8643	57.4161	39.1822	56.4559	-1.4292	2.11722	2.07e-19	4.13e-19	Down	-1.35725	2.11722	5.16e-18	1.16e-17	Down	0.0719593	2.11722	0.763585	0.797285	-
ACSBG1	47.6146	56.0191	54.7777	17.958	20.1484	20.5125	26.1759	23.7853	17.1343	-1.42897	0.888664	1.45e-10	2.26e-10	Down	-1.23561	0.888664	1.04e-08	1.71e-08	Down	0.193443	0.888664	0.501258	0.546598	-
RPL14	30715	30302.8	31532.9	11567.9	11266.7	11560.6	12702.4	12889.6	12751	-1.42802	10.0278	0	0	Down	-1.27127	10.0278	0	0	Down	0.156748	10.0278	2.18e-09	5.18e-09	-
ALOX12	315.875	324.127	326.946	103.041	131.593	125.353	188.648	220.413	230.161	-1.42491	3.61983	7.57e-49	2.56e-48	Down	-0.596855	3.61983	7.27e-12	1.35e-11	-	0.828103	3.61983	5.92e-16	1.9e-15	-
TREX1	1219	1293.03	1249.02	457.164	498.101	446.417	350.96	346.407	332.854	-1.4241	5.25516	2.4e-186	3.39e-185	Down	-1.8681	5.25516	2.37e-296	1.37e-294	Down	-0.444012	5.25516	1.59e-12	4.39e-12	-
ERRFI1	94.1265	66.4032	89.6613	29.2634	34.5817	29.1406	21.9867	26.5162	33.9296	-1.42374	1.4345	1.23e-12	2.04e-12	Down	-1.59659	1.4345	4.54e-15	9.38e-15	Down	-0.172919	1.4345	0.510566	0.555329	-
RPS29	12272	11310	11274.2	4544.98	4498.06	3951.74	4532.77	4663.27	4325.08	-1.42346	8.59315	1.03e-172	1.3e-171	Down	-1.36618	8.59315	8.23e-160	1.47e-158	Down	0.0572833	8.59315	0.262665	0.303543	-
RAB40B	247.454	214.358	224.723	81.0109	80.7104	94.0007	132.68	126.287	136.405	-1.4226	3.0641	3.79e-39	1.1e-38	Down	-0.794653	3.0641	1.12e-15	2.36e-15	-	0.628001	3.0641	1.4e-07	2.99e-07	-
PRAG1	472.392	496.189	530.866	151.532	230.32	178.16	512.707	505.276	463.634	-1.42058	4.47787	1.85e-46	6.05e-46	Down	-0.0172444	4.47787	0.856439	0.86999	-	1.40338	4.47787	1.72e-46	1.32e-45	Up
DLG4	375.433	343.709	335.826	118.274	134.142	141.635	193.68	208.316	224.291	-1.41953	3.69367	9.55e-54	3.48e-53	Down	-0.751377	3.69367	3.96e-19	9.15e-19	-	0.668191	3.69367	1.6e-11	4.22e-11	-
GNA11	27.3274	19.7233	22.0814	8.46135	10.5141	6.58926	4.74111	4.73459	5.68573	-1.4191	-0.364468	2.35e-05	3.07e-05	Down	-2.15731	-0.364468	1.01e-08	1.67e-08	Down	-0.739286	-0.364468	0.133902	0.162628	-
ATP8B3	134.8	148.176	178.424	63.2029	64.8881	44.2706	149.85	164.212	181.944	-1.41887	2.84604	3.47e-20	7.03e-20	Down	0.103974	2.84604	0.433651	0.461387	-	1.523	2.84604	2.19e-24	9.54e-24	Up
KRT18	58.6614	29.8655	38.7268	15.9967	15.2093	16.1325	14.2634	15.2193	12.2425	-1.41882	0.51365	7.14e-07	9.86e-07	Down	-1.59945	0.51365	6.01e-08	9.56e-08	Down	-0.180758	0.51365	0.649781	0.690785	-
KLRG1	180.704	164.721	154.264	71.1245	62.3835	53.0538	94.7704	99.5965	93.4987	-1.41859	2.61306	1.11e-28	2.69e-28	Down	-0.794102	2.61306	9.67e-12	1.79e-11	-	0.624567	2.61306	8.3e-06	1.57e-05	-
ANKS6	46.8381	38.2192	39.7456	13.0997	19.1206	14.1941	9.47864	13.364	8.45295	-1.41842	0.421376	2.07e-08	3.03e-08	Down	-1.98094	0.421376	5.11e-13	9.88e-13	Down	-0.562945	0.421376	0.10842	0.133519	-
MINK1	5284.31	5786.37	5743.69	2001.76	2131.63	2161.36	4247.61	4274.88	4311.4	-1.41757	7.8229	6.93e-269	1.71e-267	Down	-0.389839	7.8229	1.02e-23	2.65e-23	-	1.02773	7.8229	2.73e-140	8.21e-139	Up
CLDN11	25.156	22.3479	36.1796	9.36561	9.52135	12.2063	6.17507	11.0123	9.93838	-1.41713	-0.0338922	9.28e-06	1.23e-05	Down	-1.6114	-0.0338922	1.22e-06	1.84e-06	Down	-0.194472	-0.0338922	0.717798	0.754721	-
SSR4	4442.31	4463.71	4620.63	1643.8	1784.15	1638.95	1432.91	1543.26	1386.99	-1.41662	7.16363	1e-258	2.3e-257	Down	-1.63231	7.16363	0	0	Down	-0.215694	7.16363	1.69e-06	3.38e-06	-
THEM6	881.967	917.229	845.866	302.306	331.202	357.273	468.889	447.961	448.977	-1.41653	4.958	6.84e-130	5.89e-129	Down	-0.953406	4.958	6.22e-65	3.54e-64	-	0.463133	4.958	2.25e-12	6.18e-12	-
ENO3	382.346	357.682	410.875	150.732	139.81	140.325	207.695	180.236	171.722	-1.41644	3.73326	1e-53	3.65e-53	Down	-1.03964	3.73326	1.83e-32	5.84e-32	Down	0.376818	3.73326	0.000251047	0.000420745	-
SLC9A3R2	91.2549	97.8181	97.1194	36.7209	43.9777	26.3352	44.6293	44.5696	50.2074	-1.41616	1.75831	1.22e-17	2.32e-17	Down	-1.03575	1.75831	2.27e-11	4.14e-11	Down	0.380496	1.75831	0.048815	0.0635037	-
ZNF571	40.3341	38.1841	43.4663	11.2131	23.0001	11.2861	37.0943	31.1531	20.8652	-1.41585	0.76722	1.95e-07	2.75e-07	Down	-0.451316	0.76722	0.0627908	0.072862	-	0.964972	0.76722	0.000662289	0.00106736	-
CNN3	51.4065	39.6343	34.9177	17.0195	12.3295	17.5586	16.156	13.6318	11.8743	-1.4158	0.50373	6.77e-08	9.71e-08	Down	-1.58574	0.50373	2.08e-09	3.52e-09	Down	-0.170055	0.50373	0.626489	0.668603	-
KCNJ14	74.0824	68.4544	66.077	29.2996	28.259	20.3986	26.6885	6.28221	33.6077	-1.41562	1.17694	5.08e-07	7.06e-07	Down	-1.64405	1.17694	1.2e-08	1.97e-08	Down	-0.228518	1.17694	0.504784	0.549853	-
CHD7	1107.35	1149.39	1128.96	421.483	441.931	405.699	653.546	613.095	606.673	-1.41562	5.34519	4.65e-188	6.64e-187	Down	-0.853996	5.34519	7.55e-78	5.15e-77	-	0.561637	5.34519	7.82e-25	3.46e-24	-
IBA57	730.831	645.068	659.556	260.239	251.995	250.503	326.434	345.103	292.67	-1.41523	4.54395	3.56e-81	1.85e-80	Down	-1.07734	4.54395	3.16e-53	1.49e-52	Down	0.337906	4.54395	3.59e-05	6.47e-05	-
ESR2	76.2809	79.8458	65.2943	25.6925	26.1913	30.8947	37.2311	37.4644	38.074	-1.415	1.41922	3.22e-14	5.61e-14	Down	-0.970641	1.41922	2.43e-08	3.93e-08	-	0.444489	1.41922	0.0362149	0.047947	-
FITM2	533.499	545.756	506.936	202.34	196.531	195.741	335.115	350.348	304.323	-1.41487	4.30488	1.06e-84	5.77e-84	Down	-0.68022	4.30488	1.1e-25	3e-25	-	0.73468	4.30488	3.08e-21	1.2e-20	-
C17orf77	40.3909	36.3561	40.5576	17.8199	9.68828	16.2617	19.8792	28.5009	21.1874	-1.41298	0.617533	5.63e-08	8.1e-08	Down	-0.74974	0.617533	0.00153691	0.00198823	-	0.663583	0.617533	0.0218528	0.0297696	-
RASA4B	1233.03	1190.11	1228.87	419.658	489.903	462.663	690.758	916.808	666.182	-1.41195	5.5091	1.16e-53	4.21e-53	Down	-0.683627	5.5091	1.54e-14	3.13e-14	-	0.728335	5.5091	5.29e-15	1.64e-14	-
LOC112268260	110.476	103.14	91.36	39.6415	36.4243	38.3375	35.0915	45.5158	51.637	-1.41067	1.80336	1.08e-17	2.05e-17	Down	-1.20232	1.80336	3.45e-14	6.94e-14	Down	0.208399	1.80336	0.292494	0.335057	-
SLC30A3	49.6182	48.4345	54.9016	18.7946	15.141	23.3701	21.6671	15.0587	19.4547	-1.40995	0.797821	2.66e-10	4.13e-10	Down	-1.43844	0.797821	1.48e-10	2.61e-10	Down	-0.0285043	0.797821	1	1	-
CDC42BPG	175.156	157.964	173.773	57.7154	66.8635	66.0689	131.446	128.873	133.633	-1.40849	2.78481	1.16e-31	2.96e-31	Down	-0.362667	2.78481	0.000360998	0.000482925	-	1.04593	2.78481	2.05e-17	7e-17	Up
IYD	65.0651	57.4243	80.1536	19.1761	33.6748	23.2912	27.1996	32.7341	26.6468	-1.40824	1.23191	8.73e-11	1.38e-10	Down	-1.22304	1.23191	7.32e-09	1.21e-08	Down	0.185257	1.23191	0.490706	0.536729	-
GRAPL	540.8	521.66	532.76	185.934	215.421	199.537	453.441	433.904	397.204	-1.40796	4.4467	3.53e-83	1.89e-82	Down	-0.312269	4.4467	6.17e-07	9.39e-07	-	1.09572	4.4467	1.12e-49	9.1e-49	Up
TMEM116	383.512	373.051	337.545	139.069	139.28	133.743	193.759	222.462	215.362	-1.4075	3.73573	2.71e-56	1.02e-55	Down	-0.791968	3.73573	3.69e-22	9.27e-22	-	0.615566	3.73573	2.2e-10	5.48e-10	-
LIN37	494.165	492.564	573.023	176.38	206.741	205.12	256.714	262.203	242.732	-1.40651	4.1747	1.41e-60	5.62e-60	Down	-1.03388	4.1747	2.36e-36	8.21e-36	Down	0.372646	4.1747	6.87e-05	0.000120778	-
SPDYE1	182.927	165.803	187.629	67.8841	68.7964	65.6487	94.2727	83.1624	94.7727	-1.40426	2.66214	6.52e-32	1.68e-31	Down	-0.976974	2.66214	2.75e-18	6.23e-18	-	0.42734	2.66214	0.00163514	0.00253395	-
PRSS53	211.209	263.293	276.372	84.0116	103.539	96.0697	161.748	156.214	164.671	-1.40402	3.24889	4.93e-31	1.25e-30	Down	-0.637683	3.24889	1.16e-08	1.9e-08	-	0.7664	3.24889	1.54e-09	3.69e-09	-
ZNF333	439.738	478.801	457.413	174.534	168.968	176.661	268.319	266.405	285.328	-1.40324	4.0813	7.46e-81	3.86e-80	Down	-0.746878	4.0813	3.58e-29	1.06e-28	-	0.656389	4.0813	3.82e-16	1.24e-15	-
TMEM255B	24.8923	33.102	35.1427	17.121	8.49822	9.38832	29.4636	19.9172	16.8798	-1.40222	0.397833	3.72e-06	5.01e-06	Down	-0.49012	0.397833	0.0773319	0.0890556	-	0.912642	0.397833	0.00462201	0.00684502	-
ZFP14	472.413	462.478	526.469	191.355	186.732	174.633	382.138	358.329	357.187	-1.4021	4.28359	7.27e-71	3.32e-70	Down	-0.412886	4.28359	2.38e-09	4.02e-09	-	0.98925	4.28359	1.81e-34	1.05e-33	-
GABRR2	70.7883	61.8093	41.3242	17.5332	26.0714	21.9899	45.586	35.0969	28.9109	-1.40189	1.18068	3.18e-08	4.61e-08	Down	-0.664732	1.18068	0.00424746	0.0053508	-	0.737408	1.18068	0.00531231	0.00780267	-
KCNAB1	169.919	172.979	176.207	65.9195	58.8798	71.4315	100.095	93.2556	110.315	-1.40167	2.67822	9.06e-32	2.32e-31	Down	-0.772765	2.67822	9.98e-13	1.91e-12	-	0.628981	2.67822	1.91e-06	3.8e-06	-
DUS3L	806.553	775.071	800.536	290.489	303.646	307.521	264.643	234.226	240.966	-1.40102	4.63225	1.82e-135	1.66e-134	Down	-1.68624	4.63225	9.93e-179	2.15e-177	Down	-0.285225	4.63225	7.88e-05	0.000137895	-
GPC1	221.514	233.705	230.136	74.9499	101.221	83.406	83.4076	98.85	99.4159	-1.39994	2.93172	2.97e-37	8.35e-37	Down	-1.28178	2.93172	1.12e-32	3.58e-32	Down	0.11817	2.93172	0.385862	0.431874	-
RRAS	432.665	489.303	423.871	176.102	177.163	157.185	170.906	203.709	165.103	-1.39811	3.89039	9.28e-52	3.29e-51	Down	-1.31783	3.89039	5.19e-47	2.21e-46	Down	0.0802936	3.89039	0.466377	0.51279	-
TAPBP	16810.7	16966.7	17485.1	6137.03	6797.92	6525.16	10231	10099.2	9975.29	-1.3974	9.3169	0	0	Down	-0.758331	9.3169	5.78e-105	5.74e-104	-	0.63907	9.3169	4.14e-72	5.25e-71	-
SHLD1	469.661	513.232	532.816	212.231	171.166	192.912	232.695	256.054	220.754	-1.39459	4.1195	1.12e-60	4.47e-60	Down	-1.09499	4.1195	1.22e-40	4.61e-40	Down	0.299611	4.1195	0.00136995	0.00213879	-
C22orf23	118.775	123.92	121.171	45.1306	43.7182	49.4121	75.1425	69.2081	74.7342	-1.39361	2.19035	1.09e-23	2.38e-23	Down	-0.731013	2.19035	4.73e-09	7.89e-09	-	0.662702	2.19035	1.52e-05	2.83e-05	-
ING5	985.042	985.233	968.129	373.629	364.46	380.021	484.386	465.638	463.147	-1.39355	5.08604	8.86e-192	1.3e-190	Down	-1.05584	5.08604	7.14e-120	8.37e-119	Down	0.337717	5.08604	2.37e-09	5.6e-09	-
SLC11A1	48.2396	42.2567	47.3024	17.9838	21.023	13.1747	22.7117	28.9102	27.6754	-1.39344	0.824876	2.22e-09	3.34e-09	Down	-0.793123	0.824876	0.000190695	0.000258714	-	0.600577	0.824876	0.0207366	0.0283366	-
ASXL3	27.0956	19.3648	23.2782	12.3479	9.90231	4.05513	9.89294	22.3285	12.1803	-1.39218	-0.0298197	9.82e-05	0.000125723	Down	-0.645828	-0.0298197	0.054026	0.0631234	-	0.746966	-0.0298197	0.0575215	0.0740074	-
TSNARE1	443.805	422.642	451.452	158.223	185.705	157.978	327.615	332.663	290.266	-1.39205	4.11507	2.36e-65	1.01e-64	Down	-0.471144	4.11507	5.49e-11	9.89e-11	-	0.92094	4.11507	1.2e-27	5.78e-27	-
KLF2	6436.77	6915.48	6924.37	2358.55	2738.41	2630.26	2844.26	2865.49	2783.11	-1.39181	7.8399	3.54e-195	5.29e-194	Down	-1.25548	7.8399	8.83e-161	1.59e-159	Down	0.136326	7.8399	0.00445611	0.00660895	-
LOC112268342	347.702	343.625	365.091	97.1208	169.731	135.803	262.463	293.353	274.717	-1.39112	3.844	5.77e-31	1.46e-30	Down	-0.346879	3.844	0.00179098	0.00230742	-	1.04429	3.844	8.02e-18	2.78e-17	Up
CCDC92	1650.57	1679.58	1637.74	560.848	677.81	657.618	1087.33	1057.78	1049.85	-1.38951	5.97498	4.71e-176	6.1e-175	Down	-0.636807	5.97498	1.06e-42	4.19e-42	-	0.752714	5.97498	8.32e-48	6.57e-47	-
ARHGAP33	2262.68	2684.13	2538.04	903.354	1036.64	917.814	1584.14	1664.67	1635.79	-1.38899	6.57663	1.07e-118	8.3e-118	Down	-0.615713	6.57663	2.86e-26	7.95e-26	-	0.773287	6.57663	8.31e-37	5.12e-36	-
KREMEN1	375.798	365.397	390.173	122.579	142.849	166.433	134.384	146.402	140.901	-1.38885	3.61785	4.66e-54	1.7e-53	Down	-1.42289	3.61785	4.6e-56	2.27e-55	Down	-0.0340433	3.61785	0.761147	0.795053	-
ABHD11	698.969	637.14	639.144	260.771	247.695	245.284	259.731	236.391	232.729	-1.38884	4.41671	4.05e-92	2.4e-91	Down	-1.4374	4.41671	3.54e-97	3.19e-96	Down	-0.0485664	4.41671	0.56562	0.609866	-
CAPN3	141.917	132.589	113.061	39.2346	53.3892	55.1709	89.1266	94.8357	112.874	-1.38851	2.39996	5.28e-19	1.04e-18	Down	-0.383906	2.39996	0.00564389	0.00706488	-	1.00474	2.39996	3.38e-10	8.35e-10	Up
AKAP6	32.7337	37.2651	22.8368	10.6521	13.4375	11.1274	18.1555	5.04648	11.5102	-1.38846	0.145798	1.7e-05	2.24e-05	Down	-1.41036	0.145798	1.04e-05	1.51e-05	Down	-0.0219272	0.145798	1	1	-
UAP1L1	1914.64	2079.83	1953.81	734.344	767.615	772.067	1168.52	1179.91	1146.21	-1.38741	6.19462	1.83e-223	3.34e-222	Down	-0.76756	6.19462	1.81e-76	1.21e-75	-	0.619856	6.19462	4.29e-40	2.84e-39	-
GALNT18	178.834	198.947	182.31	69.6728	72.6356	72.2666	71.9548	103.416	108.41	-1.3827	2.72825	3.18e-25	7.2e-25	Down	-0.980077	2.72825	1.08e-14	2.21e-14	-	0.402669	2.72825	0.00625694	0.00911925	-
ZNF865	1662.29	1862.83	1847.39	640.461	755.54	664.224	924.081	921.616	807.094	-1.38268	5.97411	9.84e-102	6.43e-101	Down	-1.01801	5.97411	6.23e-58	3.17e-57	Down	0.364681	5.97411	7.43e-08	1.61e-07	-
CHRD	99.3826	102.001	101.032	39.8117	33.8029	42.1711	45.6736	47.7566	40.9863	-1.38191	1.80752	2.29e-19	4.55e-19	Down	-1.16756	1.80752	2.5e-15	5.2e-15	Down	0.214394	1.80752	0.24617	0.286156	-
HMX3	48.07	45.6328	39.4169	16.8724	12.0376	21.9487	26.174	13.4314	34.444	-1.38093	0.766324	7.37e-07	1.02e-06	Down	-0.842897	0.766324	0.00100815	0.00131812	-	0.538278	0.766324	0.0842074	0.105719	-
YIPF4	2481.55	2370.51	2480.6	957.083	899.002	959.319	1408.86	1355.37	1448.77	-1.38068	6.48928	1.23e-254	2.75e-253	Down	-0.799276	6.48928	4.24e-94	3.66e-93	-	0.581408	6.48928	9.62e-41	6.5e-40	-
POMK	31.8245	41.2348	48.701	12.1013	23.0966	11.4613	31.985	22.3354	26.6589	-1.37838	0.727651	7.24e-07	1e-06	Down	-0.587107	0.727651	0.0177209	0.0214418	-	0.791642	0.727651	0.0068666	0.00995406	-
VWCE	56.4039	59.6866	51.965	19.7029	21.8951	22.7987	17.9807	17.955	27.5961	-1.37838	0.941553	8.83e-11	1.39e-10	Down	-1.39755	0.941553	7.02e-11	1.26e-10	Down	-0.019187	0.941553	1	1	-
RENBP	733.986	733.952	695.82	280.457	286.64	265.373	708.938	710.908	743.555	-1.37749	5.02066	2.31e-119	1.79e-118	Down	-3.73e-05	5.02066	1	1	-	1.37748	5.02066	5.29e-127	1.4e-125	Up
MSC	59.0833	66.2799	67.0581	25.423	20.8452	27.5846	16.1647	15.1698	16.0762	-1.37721	1.01133	2.82e-12	4.65e-12	Down	-2.01244	1.01133	3.06e-20	7.29e-20	Down	-0.635539	1.01133	0.0190284	0.0261103	-
FLT1	64.1474	65.8993	68.4529	23.9847	33.0585	19.1601	21.5821	26.1746	27.9526	-1.37714	1.17224	2.54e-12	4.19e-12	Down	-1.38582	1.17224	2.54e-12	4.8e-12	Down	-0.00868478	1.17224	1	1	-
C3orf33	267.037	271.799	254.128	101.899	102.14	101.151	105.116	115.703	122.925	-1.3763	3.16422	2.19e-47	7.27e-47	Down	-1.20481	3.16422	1.32e-38	4.81e-38	Down	0.171505	3.16422	0.13286	0.161451	-
DUSP28	493.318	499.979	474.064	167.813	200.639	196.709	280.957	367.834	338.175	-1.37598	4.23717	1.88e-49	6.47e-49	Down	-0.571964	4.23717	2.69e-11	4.89e-11	-	0.804047	4.23717	5.61e-17	1.88e-16	-
ACOT12	33.5097	28.8182	26.1048	12.0527	12.7664	8.97081	12.715	12.4458	8.41403	-1.37595	0.0892601	2.54e-06	3.43e-06	Down	-1.38543	0.0892601	2.54e-06	3.76e-06	Down	-0.00949686	0.0892601	1	1	-
B3GALT2	40.6317	40.4537	54.6176	14.981	20.0475	17.0647	16.1973	7.431	20.0072	-1.37503	0.606323	1.24e-07	1.77e-07	Down	-1.62885	0.606323	9.1e-10	1.56e-09	Down	-0.253976	0.606323	0.463768	0.510473	-
CCDC57	1574.83	1542.72	1626.37	577.059	655.302	597.848	1130.85	1155.73	1102.59	-1.37399	5.96335	2.31e-197	3.51e-196	Down	-0.485085	5.96335	3.51e-30	1.06e-29	-	0.888918	5.96335	8.25e-77	1.13e-75	-
ZSCAN22	577.082	552.609	493.971	193.131	219.543	213.513	303.733	276.153	287.695	-1.37391	4.27648	2.44e-65	1.04e-64	Down	-0.903642	4.27648	1.67e-32	5.34e-32	-	0.470286	4.27648	7.22e-08	1.57e-07	-
AMZ1	24.165	29.1114	28.882	11.9894	11.4391	8.06646	9.31545	8.10621	12.3842	-1.37272	-0.016143	6.48e-06	8.66e-06	Down	-1.45121	-0.016143	1.97e-06	2.93e-06	Down	-0.0785695	-0.016143	0.902812	0.922697	-
ZNF578	362.569	404.119	380.142	133.404	167.627	141.998	263.927	231.6	241.251	-1.37201	3.86136	1.19e-52	4.28e-52	Down	-0.638464	3.86136	6.23e-15	1.28e-14	-	0.733582	3.86136	1.01e-14	3.09e-14	-
RPL13A	82163.1	80034.4	81050.3	31373.4	32102.1	30504.4	36239.6	36565.8	34785.6	-1.37199	11.4582	0	0	Down	-1.17686	11.4582	0	0	Down	0.195129	11.4582	2.15e-11	5.65e-11	-
HNMT	122.591	152.666	155.599	63.9251	36.7997	65.5242	66.8693	63.9991	70.9769	-1.37195	2.32823	2.31e-16	4.25e-16	Down	-1.0925	2.32823	1.82e-11	3.33e-11	Down	0.279488	2.32823	0.129167	0.157282	-
DPM3	643.352	674.098	665.128	262.69	262.814	240.647	263.457	273.792	232.033	-1.37146	4.44352	4.86e-100	3.13e-99	Down	-1.36573	4.44352	2.99e-99	2.76e-98	Down	0.00573453	4.44352	0.944234	0.9591	-
NEIL1	445.558	398.174	435.105	157.974	176.742	159.32	211.654	199.798	222.156	-1.37106	3.90188	2.24e-63	9.29e-63	Down	-1.01218	3.90188	5.92e-39	2.17e-38	Down	0.358896	3.90188	8.44e-05	0.000147416	-
LLGL2	991.267	977.481	968.006	396.233	373.182	366.576	786.6	870.701	789.419	-1.36976	5.35343	1.37e-139	1.3e-138	Down	-0.263236	5.35343	7.38e-08	1.17e-07	-	1.10654	5.35343	9.04e-89	1.48e-87	Up
TLE5	30996.1	33026.3	33143.5	11855.3	13157.6	12606.4	18896.9	20259.2	18987.7	-1.36898	10.2521	1.64e-226	3.05e-225	Down	-0.740829	10.2521	1.11e-69	6.86e-69	-	0.628151	10.2521	5.61e-50	4.61e-49	-
RPL39	13097	12557	12760.6	5281.2	5039.84	4551.58	4578.69	4795.79	4359.44	-1.36897	8.72066	1.99e-180	2.68e-179	Down	-1.48389	8.72066	4.61e-210	1.33e-208	Down	-0.114914	8.72066	0.0172437	0.0238195	-
CYTH3	116.68	89.3172	100.539	41.2774	43.2939	33.9169	71.3994	57.3692	71.7566	-1.36742	1.99248	5e-16	9.12e-16	Down	-0.61033	1.99248	6.1e-05	8.49e-05	-	0.757227	1.99248	2.07e-05	3.82e-05	-
ROPN1L	254.119	262.982	234.931	101.094	90.535	99.6034	60.891	46.8863	50.4723	-1.36726	2.88812	7.86e-40	2.3e-39	Down	-2.24584	2.88812	2.58e-80	1.82e-79	Down	-0.878698	2.88812	6.97e-10	1.69e-09	-
FBXW5	5158.07	4986.44	5076.42	1915.05	2023.85	1960.89	2873.34	2817.01	2678.55	-1.36722	7.53287	0	0	Down	-0.86286	7.53287	9.95e-140	1.45e-138	-	0.504367	7.53287	1.53e-42	1.08e-41	-
PRR22	138.006	141.201	127.044	40.1152	64.0412	53.1411	31.178	46.7069	39.7201	-1.36714	2.08993	2.7e-19	5.35e-19	Down	-1.78492	2.08993	1.68e-28	4.9e-28	Down	-0.417867	2.08993	0.0283791	0.0381068	-
GALR1	95.6281	123.636	99.7057	44.5318	47.1632	31.8944	57.5415	45.3305	46.9457	-1.36562	1.90729	3.85e-15	6.86e-15	Down	-1.08877	1.90729	9.95e-11	1.78e-10	Down	0.276907	1.90729	0.16049	0.19255	-
NAA80	1070.92	1044.51	1039.79	398.482	430.321	396.784	527.016	555.295	536.58	-1.36382	5.22167	2.46e-180	3.29e-179	Down	-0.962304	5.22167	6.2e-99	5.7e-98	-	0.401529	5.22167	3.81e-13	1.08e-12	-
IFITM5	18.7752	28.1027	24.2168	8.44244	9.52175	9.49134	35.1227	35.0754	40.7543	-1.36205	0.525317	3.04e-05	3.97e-05	Down	0.637391	0.525317	0.00710183	0.00882723	-	2.00055	0.525317	1.07e-12	2.98e-12	Up
SPDYA	31.2652	27.6066	30.3337	9.61385	11.8338	13.0137	9.69939	12.3243	1.75795	-1.36128	0.010554	5.53e-06	7.39e-06	Down	-1.89237	0.010554	3.44e-09	5.77e-09	Down	-0.531634	0.010554	0.215998	0.253197	-
KAT8	951.751	1098.33	935.704	357.803	411.586	392.866	496.471	485.189	463.873	-1.36109	5.11934	2.66e-85	1.45e-84	Down	-1.04644	5.11934	3.68e-53	1.74e-52	Down	0.314658	5.11934	3.16e-05	5.74e-05	-
NUTM2G	70.5772	55.6554	59.8912	27.7496	21.8129	22.5851	29.2183	31.5438	33.8214	-1.3606	1.18938	2.34e-11	3.75e-11	Down	-0.972043	1.18938	4.56e-07	7e-07	-	0.38869	1.18938	0.0950089	0.118114	-
LRRN2	35.1964	49.1504	63.072	25.3478	15.4627	16.4081	29.7129	25.0976	22.7278	-1.36014	0.888049	3.27e-07	4.59e-07	Down	-0.924571	0.888049	0.00028798	0.000387282	-	0.435752	0.888049	0.131181	0.159502	-
ZNF583	175.864	163.392	167.367	59.0765	58.5032	79.565	123.039	96.2532	125.441	-1.35976	2.72383	7.72e-24	1.69e-23	Down	-0.554617	2.72383	4.97e-06	7.28e-06	-	0.805232	2.72383	1.15e-08	2.61e-08	-
SAMD5	96.9448	109.412	85.7613	35.3087	41.6179	36.6902	30.3577	44.5906	40.5848	-1.3596	1.72328	2.36e-15	4.22e-15	Down	-1.33543	1.72328	6.25e-15	1.29e-14	Down	0.0241752	1.72328	0.952529	0.96634	-
LOC105376526	24.53	23.3985	20.1629	6.2769	12.8045	7.21501	21.0377	21.904	26.592	-1.35942	0.186208	4.98e-05	6.45e-05	Down	0.0315649	0.186208	0.934163	0.94247	-	1.39194	0.186208	1.66e-05	3.07e-05	Up
NEDD4L	350.282	352.549	318.976	128.31	150.013	119.763	132.545	125.9	106.164	-1.35913	3.46456	1.16e-44	3.68e-44	Down	-1.48572	3.46456	3.37e-51	1.54e-50	Down	-0.126603	3.46456	0.284468	0.326911	-
ABCG8	67.634	71.9208	71.8237	32.0114	22.5921	27.5594	27.8063	35.8822	27.316	-1.35885	1.30383	5.42e-13	9.1e-13	Down	-1.21254	1.30383	5.66e-11	1.02e-10	Down	0.146352	1.30383	0.565698	0.609877	-
ZNF570	416.316	415.296	433.113	175.907	160.472	156.59	276.096	246.162	241.237	-1.35845	3.97488	6.43e-68	2.83e-67	Down	-0.727964	3.97488	9.15e-25	2.45e-24	-	0.630514	3.97488	7.87e-14	2.31e-13	-
C1orf100	20.8353	21.5874	19.834	7.43005	8.6334	7.96353	17.3847	9.86464	12.4165	-1.35843	-0.166438	0.000100615	0.000128788	Down	-0.64474	-0.166438	0.0405274	0.0477994	-	0.714341	-0.166438	0.0560362	0.0722158	-
RBFOX3	22.0595	25.0061	26.3511	9.40207	12.4427	6.56684	11.3569	13.2873	15.1761	-1.35822	-0.0217233	1.94e-05	2.55e-05	Down	-0.876207	-0.0217233	0.00295506	0.00376065	-	0.482408	-0.0217233	0.205876	0.242062	-
PCSK5	171.544	188.39	172.661	68.7818	74.1731	64.6426	110.228	95.2187	100.723	-1.35803	2.71606	2.1e-30	5.23e-30	Down	-0.79835	2.71606	1.98e-13	3.88e-13	-	0.55974	2.71606	1.89e-05	3.49e-05	-
CTRL	177.048	185.904	178.718	71.0803	64.5385	75.5936	86.9484	79.3071	77.5243	-1.3572	2.63966	2.33e-32	6.05e-32	Down	-1.15081	2.63966	3.49e-25	9.44e-25	Down	0.206407	2.63966	0.138349	0.167567	-
RPL34	15801	16005.9	16428.5	6613.45	6226.68	5987.83	5720.22	5936.08	5772.05	-1.35719	9.05647	1.96042056309295e-314	6.43339006129023e-313	Down	-1.46865	9.05647	0	0	Down	-0.111454	9.05647	0.00227005	0.00346707	-
NAGK	1648.08	1720.2	1674.52	646.72	676.55	645.579	656.63	694.626	655.47	-1.35698	5.80807	8.55e-236	1.69e-234	Down	-1.32946	5.80807	2.09e-227	7e-226	Down	0.0275222	5.80807	0.586975	0.630502	-
ARL10	489.098	491.892	463.929	194.268	167.53	202.117	247.503	257.498	257.675	-1.35658	4.10727	4.83e-77	2.39e-76	Down	-0.921344	4.10727	2.67e-41	1.02e-40	-	0.435252	4.10727	9.58e-08	2.06e-07	-
PGLS	2475.52	2643.45	2581.49	899.664	1087.06	1021.07	1394.18	1303.93	1333	-1.35628	6.52594	4.83e-151	5.04e-150	Down	-0.933761	6.52594	1.13e-75	7.52e-75	-	0.422525	6.52594	7.08e-15	2.18e-14	-
RUNDC3A	48.7824	37.581	44.185	18.0085	19.3954	13.3126	40.9534	36.4707	33.1412	-1.35567	0.947028	1.33e-08	1.95e-08	Down	-0.237403	0.947028	0.242096	0.265879	-	1.1187	0.947028	4.46e-06	8.61e-06	Up
ZNF575	197.346	194.03	221.739	78.0382	90.6599	70.9335	163.307	184.46	168.201	-1.35416	3.1107	6.63e-32	1.7e-31	Down	-0.24881	3.1107	0.0126054	0.0153973	-	1.10544	3.1107	1.72e-21	6.75e-21	Up
ABTB1	964.146	912.935	887.639	343.978	379.127	358.562	1365.63	1363.88	1225.04	-1.35341	5.62606	1.39e-105	9.52e-105	Down	0.51652	5.62606	3.08e-22	7.76e-22	-	1.86996	5.62606	2.42e-232	1.69e-230	Up
SPATA2L	382.064	389.099	364.029	141.906	147.495	154.791	172.891	192.091	169.023	-1.35292	3.71446	1.19e-62	4.9e-62	Down	-1.08744	3.71446	1.64e-44	6.67e-44	Down	0.265492	3.71446	0.00506971	0.00746708	-
FN3K	40.6977	46.1908	41.8373	14.2926	17.4288	18.4741	30.248	33.5873	48.2357	-1.35216	0.945109	7.16e-08	1.03e-07	Down	-0.199341	0.945109	0.377062	0.404596	-	1.15327	0.945109	4.49e-06	8.66e-06	Up
TSGA10	40.5845	42.5163	50.3871	20.7992	16.1458	15.1189	35.9825	38.8495	50.3439	-1.35166	1.03722	3.78e-08	5.47e-08	Down	-0.0926675	1.03722	0.687502	0.709609	-	1.25944	1.03722	1.37e-07	2.94e-07	Up
AXIN1	1536.98	1597.4	1565.17	569.278	624.477	648.57	1040.37	1123.03	1071.13	-1.35109	5.93544	1.61e-183	2.22e-182	Down	-0.539056	5.93544	6.57e-35	2.23e-34	-	0.812041	5.93544	2.27e-61	2.32e-60	-
SLC4A5	130.461	122.288	124.715	48.3313	49.4507	49.9238	75.513	68.7688	48.1939	-1.35086	2.17835	1.1e-19	2.21e-19	Down	-0.970217	2.17835	5.87e-12	1.09e-11	-	0.380705	2.17835	0.0240268	0.0325454	-
NBPF3	160.881	168.38	152.631	61.5855	55.7628	71.4581	90.183	97.8394	102.944	-1.34998	2.59777	1.5e-27	3.55e-27	Down	-0.727025	2.59777	1.24e-10	2.21e-10	-	0.623032	2.59777	4.1e-06	7.94e-06	-
LOC100652777	117.907	110.801	112.528	49.8401	43.7063	40.0625	61.54	46.1213	77.7636	-1.34971	2.06323	5.07e-16	9.25e-16	Down	-0.878325	2.06323	2.13e-08	3.44e-08	-	0.471466	2.06323	0.00942237	0.0134496	-
PARD6B	175.398	152.443	182.393	59.7753	58.8125	81.4095	86.6147	67.6399	88.6394	-1.34944	2.57753	2.02e-21	4.19e-21	Down	-1.06944	2.57753	6.97e-15	1.43e-14	Down	0.280032	2.57753	0.0817167	0.102905	-
GIMAP1	1757.18	1759.69	1625.18	684.786	650.866	682.503	1681.05	1649.15	1662.55	-1.34897	6.25724	3.07e-200	4.74e-199	Down	-0.0423844	6.25724	0.291418	0.316811	-	1.30659	6.25724	3.38e-193	1.72e-191	Up
PEMT	374.285	374.67	318.646	125.699	162.29	131.674	94.1545	89.1695	92.6712	-1.3464	3.44064	1.01e-37	2.85e-37	Down	-1.95006	3.44064	2.66e-67	1.58e-66	Down	-0.603711	3.44064	2.03e-06	4.02e-06	-
ZNF875	1606.17	1461.7	1474.44	656.08	524.637	605.711	1095.76	1043.12	1125.85	-1.34603	5.90876	1.6e-105	1.09e-104	Down	-0.476331	5.90876	5.64e-16	1.2e-15	-	0.869706	5.90876	2.88e-43	2.07e-42	-
INAVA	60.1736	72.5319	37.4892	28.0401	26.324	12.4918	30.5123	46.615	33.4902	-1.34389	1.17806	3.18e-06	4.28e-06	Down	-0.620389	1.17806	0.0232335	0.0278823	-	0.723742	1.17806	0.0173751	0.0239885	-
NOL9	1832.58	1924.08	1998.91	743.243	766.013	758.684	894.306	886.787	877.431	-1.34375	6.05665	1.03e-213	1.74e-212	Down	-1.11452	6.05665	6.64e-153	1.1e-151	Down	0.229233	6.05665	2.35e-06	4.65e-06	-
TCEANC	132.852	139.299	130.164	50.2797	48.7228	59.4386	115.438	116.512	114.037	-1.34237	2.5264	7.5e-25	1.69e-24	Down	-0.217485	2.5264	0.0511224	0.0598896	-	1.12502	2.5264	8.84e-18	3.06e-17	Up
MYH11	114.048	120.698	125.019	42.4052	46.6042	52.7313	109.498	90.657	92.9009	-1.3419	2.33785	1.27e-20	2.6e-20	Down	-0.295941	2.33785	0.0165189	0.0200149	-	1.0461	2.33785	9.81e-13	2.73e-12	Up
SCNN1D	158.39	149.103	144.563	61.2071	64.8409	51.9954	114.986	131.37	102.716	-1.34189	2.63119	1.79e-23	3.9e-23	Down	-0.372253	2.63119	0.00152104	0.00196807	-	0.969749	2.63119	1.9e-12	5.23e-12	-
GRK6	7936.79	8180	8087.6	3133.69	3249.53	3169.47	3400.87	3350.61	3188.18	-1.34133	8.10123	0	0	Down	-1.28404	8.10123	0	0	Down	0.0572864	8.10123	0.0891265	0.111492	-
ZNF296	281.042	291.374	292.905	106.407	115.737	119.245	170.145	180.336	165.921	-1.34124	3.42882	6.04e-51	2.12e-50	Down	-0.744612	3.42882	3.97e-20	9.44e-20	-	0.596673	3.42882	1.1e-09	2.65e-09	-
CBX7	418.349	485.017	435.478	195.275	178.002	155.11	678.206	629.041	648.542	-1.34104	4.60092	2.73e-57	1.05e-56	Down	0.546149	4.60092	6.55e-16	1.39e-15	-	1.88724	4.60092	7.5e-131	2.07e-129	Up
CCDC80	86.0865	95.7937	76.1369	35.2146	29.8714	36.5218	34.8742	26.6293	41.782	-1.341	1.55871	1.18e-13	2.03e-13	Down	-1.3176	1.55871	2.55e-13	4.97e-13	Down	0.0234029	1.55871	0.949533	0.963965	-
PLEKHG6	35.1629	43.7193	30.3708	16.4017	12.2921	14.2046	21.3624	12.8345	15.7228	-1.34067	0.435822	1.05e-06	1.44e-06	Down	-1.12447	0.435822	2.67e-05	3.77e-05	Down	0.21633	0.435822	0.504927	0.549956	-
HLA-C	43351.7	42874.1	42723.9	16373.3	17631.8	16926.3	21357.8	21601.3	21042.4	-1.34018	10.5904	0	0	Down	-1.01062	10.5904	1.62e-258	7.18e-257	Down	0.329557	10.5904	8.44e-29	4.22e-28	-
SPRYD4	733.389	629.138	667.895	282.372	245.107	274.215	344.468	327.315	309.65	-1.33985	4.56496	3.34e-69	1.5e-68	Down	-1.04826	4.56496	4.63e-47	1.97e-46	Down	0.2916	4.56496	0.000461724	0.000754051	-
LENG1	571.734	630.929	642.881	236.983	252.326	240.246	297.54	294.528	279.568	-1.33909	4.41928	1.82e-81	9.49e-81	Down	-1.08248	4.41928	1.2e-57	6.1e-57	Down	0.256619	4.41928	0.00112063	0.00176538	-
NKPD1	67.65	65.6233	71.3843	32.7366	32.7356	15.1996	39.753	43.3222	39.2881	-1.33897	1.39426	2.36e-11	3.79e-11	Down	-0.739908	1.39426	5.74e-05	7.98e-05	-	0.59923	1.39426	0.00615326	0.00897606	-
PRXL2C	688.819	760.063	692.18	296.152	274.014	276.253	413.905	337.242	378.644	-1.33857	4.6785	2.91e-72	1.36e-71	Down	-0.922227	4.6785	3.78e-39	1.39e-38	-	0.416351	4.6785	1.8e-07	3.81e-07	-
ADHFE1	482.191	436.873	451.775	172.92	178.877	189.95	610.181	631.61	604.912	-1.33808	4.57384	2.08e-73	9.79e-73	Down	0.430505	4.57384	3.14e-14	6.32e-14	-	1.76864	4.57384	2.06e-153	7.23e-152	Up
MAD1L1	2185.62	2256.3	2143.25	903.901	911.398	790.002	833.236	904.468	846.916	-1.33766	6.19555	2.81e-169	3.45e-168	Down	-1.34917	6.19555	7.31e-172	1.47e-170	Down	-0.0115087	6.19555	0.837553	0.864957	-
IGFBP6	37.6622	52.1236	59.0277	26.5561	20.967	11.1857	30.4402	30.4009	27.3604	-1.33724	0.955337	1.49e-07	2.11e-07	Down	-0.752971	0.955337	0.00144229	0.00186893	-	0.584501	0.955337	0.0351299	0.0466177	-
GTF2IRD1	89.1681	76.25	89.4081	33.5577	33.6505	33.3764	32.798	21.5045	38.6146	-1.33699	1.51127	1.05e-13	1.81e-13	Down	-1.45108	1.51127	1.55e-15	3.24e-15	Down	-0.114128	1.51127	0.644173	0.685699	-
ABHD14A	681.109	685.597	715.234	287.282	273.466	263.493	303.26	329.052	273.562	-1.33639	4.56249	4.1e-93	2.45e-92	Down	-1.20039	4.56249	3.58e-78	2.46e-77	Down	0.136007	4.56249	0.0709014	0.0900741	-
TYSND1	685.787	677.35	619.667	255.098	275.062	254.858	311.631	334.563	293.707	-1.33618	4.52421	9.32e-83	4.95e-82	Down	-1.0765	4.52421	4.97e-60	2.61e-59	Down	0.259688	4.52421	0.00077173	0.00123636	-
RHBDL1	39.8722	59.456	51.7147	14.9099	20.959	23.8162	40.6768	55.2157	51.1085	-1.33578	1.23209	2.32e-08	3.38e-08	Down	-0.0404709	1.23209	0.879871	0.891944	-	1.29571	1.23209	2.47e-08	5.51e-08	Up
TMEM86B	312.244	304.979	329.862	138.688	122.713	113.572	214.749	246.512	194.204	-1.33563	3.63058	1.23e-39	3.6e-39	Down	-0.530765	3.63058	8.46e-09	1.39e-08	-	0.804911	3.63058	2e-14	6.04e-14	-
RASSF6	32.671	32.2743	26.6041	10.9057	12.016	13.097	12.6153	11.0299	4.77986	-1.33544	0.0871623	3.33e-06	4.49e-06	Down	-1.67414	0.0871623	4.17e-08	6.66e-08	Down	-0.339009	0.0871623	0.409346	0.455652	-
BTG4	30.5422	37.8703	30.2905	16.9016	9.36399	12.6428	11.4935	21.4986	19.5285	-1.33416	0.360061	2.71e-06	3.66e-06	Down	-0.905698	0.360061	0.000676329	0.000892304	-	0.42873	0.360061	0.208871	0.245408	-
KLHL17	511.832	489.908	503.296	212.044	199.872	184.675	388.397	369.491	322.556	-1.33414	4.31496	3.95e-64	1.66e-63	Down	-0.47794	4.31496	1.43e-11	2.62e-11	-	0.85623	4.31496	6.78e-26	3.11e-25	-
H4C3	61.9276	61.8647	51.0087	17.7225	23.8065	27.628	18.011	24.8069	16.9357	-1.33284	0.97449	5.54e-10	8.52e-10	Down	-1.54206	0.97449	3.66e-12	6.88e-12	Down	-0.209317	0.97449	0.462509	0.509299	-
GLI4	701.34	762.716	720.588	252.209	299.995	315.531	436.37	450.326	413.716	-1.33212	4.76185	2.06e-81	1.07e-80	Down	-0.748501	4.76185	5.95e-31	1.84e-30	-	0.583638	4.76185	1.9e-15	5.97e-15	-
PABPC3	38.065	43.7145	49.8123	20.8475	12.2812	18.9538	19.0292	14.8802	25.1869	-1.33095	0.680199	1.01e-07	1.44e-07	Down	-1.15025	0.680199	1.66e-06	2.49e-06	Down	0.180787	0.680199	0.601842	0.644592	-
VAMP2	5496.71	5891.69	5833.36	2215.08	2385.85	2247.12	4362.42	4464.7	4669.92	-1.33053	7.88739	9.18e-243	1.91e-241	Down	-0.351659	7.88739	6.29e-20	1.49e-19	-	0.978876	7.88739	6.24e-131	1.73e-129	-
ZNF816-ZNF321P	237.442	231.677	219.79	89.404	105.09	79.3175	128.933	112.54	144.119	-1.32981	3.07623	7.32e-32	1.88e-31	Down	-0.836318	3.07623	2.86e-15	5.95e-15	-	0.493534	3.07623	6.61e-05	0.00011653	-
ZNF284	57.8921	61.3749	80.1676	24.8953	23.7844	30.4504	58.0939	46.7325	34.3814	-1.32959	1.4337	3.89e-09	5.82e-09	Down	-0.518057	1.4337	0.0125141	0.0152915	-	0.811748	1.4337	0.000440074	0.000720027	-
STON2	72.8951	58.2544	64.3661	24.7855	27.1021	25.6047	28.3001	21.0346	31.4447	-1.32949	1.18758	2.6e-11	4.16e-11	Down	-1.26979	1.18758	1.19e-10	2.12e-10	Down	0.0597174	1.18758	0.882079	0.905074	-
DLK2	117.722	125.009	111.537	43.1306	41.254	56.403	50.705	55.9644	65.491	-1.32905	2.07521	5.28e-19	1.04e-18	Down	-1.0393	2.07521	4.38e-13	8.48e-13	Down	0.289796	2.07521	0.0961431	0.1194	-
BRICD5	160.879	180.106	144.421	53.8813	68.6954	70.5829	63.4054	69.4801	66.31	-1.32812	2.45756	7.48e-23	1.6e-22	Down	-1.28346	2.45756	1.12e-21	2.77e-21	Down	0.0446678	2.45756	0.822972	0.851028	-
SH3GL1	3391.29	3640.77	3544.13	1302.63	1459.59	1452.1	1453.95	1527.01	1494.86	-1.32756	6.91238	3.71e-205	5.93e-204	Down	-1.24063	6.91238	5.07e-181	1.13e-179	Down	0.0869274	6.91238	0.0629473	0.0805183	-
IGSF8	1798.26	1804.11	1881.21	682.21	724.165	778.777	692.91	694.905	702.602	-1.3274	5.92232	4.05e-198	6.17e-197	Down	-1.39122	5.92232	2.95e-215	8.93e-214	Down	-0.0638191	5.92232	0.217877	0.255197	-
TMEM175	1200.33	1281.78	1254.3	495.833	501.625	492.288	688.651	793.944	680.988	-1.32653	5.52676	2.79e-122	2.23e-121	Down	-0.788327	5.52676	8e-48	3.45e-47	-	0.538212	5.52676	5.55e-19	1.99e-18	-
U2AF1L4	752.174	736.018	787.697	296.228	327.889	283.255	488.965	521.188	555.673	-1.32636	4.89132	3.54e-91	2.07e-90	Down	-0.539335	4.89132	1.01e-19	2.38e-19	-	0.787047	4.89132	1.44e-31	7.74e-31	-
KRTCAP3	30.4436	27.7625	36.529	15.5273	13.5738	8.43643	43.0566	35.2057	17.6115	-1.32612	0.62208	5.75e-05	7.43e-05	Down	0.0167352	0.62208	1	1	-	1.34351	0.62208	3.03e-05	5.51e-05	Up
AQP6	27.1714	36.8033	29.2413	14.7275	9.08683	13.1276	7.60414	13.4117	24.8495	-1.32607	0.25707	2.71e-05	3.54e-05	Down	-1.01799	0.25707	0.000916568	0.00120087	Down	0.308286	0.25707	0.446112	0.492597	-
SF3A2	6410.73	7532.19	7637.05	2597.19	3234.79	2775.12	3155.58	3458.43	3421.39	-1.32593	7.98216	1.77e-73	8.38e-73	Down	-1.10447	7.98216	3.73e-52	1.73e-51	Down	0.221463	7.98216	0.00241548	0.00367772	-
C11orf68	1035.3	1159.26	1095.96	404.796	457.168	450.886	759.265	774.676	791.66	-1.32586	5.43816	2.01e-122	1.61e-121	Down	-0.500997	5.43816	2.02e-21	4.95e-21	-	0.824877	5.43816	1.12e-44	8.27e-44	-
ANKRD65	26.6465	34.2951	35.5419	11.3292	9.22295	17.728	18.6729	33.6129	23.6259	-1.32584	0.508309	6.71e-06	8.96e-06	Down	-0.34535	0.508309	0.202057	0.223802	-	0.98101	0.508309	0.00118377	0.00186085	-
C15orf40	3678.91	3851.47	3737.45	1400.34	1697.94	1402.39	1964.81	1996.87	1879.17	-1.32396	7.08141	3.05e-124	2.5e-123	Down	-0.94791	7.08141	1.96e-66	1.15e-65	-	0.376048	7.08141	4.59e-11	1.19e-10	-
HDHD3	868.873	881.836	822.119	348.214	348.261	331.392	393.161	398.908	375.243	-1.32328	4.88698	1.46e-131	1.28e-130	Down	-1.13987	4.88698	9.86e-102	9.44e-101	Down	0.183418	4.88698	0.00437901	0.00649606	-
PRKG2	98.9398	69.7905	98.1794	30.7698	33.2139	42.4509	57.7909	63.4844	60.6009	-1.32281	1.82747	1.4e-12	2.33e-12	Down	-0.551783	1.82747	0.0010608	0.00138503	-	0.771182	1.82747	7e-05	0.000122954	-
PIAS2	849.465	806.08	798.991	343.606	314.125	323.492	379.891	411.865	425.998	-1.32196	4.85373	6.08e-117	4.6e-116	Down	-1.01056	4.85373	2.58e-73	1.66e-72	Down	0.311404	4.85373	2.46e-06	4.84e-06	-
TMEM80	641.671	664.433	710.171	245.951	285.521	275.053	526.301	552.397	615.273	-1.32175	4.82457	1.62e-69	7.31e-69	Down	-0.251346	4.82457	0.000188306	0.000255577	-	1.07043	4.82457	5.59e-46	4.27e-45	Up
MMP11	39.2442	39.2207	42.8472	21.8126	12.2802	14.1781	50.4991	39.7293	46.3466	-1.32171	1.02367	8.91e-08	1.27e-07	Down	0.170655	1.02367	0.406967	0.434885	-	1.49291	1.02367	1.52e-10	3.83e-10	Up
ARHGEF1	19977.1	20259.8	19984.5	7816.09	8179.31	8097.35	14438.9	14577.4	13717.9	-1.32168	9.64896	0	0	Down	-0.494892	9.64896	5.88e-61	3.14e-60	-	0.82679	9.64896	4.52e-159	1.68e-157	-
CD24	138.911	98.3186	109.246	41.3145	44.8281	52.2451	56.3353	53.6056	49.8854	-1.32122	2.0243	5.93e-15	1.05e-14	Down	-1.11387	2.0243	1.5e-11	2.76e-11	Down	0.207381	2.0243	0.284116	0.326563	-
RPS15A	34350.3	31959.1	31627.1	13843	12969.3	12406.6	15771.3	15362.6	16180.1	-1.32028	10.1869	9.33e-209	1.53e-207	Down	-1.04957	10.1869	1.74e-134	2.42e-133	Down	0.270712	10.1869	1.9e-10	4.75e-10	-
ITFG2	646.763	710.899	668.313	300.458	261.395	249.387	373.959	435.08	406.261	-1.32008	4.65912	3.36e-70	1.52e-69	Down	-0.73731	4.65912	2.58e-26	7.19e-26	-	0.582784	4.65912	1.18e-13	3.42e-13	-
FKBP11	1003.99	998.767	1006.61	419.085	420.997	366.441	441.362	421.432	414.839	-1.31825	5.09065	2.93e-148	2.99e-147	Down	-1.23573	5.09065	1.52e-132	2.08e-131	Down	0.0825263	5.09065	0.178539	0.212508	-
RPS16	26407.4	26136.9	25919.2	10652.4	10858.8	9976.89	9463.34	10066.4	9572.71	-1.3172	9.77774	4.83e-306	1.49e-304	Down	-1.43087	9.77774	0	0	Down	-0.113668	9.77774	0.00133823	0.00209271	-
WNT2B	138.748	169.199	149.285	51.0602	72.6969	59.6997	71.4854	79.6277	79.755	-1.31668	2.4539	1.53e-21	3.18e-21	Down	-0.985192	2.4539	1.12e-13	2.21e-13	-	0.331528	2.4539	0.0337783	0.0449052	-
ARHGEF18	2602.33	2640.86	2584.36	1007.99	1097.98	1036.76	1935.01	1943.08	1762.02	-1.31651	6.70437	1.48e-200	2.29e-199	Down	-0.472857	6.70437	3.12e-30	9.49e-30	-	0.84366	6.70437	2.01e-79	2.86e-78	-
CORO6	212.083	266.892	280.581	98.8237	108.59	97.6046	168.874	144.548	164.537	-1.31555	3.27321	1.13e-26	2.62e-26	Down	-0.668203	3.27321	5.68e-09	9.45e-09	-	0.647396	3.27321	5.16e-07	1.07e-06	-
ACAP1	15423.1	15120	14689	6017.75	6055.55	6115.53	9156	9435.71	8927.46	-1.31424	9.16498	0	0	Down	-0.716871	9.16498	9.47e-128	1.23e-126	-	0.597373	9.16498	2.78e-84	4.27e-83	-
GPS2	3696.09	3627.12	3609.82	1386.69	1538.75	1478.19	1771.7	1814.52	1783.12	-1.31187	7.01874	3.12e-277	8.12e-276	Down	-1.02575	7.01874	2.41e-176	5.11e-175	Down	0.286125	7.01874	6.32e-13	1.78e-12	-
CEP126	103.138	116.361	129.865	48.1499	53.8001	38.6647	51.8662	68.2596	50.4031	-1.31107	2.06189	1.04e-15	1.89e-15	Down	-1.03354	2.06189	7.53e-11	1.35e-10	Down	0.277583	2.06189	0.13058	0.158841	-
MAP2K7	2243.65	2317.47	2249.49	890.594	957.048	898.15	1387.02	1369.85	1374.71	-1.31065	6.42118	2.37e-261	5.57e-260	Down	-0.721173	6.42118	8.42e-89	6.71e-88	-	0.589486	6.42118	4.36e-47	3.39e-46	-
APOL3	3838.56	3788.58	3798.69	1581.08	1476.97	1548.04	2607.75	2754.58	2626.5	-1.3105	7.23849	7.55e-296	2.19e-294	Down	-0.516173	7.23849	2.9e-52	1.35e-51	-	0.794335	7.23849	1.18e-103	2.41e-102	-
COLQ	193.548	183.21	208.686	82.9172	79.9693	72.9074	155.022	136.365	162.908	-1.31035	3.00792	1.17e-29	2.88e-29	Down	-0.365456	3.00792	0.000325164	0.000435915	-	0.944974	3.00792	1.85e-15	5.84e-15	-
ZNF677	158.766	165.741	156.481	70.6725	62.2583	60.8479	78.8788	70.7403	65.3078	-1.30973	2.47927	2.43e-27	5.73e-27	Down	-1.16092	2.47927	7.49e-23	1.91e-22	Down	0.148829	2.47927	0.296747	0.339278	-
RPL11	43613.1	41456.7	40792.9	17607.6	16697.9	16467.5	15494.6	14930.6	14663.8	-1.30969	10.4523	3.78e-289	1.05e-287	Down	-1.48099	10.4523	0	0	Down	-0.171294	10.4523	1.9e-06	3.79e-06	-
SFTPB	99.1713	104.665	117.895	49.164	44.6258	35.8092	33.8438	39.11	42.0768	-1.30945	1.8378	3.99e-17	7.49e-17	Down	-1.48097	1.8378	2.79e-20	6.66e-20	Down	-0.171559	1.8378	0.373844	0.419808	-
EFHC1	66.9071	79.4363	80.1619	29.435	29.4268	32.4354	93.8855	83.2517	92.389	-1.3083	1.92729	1.7e-13	2.91e-13	Down	0.249391	1.92729	0.0736838	0.0850194	-	1.55798	1.92729	2.11e-21	8.27e-21	Up
ZNF426	1171.01	1173.54	1130.31	490.327	477.334	435.866	607.794	633.216	636.14	-1.30751	5.39534	1.47e-161	1.7e-160	Down	-0.888167	5.39534	6.12e-82	4.43e-81	-	0.419348	5.39534	1.15e-14	3.5e-14	-
CPNE2	204.093	170.461	197.948	63.6083	88.7803	78.7805	58.7469	79.1042	62.2832	-1.30697	2.64335	1.1e-21	2.29e-21	Down	-1.51433	2.64335	2.65e-27	7.54e-27	Down	-0.207389	2.64335	0.197979	0.233461	-
ANKRD16	225.756	228.716	268.217	108.555	92.4181	90.9272	120.526	128.809	110.381	-1.3068	3.1009	1.12e-30	2.81e-30	Down	-1.006	3.1009	3.59e-20	8.54e-20	Down	0.300826	3.1009	0.0168372	0.0232798	-
FAXC	113.062	87.735	99.6926	39.8446	47.1052	34.2931	21.0854	42.4097	35.6934	-1.3065	1.71769	4.88e-12	7.98e-12	Down	-1.59531	1.71769	2.87e-16	6.13e-16	Down	-0.28888	1.71769	0.215655	0.252841	-
RPS25	25018.5	23812.9	23581.8	10082.9	9816.82	9382.39	10158.9	9495.54	9875.79	-1.3062	9.69414	5.99e-278	1.57e-276	Down	-1.29403	9.69414	5.2e-273	2.54e-271	Down	0.0121687	9.69414	0.741609	0.776792	-
CCDC142	1044.79	1025.98	954.568	390.224	412.415	421.552	518.089	490.027	470.846	-1.30485	5.1543	2.27e-122	1.82e-121	Down	-1.03215	5.1543	6.32e-81	4.53e-80	Down	0.272708	5.1543	1.42e-05	2.64e-05	-
ASPRV1	36.2025	21.9854	24.3852	8.3882	15.3317	9.44267	17.0004	20.8662	26.6127	-1.30481	0.300196	4.71e-05	6.09e-05	Down	-0.352852	0.300196	0.210052	0.232249	-	0.952544	0.300196	0.00390907	0.00582507	-
CRIP1	6422.45	6523.8	6588.05	2689.62	2753.23	2466.1	2701.79	2975.89	2702.37	-1.30442	7.8134	4.34e-198	6.6e-197	Down	-1.22096	7.8134	6.87e-175	1.43e-173	Down	0.083464	7.8134	0.0629272	0.0805003	-
SYT14	19.3172	24.3675	24.954	16.0613	5.08388	6.42771	6.51741	7.7538	8.78109	-1.30419	-0.249753	0.000142447	0.000181437	Down	-1.55818	-0.249753	1.49e-05	2.13e-05	Down	-0.254291	-0.249753	0.601791	0.644592	-
TMEM143	411.892	386.833	420.216	160.791	177.292	155.374	283.533	262.8	266.524	-1.30375	3.98063	2.92e-62	1.2e-61	Down	-0.584043	3.98063	8.9e-17	1.93e-16	-	0.719739	3.98063	4.44e-18	1.55e-17	-
MT1F	495.601	496.036	457.502	211.445	208.831	166.843	441.633	447.341	478.553	-1.30273	4.42048	9.71e-61	3.89e-60	Down	-0.0834363	4.42048	0.226059	0.249228	-	1.21934	4.42048	5.14e-55	4.65e-54	Up
SH3YL1	167.52	183.573	177.289	79.2594	58.7175	76.0074	149.975	170.176	158.818	-1.30268	2.95175	1.87e-27	4.42e-27	Down	-0.141957	2.95175	0.168737	0.188491	-	1.16083	2.95175	1.82e-22	7.45e-22	Up
A1BG	489.879	542.436	503.382	209.556	233.672	179.636	335.168	361.429	328.389	-1.3017	4.31429	3.16e-57	1.21e-56	Down	-0.583361	4.31429	6.55e-15	1.35e-14	-	0.718365	4.31429	2.89e-17	9.81e-17	-
VPS28	2596.58	2522.2	2557.53	1039.72	1095.22	979.153	1537.21	1530.43	1513.56	-1.3014	6.58912	8.27e-247	1.75e-245	Down	-0.744521	6.58912	4.82e-89	3.85e-88	-	0.556886	6.58912	3.18e-41	2.17e-40	-
RAB43	2312.11	2548.15	2444.91	787.73	1211.52	964.88	1201.8	1412.41	1430.72	-1.30095	6.48478	7.46e-36	2.06e-35	Down	-0.852604	6.48478	1.08e-16	2.34e-16	-	0.448353	6.48478	1.69e-05	3.12e-05	-
WDR74	1204.17	1148.89	1116.32	493.912	467.305	446.638	301.1	331.637	289.478	-1.30059	5.16094	3.41e-132	3.01e-131	Down	-1.91083	5.16094	1.49e-230	5.1e-229	Down	-0.610256	5.16094	5.53e-20	2.06e-19	-
RUNX1T1	53.4575	38.125	56.7047	17.1802	20.8981	21.8742	22.3641	25.1348	30.2193	-1.30021	0.904584	3.14e-08	4.56e-08	Down	-0.927588	0.904584	4.05e-05	5.67e-05	-	0.372772	0.904584	0.165443	0.198007	-
FAM151B	12.7418	29.9425	21.0809	6.2242	12.1352	7.35587	8.85856	18.632	8.44282	-1.30005	-0.172084	0.00137603	0.00167215	Down	-0.823564	-0.172084	0.0299754	0.03573	-	0.476921	-0.172084	0.282916	0.325246	-
AP4S1	885.485	809.849	840.228	336.002	341.391	351.791	443.389	418.431	395.125	-1.30005	4.90521	5e-111	3.59e-110	Down	-1.01176	4.90521	1.26e-71	7.96e-71	Down	0.288289	4.90521	1.35e-05	2.51e-05	-
RPS21	9163.97	8529.37	8764.37	3803.02	3577.36	3365.43	3599.96	3529.38	3219.57	-1.29987	8.22367	7.5e-161	8.64e-160	Down	-1.35417	8.22367	9.62e-174	2e-172	Down	-0.0543023	8.22367	0.268017	0.309403	-
ACP7	138	144.025	129.042	51.3615	70.557	44.8679	66.3782	66.0183	68.7781	-1.29976	2.29403	2.99e-20	6.06e-20	Down	-1.02938	2.29403	3.9e-14	7.82e-14	Down	0.270418	2.29403	0.098633	0.122217	-
RPL19	51227.9	50485.1	52274.4	21242.4	21483.4	19841.4	17898.4	18371	17822.2	-1.29933	10.7404	0	0	Down	-1.50933	10.7404	0	0	Down	-0.210003	10.7404	1.71e-10	4.3e-10	-
SPIRE2	44.6895	50.2775	62.8836	12.6523	22.133	29.2089	23.956	22.4449	22.4949	-1.29897	0.923004	6.75e-08	9.68e-08	Down	-1.19187	0.923004	5.51e-07	8.4e-07	Down	0.107138	0.923004	0.762248	0.796077	-
MTARC1	98.45	120.771	113.687	49.3872	38.0936	47.7155	56.0174	51.2348	55.6355	-1.29832	1.99822	2.61e-17	4.92e-17	Down	-1.0304	1.99822	2.36e-12	4.47e-12	Down	0.267969	1.99822	0.135017	0.163831	-
ZNF483	440.616	430.963	422.576	185.212	165.037	175.645	187.298	227.296	192.856	-1.29817	3.9143	5.42e-61	2.18e-60	Down	-1.09051	3.9143	5.54e-46	2.31e-45	Down	0.207673	3.9143	0.0216171	0.0294728	-
PCIF1	1829.01	1823.27	1901.93	703.365	780.596	776.323	1173.61	1198.21	1111.59	-1.29709	6.1436	3.44e-186	4.84e-185	Down	-0.673084	6.1436	1.49e-56	7.41e-56	-	0.624011	6.1436	1.1e-39	7.26e-39	-
GNAL	245.599	264.804	241.158	103.298	108.76	93.6349	132.744	146.763	125.252	-1.29699	3.19151	5.26e-38	1.5e-37	Down	-0.892509	3.19151	4.92e-21	1.2e-20	-	0.404515	3.19151	0.000341413	0.000564822	-
FAAP20	1449.27	1555.58	1504.28	542.019	679.055	614.015	782.795	823.895	698.57	-1.2969	5.75263	4.91e-83	2.62e-82	Down	-0.967822	5.75263	1.42e-48	6.22e-48	-	0.329079	5.75263	3.15e-06	6.14e-06	-
LMF1	323.13	314.642	346.427	126.624	121.201	152.656	224.408	206.771	191.535	-1.29642	3.64984	2.57e-42	7.9e-42	Down	-0.660107	3.64984	4.52e-14	9.05e-14	-	0.636352	3.64984	3e-10	7.43e-10	-
SLC12A9	1977.49	2010.12	1999.02	791.85	822.402	823.64	1081.98	1074.81	1041.56	-1.29614	6.18193	9.54e-268	2.33e-266	Down	-0.904467	6.18193	1.2e-141	1.78e-140	-	0.391677	6.18193	5.73e-21	2.22e-20	-
LOC112268092	43.0255	51.7646	48.5249	20.5505	22.2597	15.3606	16.5834	18.6226	22.9087	-1.29583	0.768063	1.07e-08	1.58e-08	Down	-1.29699	0.768063	1.07e-08	1.76e-08	Down	-0.00116741	0.768063	1	1	-
JDP2	95.5578	75.7254	64.5533	35.4779	29.8195	30.5077	34.9456	25.3408	29.0114	-1.29536	1.42515	1.16e-10	1.82e-10	Down	-1.39668	1.42515	6.65e-12	1.24e-11	Down	-0.101357	1.42515	0.702343	0.740236	-
EFNA3	118.067	107.8	104.884	49.0458	44.7229	40.6875	50.3027	64.8428	45.1661	-1.29526	1.98455	3.5e-17	6.58e-17	Down	-1.04257	1.98455	2.11e-12	4.01e-12	Down	0.252729	1.98455	0.16309	0.195419	-
RHPN1	1186.67	1241.52	1187.8	478.64	517.229	477.887	870.415	953.161	852.184	-1.29486	5.60417	2.02e-133	1.81e-132	Down	-0.434545	5.60417	7.56e-19	1.73e-18	-	0.860331	5.60417	5.69e-56	5.23e-55	-
B9D2	196.534	230	200.836	74.7541	95.3646	85.4805	154.481	137.71	115.147	-1.29454	3.01903	4.53e-24	9.97e-24	Down	-0.622947	3.01903	1.46e-07	2.28e-07	-	0.671652	3.01903	5.58e-07	1.15e-06	-
FAM131C	533.54	559.322	600.126	212.187	243.917	234.418	66.3747	74.0644	79.5821	-1.29373	3.99289	1.79e-64	7.53e-64	Down	-2.94178	3.99289	1.57e-208	4.42e-207	Down	-1.64818	3.99289	9.74e-51	8.13e-50	Down
SIRT4	70.0186	56.0017	70.9917	36.7454	18.5027	24.862	43.5192	29.4694	38.5905	-1.29341	1.32711	4.55e-09	6.79e-09	Down	-0.817653	1.32711	8.26e-05	0.000113934	-	0.475898	1.32711	0.0429541	0.0563001	-
TEPSIN	1508.25	1495.36	1416.67	569.537	646.001	587.953	1272.77	1322.1	1239	-1.29316	5.98161	6.59e-155	7.16e-154	Down	-0.205212	5.98161	4.31e-06	6.32e-06	-	1.08796	5.98161	5.75e-109	1.24e-107	Up
PIGV	469.91	427.824	455.185	194.379	172.455	184.928	298.453	232.769	276.051	-1.29304	4.08003	2.01e-48	6.76e-48	Down	-0.744495	4.08003	3.38e-19	7.84e-19	-	0.548567	4.08003	4.49e-09	1.04e-08	-
TSHZ2	73.4539	85.8273	86.7245	25.2573	31.373	43.611	30.4907	29.9153	29.8959	-1.29303	1.47633	2.25e-12	3.71e-12	Down	-1.4424	1.47633	1.46e-14	2.97e-14	Down	-0.149414	1.47633	0.509981	0.554914	-
MOB2	925.562	957.102	962.246	371.288	406.741	383.191	571.132	584.883	586.308	-1.29289	5.16483	9.36e-151	9.76e-150	Down	-0.707532	5.16483	6.59e-53	3.1e-52	-	0.585369	5.16483	1.15e-26	5.41e-26	-
HVCN1	1212.59	1202.81	1220.55	510.767	503.114	470.003	774.486	767.421	783.502	-1.29263	5.53993	3.9e-189	5.61e-188	Down	-0.644698	5.53993	6.18e-56	3.04e-55	-	0.647937	5.53993	3.26e-41	2.22e-40	-
SULT1A4	1223.22	949.871	670.337	343.729	415.125	403.94	509.165	424.904	571.855	-1.29169	5.09966	2.64e-16	4.85e-16	Down	-0.918977	5.09966	3.88e-09	6.5e-09	-	0.372724	5.09966	0.0187735	0.0257953	-
C10orf53	34.3497	23.1811	35.2587	7.52749	13.6217	16.5336	13.5427	11.9771	14.975	-1.29103	0.214524	1.38e-05	1.82e-05	Down	-1.18685	0.214524	5.6e-05	7.8e-05	Down	0.104249	0.214524	0.836044	0.863534	-
RHBDF2	1725.37	1850.57	1817.83	721.625	756.731	728.284	1175.51	1155.89	1203.13	-1.2897	6.12357	3.12e-203	4.93e-202	Down	-0.610061	6.12357	1.55e-52	7.23e-52	-	0.679647	6.12357	1.75e-51	1.48e-50	-
ZNF19	48.2123	49.5361	53.8945	16.6784	16.7125	28.4681	18.9995	27.7046	24.6202	-1.28871	0.896948	1.53e-08	2.24e-08	Down	-1.08397	0.896948	8.7e-07	1.31e-06	Down	0.204822	0.896948	0.471271	0.51774	-
TOM1	1009.07	997.448	970.971	396.839	414.127	407.968	811.01	808.032	782.558	-1.28806	5.37061	2.64e-157	2.92e-156	Down	-0.309881	5.37061	4.53e-13	8.77e-13	-	0.9782	5.37061	1.47e-86	2.34e-85	-
RLN2	22.7494	18.8014	20.9294	11.5224	7.37481	6.43562	28.8952	25.4032	38.1037	-1.28693	0.32387	0.000204193	0.000258144	Down	0.563415	0.32387	0.0341279	0.0404973	-	1.85149	0.32387	1.9e-09	4.52e-09	Up
CCDC188	137.775	161.5	168.025	71.8884	55.83	63.7458	109.407	113.44	120.579	-1.28611	2.66416	2.42e-22	5.13e-22	Down	-0.444678	2.66416	0.000150213	0.00020478	-	0.841522	2.66416	7.62e-10	1.85e-09	-
SYDE2	79.4978	79.8613	96.053	41.858	30.1401	32.6218	27.7729	18.8528	27.4432	-1.28434	1.46311	1.45e-12	2.41e-12	Down	-1.78068	1.46311	7.23e-20	1.71e-19	Down	-0.496501	1.46311	0.0339298	0.0450932	-
RPS8	39082.2	37932.7	39524.4	15844.5	16306.9	15703.3	15179.3	15197	14668.6	-1.28407	10.37	0	0	Down	-1.37137	10.37	0	0	Down	-0.0872948	10.37	0.0021559	0.00329921	-
MRPL54	1215.4	1135.52	1171.98	495.197	498.015	452.925	463.329	525.59	493.531	-1.28403	5.32365	4.7e-130	4.05e-129	Down	-1.24827	5.32365	1.14e-123	1.4e-122	Down	0.0357579	5.32365	0.567428	0.611442	-
KRI1	3370.67	3238.33	3600.31	1406.08	1393.94	1392.82	2130.75	2150.45	2264.13	-1.28379	7.03913	3.23e-197	4.9e-196	Down	-0.641293	7.03913	5.26e-54	2.52e-53	-	0.6425	7.03913	5.51e-48	4.37e-47	-
GEMIN8	1146.4	1027.32	1020.94	454.133	411.242	446.479	573.948	571.695	570.18	-1.28334	5.27613	9.73e-108	6.77e-107	Down	-0.896222	5.27613	1.08e-56	5.39e-56	-	0.387127	5.27613	1.17e-09	2.82e-09	-
ZP2	56.5297	70.2786	67.7972	27.3211	26.7027	25.7794	31.1591	23.6915	27.9634	-1.28286	1.2041	5.76e-11	9.14e-11	Down	-1.22983	1.2041	2.56e-10	4.49e-10	Down	0.0530429	1.2041	0.882564	0.90536	-
FGD3	6721.08	6880.88	6658.88	2636.95	2953.53	2740.47	5988.28	5896.67	5728.98	-1.28216	8.18783	2.31e-249	4.94e-248	Down	-0.201993	8.18783	3.25e-08	5.23e-08	-	1.08017	8.18783	1.11e-177	4.85e-176	Up
EFCAB5	29.3437	27.3276	20.3018	12.6897	8.66183	10.0313	11.364	13.1481	15.64	-1.28182	0.038099	4.19e-05	5.43e-05	Down	-0.930532	0.038099	0.0014727	0.00190722	-	0.351565	0.038099	0.371246	0.416998	-
CARMIL2	5602.86	6082.52	5884.93	2226.84	2508.33	2492.59	3359.34	3418.78	3199.91	-1.28154	7.77284	3.17e-172	3.99e-171	Down	-0.816333	7.77284	2.13e-73	1.38e-72	-	0.465212	7.77284	1.56e-23	6.61e-23	-
WNT9A	15.1177	19.4843	16.5546	8.51093	4.70407	7.60233	22.7638	31.5033	19.7703	-1.28107	0.050453	0.00102809	0.00125754	Down	0.52922	0.050453	0.0756631	0.0871869	-	1.81167	0.050453	8.81e-08	1.9e-07	Up
ZNF382	574.591	569.857	588.753	261.744	227.546	223.562	331.597	330.98	332.515	-1.28106	4.42236	1.14e-87	6.45e-87	Down	-0.800274	4.42236	1.29e-41	4.99e-41	-	0.480803	4.42236	1.25e-11	3.33e-11	-
CA14	32.099	19.53	23.0048	10.4868	9.44869	10.4876	10.5855	10.57	17.7755	-1.281	-0.00247207	8.57e-05	0.00010994	Down	-0.929489	-0.00247207	0.00253189	0.00323394	-	0.351788	-0.00247207	0.377111	0.422939	-
RIPOR1	659.763	660.979	729.814	268.786	292.389	282.738	413.789	479.042	456.812	-1.28065	4.7285	6e-73	2.82e-72	Down	-0.603401	4.7285	2.47e-20	5.92e-20	-	0.677263	4.7285	4.55e-20	1.7e-19	-
SENP8	176.914	184.167	173.971	67.8592	66.5743	85.6019	70.8477	97.5627	86.0966	-1.28054	2.66073	2.46e-24	5.46e-24	Down	-1.07084	2.66073	2.24e-18	5.08e-18	Down	0.20973	2.66073	0.141507	0.171173	-
DMPK	668.276	633.073	662.51	263.268	294.655	250.205	139.66	157.303	132.952	-1.2805	4.29806	1.12e-80	5.76e-80	Down	-2.19037	4.29806	1.47e-180	3.25e-179	Down	-0.909922	4.29806	1.12e-24	4.91e-24	-
MMP24-AS1-EDEM2	53.6898	78.1031	55.4076	33.6916	27.1466	15.9927	80.3562	62.3239	37.2628	-1.28026	1.52984	1.25e-05	1.66e-05	Down	-0.0566534	1.52984	0.855201	0.8688	-	1.22391	1.52984	2.33e-05	4.27e-05	Up
FXYD5	23958.4	25056.4	23048.7	9622.58	10248.8	9801.64	9593.76	9729.05	9984.17	-1.28012	9.69221	3.75e-274	9.49e-273	Down	-1.29802	9.69221	1.67e-281	8.57e-280	Down	-0.0178972	9.69221	0.62302	0.665168	-
GLB1L2	169.16	155.293	147.186	67.6956	73.4272	52.8498	47.0349	44.9016	31.4314	-1.27976	2.29656	1.27e-20	2.59e-20	Down	-1.93125	2.29656	1.76e-37	6.28e-37	Down	-0.651612	2.29656	0.000194156	0.000328562	-
GABPB2	2479.55	2476.38	2410.39	1037.09	1003.1	993.399	1507.25	1446.63	1439.07	-1.2797	6.53365	2.92e-260	6.78e-259	Down	-0.745659	6.53365	9.76e-98	8.81e-97	-	0.534042	6.53365	1.13e-40	7.65e-40	-
ZMIZ2	3507.14	3697.14	3487.06	1376.18	1572.42	1456.09	1942.43	2045.42	2007.38	-1.27938	7.04744	9.18e-190	1.33e-188	Down	-0.834564	7.04744	1.63e-85	1.24e-84	-	0.444823	7.04744	9.14e-23	3.77e-22	-
TEN1	400.791	430.932	375.508	166.556	172.397	158.257	212.82	243.612	197.121	-1.2792	3.8768	1.32e-45	4.27e-45	Down	-0.885093	3.8768	9.19e-25	2.46e-24	-	0.394124	3.8768	5.67e-05	0.000100666	-
PLAAT4	1974.46	1902.72	2027.62	798.589	846.587	787.994	1937.36	2059.59	1794.94	-1.2789	6.47572	6.93e-136	6.34e-135	Down	-0.0278375	6.47572	0.564989	0.591418	-	1.25108	6.47572	1.23e-132	3.48e-131	Up
C1QTNF6	605.703	654.682	662.055	259.239	286.436	247.096	978.101	924.93	941.602	-1.27816	5.14003	6.15e-85	3.35e-84	Down	0.564685	5.14003	3.89e-28	1.13e-27	-	1.84288	5.14003	1.09e-211	6.43e-210	Up
ETV2	48.7672	60.6693	54.0031	25.4918	23.8223	17.9105	23.8184	21.84	18.8348	-1.27748	0.94145	2.7e-09	4.06e-09	Down	-1.33722	0.94145	5.65e-10	9.78e-10	Down	-0.0597666	0.94145	0.870104	0.894383	-
ZNF669	290.914	266.731	310.195	114.475	128.746	114.611	150.877	173.86	181.063	-1.27714	3.43574	8.9e-37	2.49e-36	Down	-0.778165	3.43574	1.95e-16	4.19e-16	-	0.499005	3.43574	4.75e-06	9.13e-06	-
SLC48A1	779.532	740.306	693.549	300.024	299.682	313.841	371.564	366.216	389.649	-1.27595	4.72529	2.68e-89	1.55e-88	Down	-0.972535	4.72529	1.37e-58	7.03e-58	-	0.303419	4.72529	1.59e-05	2.94e-05	-
UNC5CL	96.6648	87.3656	103.192	44.3626	32.1868	41.7977	92.155	101.761	88.7321	-1.27561	2.14257	1.77e-15	3.17e-15	Down	-0.0227351	2.14257	0.905191	0.915716	-	1.25307	2.14257	7.44e-16	2.38e-15	Up
KLHL33	456.369	480.496	478.164	180.91	195.749	207.887	334.168	326.562	339.87	-1.27545	4.23078	1.08e-73	5.12e-73	Down	-0.500192	4.23078	6.15e-16	1.3e-15	-	0.775289	4.23078	7.2e-26	3.3e-25	-
ZNF440	536.827	550.244	586.852	244.133	211.063	236.215	408.113	414.459	434.789	-1.27526	4.50399	2.78e-75	1.34e-74	Down	-0.412961	4.50399	1.93e-11	3.54e-11	-	0.862328	4.50399	1.19e-33	6.77e-33	-
REX1BD	2028.7	2126.82	2042.51	815.06	886.506	859.607	832.793	881.878	767.684	-1.27505	6.12917	3.12e-170	3.86e-169	Down	-1.32012	6.12917	3.54e-181	7.89e-180	Down	-0.0450703	6.12917	0.385976	0.431965	-
CYB5A	669.873	677.119	657.965	281.892	275.945	270.394	271.493	309.478	250.225	-1.27501	4.5052	2.05e-86	1.14e-85	Down	-1.27001	4.5052	6.51e-86	4.99e-85	Down	0.00499804	4.5052	0.964892	0.977228	-
SLC43A2	401.777	391.558	376.457	152.09	170.295	160.755	238.286	242.973	231.375	-1.27483	3.88451	3.35e-62	1.37e-61	Down	-0.714347	3.88451	2.13e-24	5.64e-24	-	0.56051	3.88451	2.13e-11	5.6e-11	-
CCDC157	414.644	451.672	382.527	176.3	170.981	168.905	206.309	217.367	206.204	-1.2741	3.89738	2.62e-51	9.23e-51	Down	-0.987164	3.89738	5.94e-34	1.96e-33	-	0.286948	3.89738	0.00224099	0.00342467	-
RAX2	43.5543	27.9301	49.0209	17.9522	11.7648	19.8734	15.4976	15.77	13.1985	-1.27373	0.509842	3.48e-06	4.69e-06	Down	-1.42985	0.509842	3.31e-07	5.1e-07	Down	-0.156222	0.509842	0.716731	0.753779	-
SEC31B	3338.8	3538.67	3435.37	1348.19	1457.44	1461.48	2900.3	2858.29	2918.01	-1.27327	7.19431	3.31e-246	7.01e-245	Down	-0.249383	7.19431	3.02e-12	5.7e-12	-	1.02389	7.19431	7.65e-158	2.8e-156	Up
KCNMB4	131.732	126.909	136.595	64.6737	56.3522	42.2923	88.5523	89.5235	97.4228	-1.27262	2.40185	1.81e-20	3.7e-20	Down	-0.519763	2.40185	2.21e-05	3.14e-05	-	0.752958	2.40185	1.45e-07	3.09e-07	-
KCNQ1	288.791	322.465	301.903	115.442	148.012	114.521	299.793	289.711	257.561	-1.27222	3.75279	9.21e-36	2.53e-35	Down	-0.108666	3.75279	0.230653	0.254008	-	1.16361	3.75279	6.47e-31	3.44e-30	Up
SHISA9	2285.43	2325.01	2300.31	1031.38	834.935	996.661	1158.44	1046.78	1211.81	-1.27121	6.36458	6.87e-95	4.2e-94	Down	-1.01601	6.36458	1.28e-62	7.03e-62	Down	0.255195	6.36458	6.51e-05	0.000114843	-
ANKRD12	6660.73	6323.92	6502.57	2717.42	2573.83	2782.34	4178.54	3826.09	4243.05	-1.27116	7.96945	1.45e-200	2.25e-199	Down	-0.669963	7.96945	1.44e-59	7.5e-59	-	0.601198	7.96945	3.06e-45	2.3e-44	-
ARRDC1	2802.16	3041.33	2967.86	1143.95	1307.83	1199.86	1681.21	1733.73	1733.29	-1.27095	6.78653	2.33e-172	2.95e-171	Down	-0.775374	6.78653	8.36e-69	5.08e-68	-	0.495575	6.78653	1.08e-25	4.9e-25	-
ELMO3	195.713	180.062	209.741	81.8835	83.8139	76.7413	99.8809	104.617	85.7586	-1.27047	2.80708	7.14e-28	1.7e-27	Down	-1.01128	2.80708	1.41e-19	3.31e-19	Down	0.259215	2.80708	0.0529501	0.0685325	-
ACRBP	22.9884	16.5532	27.2914	6.50765	11.4742	9.49134	36.7885	57.1647	53.0522	-1.27023	0.725631	0.00025875	0.000325437	Down	1.13353	0.725631	5.65e-06	8.25e-06	Up	2.40495	0.725631	5.16e-17	1.73e-16	Up
ZNF233	216.774	194.454	201.741	80.4092	82.9449	90.5041	117.924	119.626	120.201	-1.26973	2.94098	2.58e-32	6.67e-32	Down	-0.77535	2.94098	5.95e-15	1.23e-14	-	0.49443	2.94098	3.25e-05	5.88e-05	-
ASTN2	1806.74	1747.62	1809.99	762.308	707.372	754.607	911.573	912.517	949.096	-1.26967	6.01492	1.46e-215	2.52e-214	Down	-0.951573	6.01492	4.15e-129	5.48e-128	-	0.3181	6.01492	2.68e-12	7.33e-12	-
TDRD1	25.6466	28.0179	24.8858	12.3784	7.34151	12.6237	11.471	11.0078	12.9036	-1.2693	0.015498	2.74e-05	3.58e-05	Down	-1.14135	0.015498	0.0001231	0.00016846	Down	0.128047	0.015498	0.816156	0.84517	-
NOTCH2NLB	847.733	859.261	976.756	377.223	365.878	370.177	554.39	512.617	571.524	-1.26926	5.0842	7.17e-83	3.81e-82	Down	-0.711848	5.0842	1.93e-29	5.77e-29	-	0.557423	5.0842	1.6e-15	5.07e-15	-
LPA	70.0888	70.6033	62.802	30.1652	19.7946	34.3116	29.464	36.2586	32.2061	-1.26746	1.31232	4.6e-11	7.32e-11	Down	-1.05177	1.31232	2.24e-08	3.62e-08	Down	0.215761	1.31232	0.371125	0.416932	-
NBPF6	78.1494	98.4597	89.1681	31.168	43.4411	35.7741	53.7303	60.6334	44.7593	-1.26589	1.77432	5.9e-13	9.89e-13	Down	-0.739601	1.77432	6.03e-06	8.79e-06	-	0.526398	1.77432	0.00547897	0.00803497	-
LINGO3	205.775	202.93	247.676	83.531	101.112	88.1577	228.653	216.71	170.323	-1.26562	3.28809	5.05e-21	1.04e-20	Down	-0.0924067	3.28809	0.460943	0.488303	-	1.1733	3.28809	1.28e-18	4.55e-18	Up
ZNF155	351.76	368.208	350.573	166.552	136.515	142.058	203.491	192.518	195.82	-1.26524	3.71637	7.39e-53	2.66e-52	Down	-0.854857	3.71637	3.78e-28	1.1e-27	-	0.410402	3.71637	8.59e-06	1.62e-05	-
ZNF709	143.462	131.382	132.456	51.2704	50.5095	67.4171	80.3545	79.2555	90.4963	-1.26492	2.38489	4.85e-21	9.99e-21	Down	-0.701918	2.38489	1.5e-08	2.44e-08	-	0.563083	2.38489	0.000129029	0.000221669	-
UBQLNL	25.3851	28.1967	24.3188	9.36459	10.458	12.3717	23.746	24.6882	24.5849	-1.26452	0.329344	3.28e-05	4.27e-05	Down	-0.0926014	0.329344	0.748314	0.767822	-	1.17262	0.329344	7.73e-05	0.000135372	Up
KCNV1	95.401	78.0743	90.8864	39.9896	28.9917	40.7736	50.4274	34.2603	46.6383	-1.26434	1.68761	1.67e-12	2.76e-12	Down	-1.00658	1.68761	5.92e-09	9.84e-09	Down	0.257816	1.68761	0.208693	0.245221	-
STEAP4	96.3719	93.9839	66.8329	34.6681	35.2669	36.8946	36.5294	33.4548	40.4577	-1.26413	1.59569	1.62e-11	2.62e-11	Down	-1.21627	1.59569	8.41e-11	1.5e-10	Down	0.0478693	1.59569	0.859533	0.884893	-
TPT1	118988	116247	113831	50387.3	47357.4	47665.5	63600.5	62498.1	64830.6	-1.26336	12.0825	0	0	Down	-0.87046	12.0825	9.03e-173	1.84e-171	-	0.392905	12.0825	8.61e-37	5.3e-36	-
CPO	53.8944	79.7508	60.8974	23.7648	33.3685	23.7473	16.4557	18.6576	28.1348	-1.263	1.12515	3.22e-08	4.67e-08	Down	-1.61553	1.12515	1.06e-11	1.96e-11	Down	-0.352677	1.12515	0.22616	0.26422	-
ARHGAP45	22411.2	22316.7	21920.2	9016.15	9506.61	9269.26	18205.2	18695.3	17374.4	-1.26189	9.87695	0	0	Down	-0.296275	9.87695	2.08e-20	4.99e-20	-	0.965612	9.87695	5.17e-192	2.61e-190	-
PEPD	954.029	917.066	880.022	377.17	391.305	379.409	455.448	454.859	436.56	-1.26039	5.02751	9.41e-127	7.87e-126	Down	-1.02982	5.02751	2.94e-89	2.36e-88	Down	0.230576	5.02751	0.000155867	0.000265911	-
SPSB2	958.565	1004.39	954.361	386.257	407.344	424.431	575.001	608.083	559.32	-1.26011	5.19676	3.47e-129	2.97e-128	Down	-0.743663	5.19676	4.14e-51	1.89e-50	-	0.516461	5.19676	1.97e-19	7.18e-19	-
ZNF813	372.571	351.199	380.48	148.338	167.916	144.568	162.685	203.483	183.475	-1.25999	3.7182	2.23e-45	7.19e-45	Down	-1.0058	3.7182	1.65e-31	5.15e-31	Down	0.254205	3.7182	0.0105302	0.0149278	-
ZNF688	634.42	619.389	684.433	248.329	279.525	281.443	415.146	445.34	413.733	-1.25979	4.65098	1.48e-76	7.25e-76	Down	-0.605028	4.65098	2.65e-22	6.67e-22	-	0.654778	4.65098	5.72e-20	2.13e-19	-
CD209	61.7175	54.6446	64.9938	18.225	28.7679	28.5442	23.7019	25.4445	19.8432	-1.25937	1.07456	6.45e-10	9.9e-10	Down	-1.38881	1.07456	3.93e-11	7.1e-11	Down	-0.129497	1.07456	0.64193	0.683592	-
ERBB3	310.996	296.225	286.772	119.72	132.005	121.435	278.53	272.954	243.004	-1.25924	3.69889	1.78e-42	5.47e-42	Down	-0.169807	3.69889	0.0331463	0.039396	-	1.08949	3.69889	1.7e-32	9.41e-32	Up
NDUFA3	2494.12	2611.09	2590.85	1016.67	1142.06	1056.72	993.616	1123.13	1010.73	-1.25914	6.45245	7.45e-155	8.09e-154	Down	-1.29911	6.45245	5.92e-164	1.1e-162	Down	-0.0399703	6.45245	0.44278	0.489327	-
[truncated: 11,226 more rows]
